# Supplementary material for: Skimmed Bovine Milk-Derived Extracellular Vesicles Isolated via “Salting-Out”: Characterizations and Potential Functions as Nanocarriers
Source: Front Nutr. 2021 Oct 28;8:769223. doi: 10.3389/fnut.2021.769223 (PMC8582325; doi:10.3389/fnut.2021.769223)
Supplement: Supplementary file 1 [file Table_1.XLSX]

## Sheet: Table S1
Supplemental Table 1. Proteins of three BM-EVs samples identified by LC-MS proteomics analysis
Protein FDR Confidence: Combined	Master	Accession	Description	Exp. q-value: Combined	Sum PEP Score	Coverage [%]	# Peptides	# PSMs	# Unique Peptides	# AAs	MW [kDa]	calc. pI	Score Sequest HT: Sequest HT	# Peptides (by Search Engine): Sequest HT	Pfam IDs	Entrez Gene ID	Gene Symbol	Ensembl Gene ID	# Razor Peptides	Abundances (Normalized): Pr-5	Abundances (Normalized): Pr-9	Abundances (Normalized): Pr-10	Abundance: Pr-5	Abundance: Pr-9	Abundance: Pr-10	Found in Sample: Pr-5	Found in Sample: Pr-9	Found in Sample: Pr-10	# Protein Groups	Modifications
High	Master Protein	P02769	Serum albumin OS=Bos taurus OX=9913 GN=ALB PE=1 SV=4	0	836.764	76	62	710	62	607	69.2	6.18	1675.84	62	Pf00273	280717	ALB		0	2.03181e+10	2.07041e+10	2.4681e+10	2.03181e+10	1.41312e+10	2.35657e+10	High	High	High	1
High	Master Protein	P80457	Xanthine dehydrogenase/oxidase OS=Bos taurus OX=9913 GN=XDH PE=1 SV=4	0	753.104	55	62	449	62	1332	146.7	7.74	1062.22	62	Pf00941, Pf01315, Pf01799, Pf02738, Pf03450	280960	XDH		0	5.56289e+09	4.41926e+09	4.9979e+09	5.56289e+09	3.01629e+09	4.77205e+09	High	High	High	1	Met-loss [N-Term]
High	Master Protein	P24627	Lactotransferrin OS=Bos taurus OX=9913 GN=LTF PE=1 SV=2	0	608.331	64	51	367	50	708	78	8.32	896.3	51	Pf00405, Pf12974	280846	LTF	ENSBTAG00000001292.5	1	7.21581e+09	2.40558e+09	3.13371e+09	7.21581e+09	1.64188e+09	2.9921e+09	High	High	High	1
High	Master Protein	Q71SP7	Fatty acid synthase OS=Bos taurus OX=9913 GN=FASN PE=2 SV=1	0	605.928	39	69	283	69	2513	274.4	6.7	570.82	69	Pf00106, Pf00107, Pf00109, Pf00698, Pf00975, Pf01262, Pf02801, Pf08659, Pf13602, Pf14765	281152	FASN		0	8.24551e+08	6.93396e+08	6.48165e+08	8.24551e+08	4.73265e+08	6.18875e+08	High	High	High	1	Acetyl [N-Term]
High	Master Protein	P18892	Butyrophilin subfamily 1 member A1 OS=Bos taurus OX=9913 GN=BTN1A1 PE=1 SV=2	0	548.593	63	31	540	31	526	59.2	5.2	1219.29	31	Pf00622, Pf08205, Pf13765	282157; 107131748	BTN1A1		0	1.45294e+10	1.0215e+10	1.26889e+10	1.45294e+10	6.97204e+09	1.21155e+10	High	High	High	1
High	Master Protein	Q2UVX4	Complement C3 OS=Bos taurus OX=9913 GN=C3 PE=1 SV=2	0	490.271	49	71	238	71	1661	187.1	6.84	475.74	71	Pf00207, Pf01759, Pf01821, Pf01835, Pf07677, Pf07678, Pf07703, Pf10569, Pf11974	280677	C3		0	9.78482e+08	3.16751e+08	4.06344e+08	9.78482e+08	2.16193e+08	3.87982e+08	High	High	High	1
High	Master Protein	Q0P569	Nucleobindin-1 OS=Bos taurus OX=9913 GN=NUCB1 PE=2 SV=1	0	489.355	71	36	315	36	474	54.9	5.21	726.72	36	Pf13499	505351	NUCB1	ENSBTAG00000002378.5	0	6.71929e+09	7.8044e+09	1.10854e+10	6.71929e+09	5.32675e+09	1.05844e+10	High	High	High	1
High	Master Protein	P81265	Polymeric immunoglobulin receptor OS=Bos taurus OX=9913 GN=PIGR PE=2 SV=1	0	479.589	52	34	324	34	757	82.4	7.27	827.4	34		281401	PIGR		0	4.80553e+09	3.5024e+09	4.28032e+09	4.80553e+09	2.3905e+09	4.08689e+09	High	High	High	1
High	Master Protein	Q95114	Lactadherin OS=Bos taurus OX=9913 GN=MFGE8 PE=1 SV=2	0	433.223	73	30	373	30	427	47.4	7.15	817.79	30	Pf00008, Pf00754	281913	MFGE8		0	1.78865e+10	1.44929e+10	1.38316e+10	1.78865e+10	9.89183e+09	1.32066e+10	High	High	High	1
High	Master Protein	Q9TUM6	Perilipin-2 OS=Bos taurus OX=9913 GN=PLIN2 PE=2 SV=1	0	400.827	74	29	211	29	450	49.3	8.56	539.39	29	Pf03036	280981	PLIN2		0	1.57846e+09	1.68242e+09	1.7299e+09	1.57846e+09	1.1483e+09	1.65172e+09	High	High	High	1	Met-loss+Acetyl [N-Term]
High	Master Protein	P02754	Beta-lactoglobulin OS=Bos taurus OX=9913 GN=LGB PE=1 SV=3	0	368.808	83	22	723	22	178	19.9	5.02	1694.51	22	Pf00061	280838	PAEP		0	6.79389e+10	7.57964e+10	7.64324e+10	6.79389e+10	5.17334e+10	7.29785e+10	High	High	High	1
High	Master Protein	Q29443	Serotransferrin OS=Bos taurus OX=9913 GN=TF PE=2 SV=1	0	362.492	64	37	155	36	704	77.7	7.08	358.83	37	Pf00405, Pf12974	280705	TF		0	4.11286e+08	3.8159e+08	3.16862e+08	4.11286e+08	2.60447e+08	3.02544e+08	High	High	High	1
High	Master Protein	P15396	Ectonucleotide pyrophosphatase/phosphodiesterase family member 3 OS=Bos taurus OX=9913 GN=ENPP3 PE=1 SV=2	0	327.256	46	31	153	31	874	99.5	5.96	352.18	31	Pf01033, Pf01223, Pf01663, Pf01676	529405	ENPP3		0	3.75441e+08	5.43462e+08	7.45533e+08	3.75441e+08	3.7093e+08	7.11843e+08	High	High	High	1	Acetyl [N-Term]
High	Master Protein	P02662	Alpha-S1-casein OS=Bos taurus OX=9913 GN=CSN1S1 PE=1 SV=2	0	325.436	78	16	534	16	214	24.5	5.02	1307.59	16	Pf00363	282208	CSN1S1	ENSBTAG00000007695.4	0	4.71529e+10	2.90348e+10	3.32209e+10	4.71529e+10	1.98172e+10	3.17197e+10	High	High	High	1
High	Master Protein	P80025	Lactoperoxidase OS=Bos taurus OX=9913 GN=LPO PE=1 SV=1	0	305.014	55	37	164	37	712	80.6	8.54	380.42	37	Pf03098	280844	LPO	ENSBTAG00000012780.3	0	1053313426	5.93729e+08	7.19824e+08	1053313426	4.05239e+08	6.87296e+08	High	High	High	1
High	Master Protein	Q4GZT4	ATP-binding cassette sub-family G member 2 OS=Bos taurus OX=9913 GN=ABCG2 PE=3 SV=2	0	301.931	44	28	185	28	655	72.7	8.66	417.03	28	Pf00005, Pf01061, Pf12698, Pf13304, Pf13476	536203	ABCG2		0	2.08377e+09	1.53873e+09	2.09676e+09	2.08377e+09	1.05023e+09	2.00201e+09	High	High	High	1	Met-loss+Acetyl [N-Term]
High	Master Protein	P15497	Apolipoprotein A-I OS=Bos taurus OX=9913 GN=APOA1 PE=1 SV=3	0	275.327	74	29	316	29	265	30.3	5.97	660.38	29	Pf01442	281631	APOA1	ENSBTAG00000002258.2	0	4.60016e+09	3.43121e+09	4.30405e+09	4.60016e+09	2.34191e+09	4.10955e+09	High	High	High	1
High	Master Protein	P00711	Alpha-lactalbumin OS=Bos taurus OX=9913 GN=LALBA PE=1 SV=2	0	266.701	75	14	376	14	142	16.2	5.14	782.12	14	Pf00062	281894	LALBA	ENSBTAG00000005859.1	0	1.3825e+10	1.40226e+10	1.3531e+10	1.3825e+10	9.57084e+09	1.29195e+10	High	High	High	1
High	Master Protein	Q05927	5'-nucleotidase OS=Bos taurus OX=9913 GN=NT5E PE=1 SV=2	0	236.48	49	25	130	25	574	62.9	6.95	278.25	25	Pf00149, Pf02872, Pf09587	281363	NT5E		0	1.29641e+09	1.444e+09	1.25689e+09	1.29641e+09	9.85574e+08	1.20009e+09	High	High	High	1
High	Master Protein	P17697	Clusterin OS=Bos taurus OX=9913 GN=CLU PE=1 SV=1	0	207.67	35	17	131	17	439	51.1	6.04	299.66	17	Pf01093	280750	CLU	ENSBTAG00000005574.4	0	5.36472e+08	4.33493e+08	6.1928e+08	5.36472e+08	2.95873e+08	5.91295e+08	High	High	High	1
High	Master Protein	Q32PJ2	Apolipoprotein A-IV OS=Bos taurus OX=9913 GN=APOA4 PE=2 SV=1	0	207.558	66	24	139	24	380	43	5.4	287.13	24	Pf01442, Pf07464, Pf12128	537301	APOA4		0	8.41298e+08	9.2904e+08	1.01711e+09	8.41298e+08	6.34099e+08	9.71143e+08	High	High	High	1
High	Master Protein	P19120	Heat shock cognate 71 kDa protein OS=Bos taurus OX=9913 GN=HSPA8 PE=1 SV=2	0	194.136	47	28	117	19	650	71.2	5.52	215.94	28	Pf00012, Pf02463, Pf06723	281831	HSPA8	ENSBTAG00000013162.2	8	2.0309e+08	1.71588e+08	1.95085e+08	2.0309e+08	1.17114e+08	1.8627e+08	High	High	High	1
High	Master Protein	P02663	Alpha-S2-casein OS=Bos taurus OX=9913 GN=CSN1S2 PE=1 SV=2	0	193.805	59	20	345	20	222	26	8.43	560.49	20	Pf00363	282209	CSN1S2	ENSBTAG00000005005.5	0	3.40024e+10	1.81727e+10	2.00174e+10	3.40024e+10	1.24034e+10	1.91128e+10	High	High	High	1
High	Master Protein	P01044	Kininogen-1 OS=Bos taurus OX=9913 GN=KNG1 PE=1 SV=1	0	193.205	43	23	112	8	621	68.8	6.62	207.2	23	Pf00031	280833	KNG1		14	3.03811e+08	2.654e+08	4.26249e+08	3.03811e+08	1.81144e+08	4.06987e+08	High	High	High	1
High	Master Protein	P02668	Kappa-casein OS=Bos taurus OX=9913 GN=CSN3 PE=1 SV=1	0	190.88	51	9	774	9	190	21.3	6.77	1436.18	9	Pf00997	281728	CSN3		0	3.23524e+10	2.03006e+10	2.49028e+10	3.23524e+10	1.38558e+10	2.37774e+10	High	High	High	1
High	Master Protein	P26779	Prosaposin OS=Bos taurus OX=9913 GN=PSAP PE=1 SV=3	0	189.308	57	26	126	26	525	58	5.2	255.42	26	Pf02199, Pf03489, Pf05184, Pf14023	281433	PSAP		0	6.3535e+08	7.62825e+08	1.03206e+09	6.3535e+08	5.20652e+08	9.85426e+08	High	High	High	1
High	Master Protein	P80195	Glycosylation-dependent cell adhesion molecule 1 OS=Bos taurus OX=9913 GN=GLYCAM1 PE=1 SV=2	0	187.625	71	21	833	21	153	17.1	6.68	1505.79	21	Pf05242	282430	GLYCAM1	ENSBTAG00000013417.2	0	1.23138e+11	1.61176e+11	1.49511e+11	1.23138e+11	1.10008e+11	1.42755e+11	High	High	High	1
High	Master Protein	Q3ZCH5	Zinc-alpha-2-glycoprotein OS=Bos taurus OX=9913 GN=AZGP1 PE=2 SV=1	0	187.543	53	18	96	18	299	33.8	5.24	218.42	18	Pf00129, Pf07654	508800	AZGP1	ENSBTAG00000026236.2	0	3.45239e+08	1.95419e+08	2.634e+08	3.45239e+08	1.3338e+08	2.51498e+08	High	High	High	1
High	Master Protein	Q28065	C4b-binding protein alpha chain OS=Bos taurus OX=9913 GN=C4BPA PE=2 SV=1	0	181.062	66	34	102	34	610	68.8	6.38	147.44	34	Pf00084	281651	C4BPA	ENSBTAG00000009876.5	0	2.09462e+08	1.41533e+08	1.94747e+08	2.09462e+08	9.6601e+07	1.85947e+08	High	High	High	1
High	Master Protein	P17690	Beta-2-glycoprotein 1 OS=Bos taurus OX=9913 GN=APOH PE=1 SV=4	0	172.428	58	17	79	17	345	38.2	8.15	181.21	17	Pf00084, Pf09014	281006	APOH		0	2.40988e+08	2.43859e+08	2.87367e+08	2.40988e+08	1.66441e+08	2.74381e+08	High	High	High	1
High	Master Protein	Q27960	Sodium-dependent phosphate transport protein 2B OS=Bos taurus OX=9913 GN=SLC34A2 PE=1 SV=1	0	171.649	30	20	118	20	693	75.8	7.47	246.79	20	Pf02690	282484	SLC34A2		0	1.92404e+09	2.34476e+09	2.74311e+09	1.92404e+09	1.60037e+09	2.61916e+09	High	High	High	1	Met-loss [N-Term]
High	Master Protein	P31976	Ezrin OS=Bos taurus OX=9913 GN=EZR PE=1 SV=2	0	163.479	41	26	105	16	581	68.7	6.42	200.41	26	Pf00373, Pf00769, Pf09379, Pf09380	281574	EZR	ENSBTAG00000010347.4	10	1.89034e+08	2.75999e+08	2.4133e+08	1.89034e+08	1.88378e+08	2.30425e+08	High	High	High	1
High	Master Protein	Q8WML4	Mucin-1 OS=Bos taurus OX=9913 GN=MUC1 PE=1 SV=1	0	161.396	19	10	70	10	580	58.1	7.28	182.36	10	Pf01390	281333	MUC1	ENSBTAG00000017104.5	0	6.18448e+08	7.88262e+08	8.74709e+08	6.18448e+08	5.38013e+08	8.35182e+08	High	High	High	1
High	Master Protein	A2I7N0	Serpin A3-4 OS=Bos taurus OX=9913 GN=SERPINA3-4 PE=3 SV=1	0	161.381	42	18	85	1	411	46.3	6.32	200.47	18	Pf00079	615103	SERPINA3-3		16	1.18321e+09	1.25763e+09	1.22778e+09	1.18321e+09	8.5837e+08	1.1723e+09	High	High	Peak Found	1
High	Master Protein	A6QR11	Protein kinase C-binding protein NELL2 OS=Bos taurus OX=9913 GN=NELL2 PE=2 SV=1	0	159.057	45	27	64	27	816	91.2	5.77	112.52	27	Pf00093, Pf02210, Pf07645, Pf12947, Pf13385	524622	NELL2	ENSBTAG00000032183.3	0	1.04474e+08	8.13204e+07	7.19757e+07	1.04474e+08	5.55037e+07	6.87232e+07	High	High	High	1
High	Master Protein	P50448	Factor XIIa inhibitor OS=Bos taurus OX=9913 PE=1 SV=1	0	157.98	33	14	92	14	468	51.7	6.67	236.86	14	Pf00079	281035	SERPING1		0	3.66811e+08	4.31233e+08	3.94359e+08	3.66811e+08	2.9433e+08	3.76538e+08	High	High	High	1
High	Master Protein	Q9TTE1	Serpin A3-1 OS=Bos taurus OX=9913 GN=SERPINA3-1 PE=1 SV=3	0	157.21	42	14	70	5	411	46.2	5.99	198.07	14	Pf00079	100272170; 286804	SERPINA3-2; SERPINA3-1	ENSBTAG00000046540.1	0	202079556	1.37226e+08	1.57357e+08	202079556	9.36611e+07	150246500	High	High	High	1
High	Master Protein	P01045	Kininogen-2 OS=Bos taurus OX=9913 GN=KNG2 PE=1 SV=1	0	154.054	34	18	92	3	619	68.7	6.57	180.37	18	Pf00031	280833	KNG1		0	91255401	9.09975e+07	1.15984e+08	91255401	6.21087e+07	1.10742e+08	High	High	High	1
High	Master Protein	Q32KV6	Nucleotide exchange factor SIL1 OS=Bos taurus OX=9913 GN=SIL1 PE=2 SV=1	0	149.699	53	20	71	20	462	52.5	5.74	132.88	20		520650	SIL1	ENSBTAG00000033747.3	0	1.09776e+08	7.81837e+07	7.96615e+07	1.09776e+08	5.33628e+07	7.60617e+07	High	High	High	1	Met-loss [N-Term]
High	Master Protein	P34955	Alpha-1-antiproteinase OS=Bos taurus OX=9913 GN=SERPINA1 PE=1 SV=1	0	149.418	38	21	95	21	416	46.1	6.52	197.15	21	Pf00079	280699	SERPINA1	ENSBTAG00000018843.5	0	1.12233e+09	1.22862e+09	1.45667e+09	1.12233e+09	8.38574e+08	1.39084e+09	High	High	High	1
High	Master Protein	Q9XSG3	Isocitrate dehydrogenase [NADP] cytoplasmic OS=Bos taurus OX=9913 GN=IDH1 PE=2 SV=1	0	148.146	62	22	104	22	414	46.8	6.55	200.86	22	Pf00180	281235	IDH1		0	3.04317e+08	2.68716e+08	3.22463e+08	3.04317e+08	1.83407e+08	3.07892e+08	High	High	High	1
High	Master Protein	Q3T052	Inter-alpha-trypsin inhibitor heavy chain H4 OS=Bos taurus OX=9913 GN=ITIH4 PE=1 SV=1	0	145.061	33	25	66	25	916	101.4	6.68	100.78	25	Pf00092, Pf06668, Pf08487, Pf13519, Pf13768	513700	ITIH4		0	1.43233e+08	1.23814e+08	1.52929e+08	1.43233e+08	8.45072e+07	1.46018e+08	High	High	High	1
High	Master Protein	A2I7N1	Serpin A3-5 OS=Bos taurus OX=9913 GN=SERPINA3-5 PE=3 SV=1	0	141.975	39	17	77	4	411	46.4	6.96	190.8	17	Pf00079	617667	SERPINA3		1	1.05049e+09	7.4173e+08	1.12113e+09	1.05049e+09	5.06254e+08	1.07047e+09	High	High	High	1
High	Master Protein	P11151	Lipoprotein lipase OS=Bos taurus OX=9913 GN=LPL PE=1 SV=2	0	141.621	46	16	83	16	478	53.3	8.51	193.96	16	Pf00151, Pf01477, Pf12695, Pf12697	280843	LPL	ENSBTAG00000012855.5	0	4.32044e+08	1.72304e+08	2.34984e+08	4.32044e+08	1.17603e+08	2.24365e+08	High	High	High	1
High	Master Protein	P60712	Actin, cytoplasmic 1 OS=Bos taurus OX=9913 GN=ACTB PE=1 SV=1	0	141.39	56	14	57	7	375	41.7	5.48	105.76	14	Pf00022	280979	ACTB		8	215502390	1.63188e+08	1.40546e+08	215502390	1.11381e+08	1.34195e+08	High	High	High	1	Met-loss+Acetyl [N-Term]
High	Master Protein	Q0IIG8	Ras-related protein Rab-18 OS=Bos taurus OX=9913 GN=RAB18 PE=2 SV=1	0	137.273	72	14	90	14	206	23	5.24	240.21	14	Pf00025, Pf00071, Pf04670, Pf08477, Pf09439	511160	RAB18	ENSBTAG00000009871.4	0	2.36754e+08	1.97754e+08	2.69954e+08	2.36754e+08	1.34973e+08	2.57755e+08	High	High	High	1	Acetyl [N-Term]
High	Master Protein	P06868	Plasminogen OS=Bos taurus OX=9913 GN=PLG PE=1 SV=2	0	132.466	40	25	58	25	812	91.2	7.5	90.48	25	Pf00024, Pf00051, Pf00089, Pf09342, Pf13365	280897	PLG		0	6.84133e+07	8.12005e+07	8.89116e+07	6.84133e+07	5.54219e+07	8.48938e+07	High	High	High	1
High	Master Protein	P41361	Antithrombin-III OS=Bos taurus OX=9913 GN=SERPINC1 PE=1 SV=2	0	128.551	45	19	63	19	465	52.3	7.33	124.73	19	Pf00079	540261	SERPINC1		0	1.95251e+08	1.06977e+08	1.62268e+08	1.95251e+08	7.30154e+07	1.54936e+08	High	High	High	1
High	Master Protein	Q03247	Apolipoprotein E OS=Bos taurus OX=9913 GN=APOE PE=1 SV=1	0	127.44	52	16	85	16	316	36	5.67	165.49	16	Pf01442	281004	APOE		0	6.76981e+08	6.22578e+08	7.11317e+08	6.76981e+08	4.24929e+08	6.79173e+08	High	High	High	1
High	Master Protein	P12763	Alpha-2-HS-glycoprotein OS=Bos taurus OX=9913 GN=AHSG PE=1 SV=2	0	127.383	51	12	104	12	359	38.4	5.5	286.29	12	Pf00031	280988	AHSG	ENSBTAG00000000522.4	0	1.6394e+09	1.73815e+09	2.81495e+09	1.6394e+09	1.18634e+09	2.68775e+09	High	High	High	1
High	Master Protein	P26201	Platelet glycoprotein 4 OS=Bos taurus OX=9913 GN=CD36 PE=1 SV=5	0	125.835	23	12	156	12	472	52.9	8.1	349	12	Pf01130	281052	CD36	ENSBTAG00000017866.5	0	2.70919e+09	2.84622e+09	3.71538e+09	2.70919e+09	1.94264e+09	3.54748e+09	High	High	High	1
High	Master Protein	P81287	Annexin A5 OS=Bos taurus OX=9913 GN=ANXA5 PE=1 SV=3	0	125.696	60	20	75	20	321	36.1	4.96	146.99	20	Pf00191	281626	ANXA5		0	2.60852e+08	2.07866e+08	3.04067e+08	2.60852e+08	1.41875e+08	2.90326e+08	High	High	High	1
High	Master Protein	P02702	Folate receptor alpha OS=Bos taurus OX=9913 GN=FOLR1 PE=1 SV=3	0	117.22	52	11	55	11	241	27.9	7.84	126.23	11	Pf03024	516067	FOLR1; FOLR3	ENSBTAG00000038532.1	0	3.58811e+08	2.45997e+08	3.44045e+08	3.58811e+08	1.67901e+08	3.28498e+08	High	High	High	1
High	Master Protein	P79345	NPC intracellular cholesterol transporter 2 OS=Bos taurus OX=9913 GN=NPC2 PE=1 SV=1	0	116.147	54	9	61	9	149	16.6	7.99	153.5	9	Pf02221	280815	NPC2	ENSBTAG00000021955.2	0	7.45074e+08	5.49444e+08	7.27883e+08	7.45074e+08	3.75013e+08	6.94991e+08	High	High	High	1
High	Master Protein	Q3MHN5	Vitamin D-binding protein OS=Bos taurus OX=9913 GN=GC PE=2 SV=1	0	111.723	41	15	51	15	474	53.3	5.52	121.58	15	Pf00273, Pf09164	530076	GC		0	7.49319e+07	1.16661e+08	9.7799e+07	7.49319e+07	7.9625e+07	9.33795e+07	High	High	High	1
High	Master Protein	P68103	Elongation factor 1-alpha 1 OS=Bos taurus OX=9913 GN=EEF1A1 PE=1 SV=1	0	111.38	45	13	44	13	462	50.1	9.01	109.18	13	Pf00009, Pf03143, Pf03144	282220	EEF1A1	ENSBTAG00000014534.5	0	7.77257e+08	1.37535e+08	1.71111e+08	7.77257e+08	9.38721e+07	1.63379e+08	High	High	High	1
High	Master Protein	Q95LA9	Toll-like receptor 2 OS=Bos taurus OX=9913 GN=TLR2 PE=2 SV=1	0	110.702	31	18	52	18	784	90.1	7.01	62.94	18	Pf01582, Pf12799, Pf13676, Pf13855	281534	TLR2		0	2.91948e+07	2.39769e+07	4.37303e+07	2.91948e+07	1.6365e+07	4.17542e+07	High	High	High	1
High	Master Protein	Q2HJ49	Moesin OS=Bos taurus OX=9913 GN=MSN PE=2 SV=3	0	110.683	29	20	79	10	577	67.9	6.16	107.42	20	Pf00373, Pf00769, Pf09379, Pf09380	540426	MSN	ENSBTAG00000003418.4	0	1.20412e+07	1.37394e+07	1.4547e+07	1.20412e+07	9.37756e+06	1.38897e+07	High	High	High	1
High	Master Protein	P00735	Prothrombin OS=Bos taurus OX=9913 GN=F2 PE=1 SV=2	0	110.509	39	20	46	20	625	70.5	6.33	65.58	20	Pf00051, Pf00089, Pf00594, Pf09396	280685	F2	ENSBTAG00000007148.5	0	5.21156e+07	4.25426e+07	7.16628e+07	5.21156e+07	2.90367e+07	6.84245e+07	High	High	High	1
High	Master Protein	P07514	NADH-cytochrome b5 reductase 3 OS=Bos taurus OX=9913 GN=CYB5R3 PE=1 SV=3	0	110.335	61	14	43	14	301	34.1	7.28	70	14	Pf00175, Pf00970	515773	CYB5R3		0	1.25597e+08	4.91313e+08	1.49149e+08	1.25597e+08	3.35337e+08	1.42409e+08	High	High	High	1
High	Master Protein	Q3SZV7	Hemopexin OS=Bos taurus OX=9913 GN=HPX PE=2 SV=1	0	105.513	54	19	42	19	459	52.2	7.8	84.31	19	Pf00045	534509	HPX	ENSBTAG00000003564.5	0	8.21153e+09	2.09793e+10	1.06727e+10	8.21153e+09	1.4319e+10	1.01904e+10	High	High	High	1
High	Master Protein	P10790	Fatty acid-binding protein, heart OS=Bos taurus OX=9913 GN=FABP3 PE=1 SV=2	0	103.859	81	11	102	11	133	14.8	7.34	217.3	11	Pf00061, Pf14651	281758	FABP3	ENSBTAG00000016819.4	0	3.52121e+09	2.62092e+09	2.22092e+09	3.52121e+09	1.78886e+09	2.12056e+09	High	High	High	1	Met-loss+Acetyl [N-Term]
High	Master Protein	Q2KJF1	Alpha-1B-glycoprotein OS=Bos taurus OX=9913 GN=A1BG PE=1 SV=1	0	103.067	41	13	40	13	503	53.5	5.43	93.34	13	Pf00047, Pf13895, Pf13927	518955	A1BG	ENSBTAG00000009735.3	0	1.09837e+08	9.82777e+07	1.06595e+08	1.09837e+08	6.70776e+07	1.01778e+08	High	High	High	1
High	Master Protein	Q3SZR3	Alpha-1-acid glycoprotein OS=Bos taurus OX=9913 GN=ORM1 PE=2 SV=1	0	101.306	47	12	56	12	202	23.2	5.87	92.44	12	Pf00061	497200	ORM1		0	8.42453e+07	7.64408e+07	9.42176e+07	8.42453e+07	5.21733e+07	8.996e+07	High	High	High	1
High	Master Protein	Q95122	Monocyte differentiation antigen CD14 OS=Bos taurus OX=9913 GN=CD14 PE=2 SV=2	0	98.059	44	11	46	11	373	39.6	5.57	115.4	11	Pf13855	281048	CD14		0	4.06663e+08	2.48646e+08	2.82384e+08	4.06663e+08	1.69709e+08	2.69623e+08	High	High	High	1
High	Master Protein	A2I7N2	Serpin A3-6 OS=Bos taurus OX=9913 GN=SERPINA3-6 PE=3 SV=1	0	96.357	35	15	76	1	414	46.4	5.52	161.06	15	Pf00079	100272171	SERPINA3-6		0	6.62618e+06	4.65316e+06	5.18348e+06	6.62618e+06	3.17593e+06	4.94924e+06	High	High	High	1
High	Master Protein	O46375	Transthyretin OS=Bos taurus OX=9913 GN=TTR PE=1 SV=1	0	95.728	56	7	25	7	147	15.7	6.3	65.66	7	Pf00576	280948	TTR	ENSBTAG00000010991.3	0	7.36169e+07	5.59888e+07	6.75138e+07	7.36169e+07	3.82141e+07	6.44629e+07	High	High	High	1
High	Master Protein	P07589	Fibronectin OS=Bos taurus OX=9913 GN=FN1 PE=1 SV=4	0	94.178	15	24	42	24	2478	272	5.5	46.32	24	Pf00039, Pf00040, Pf00041	280794	FN1		0	3.6845e+07	2.57119e+07	3.70708e+07	3.6845e+07	1.75492e+07	3.53956e+07	High	High	High	1
High	Master Protein	Q2HJH2	Ras-related protein Rab-1B OS=Bos taurus OX=9913 GN=RAB1B PE=2 SV=1	0	94.137	78	13	53	10	201	22.2	5.73	134.31	13	Pf00025, Pf00071, Pf01926, Pf04670, Pf08477, Pf09439	540685	RAB1B		3	2.67895e+08	3.38808e+08	3.44362e+08	2.67895e+08	2.31247e+08	3.28801e+08	High	High	High	1	Acetyl [N-Term]
High	Master Protein	P50397	Rab GDP dissociation inhibitor beta OS=Bos taurus OX=9913 GN=GDI2 PE=2 SV=3	0	94.065	48	19	62	16	445	50.5	6.25	93.27	19	Pf00996	509832	GDI2	ENSBTAG00000005316.5	3	6.82566e+07	7.10369e+07	9.33988e+07	6.82566e+07	4.84849e+07	8.91782e+07	High	High	High	1
High	Master Protein	P62871	Guanine nucleotide-binding protein G(I)/G(S)/G(T) subunit beta-1 OS=Bos taurus OX=9913 GN=GNB1 PE=1 SV=3	0	93.555	47	11	37	6	340	37.4	6	72.59	11	Pf00400	281201	GNB1	ENSBTAG00000000215.4	5	1.33363e+08	8.52168e+07	1.14622e+08	1.33363e+08	5.81632e+07	1.09443e+08	High	High	High	1	Met-loss+Acetyl [N-Term]
High	Master Protein	Q3MHP2	Ras-related protein Rab-11B OS=Bos taurus OX=9913 GN=RAB11B PE=2 SV=3	0	93.084	63	14	61	13	218	24.5	5.94	126.59	14	Pf00025, Pf00071, Pf01926, Pf08477, Pf13401	532723	RAB11B	ENSBTAG00000002475.3	1	2.1919e+08	2.34311e+08	2.02398e+08	2.1919e+08	1.59925e+08	1.93252e+08	High	High	High	1	Met-loss+Acetyl [N-Term]
High	Master Protein	Q2TBI0	Lipopolysaccharide-binding protein OS=Bos taurus OX=9913 GN=LBP PE=2 SV=1	0	91.144	32	13	43	13	481	53.7	7.09	93.55	13	Pf01273, Pf02886	512242	LBP		0	1.52956e+09	6.97672e+08	1.2888e+09	1.52956e+09	4.76183e+08	1.23056e+09	High	High	High	1
High	Master Protein	P62935	Peptidyl-prolyl cis-trans isomerase A OS=Bos taurus OX=9913 GN=PPIA PE=1 SV=2	0	87.069	75	12	70	12	164	17.9	8.16	122.59	12	Pf00160	281418; 524361	PPIA; PPP2CB	ENSBTAG00000012003.5	0	178141328	1.20695e+08	2.05363e+08	178141328	8.23785e+07	1.96082e+08	High	High	High	1	Met-loss [N-Term]
High	Master Protein	Q9MZ06	Fibroblast growth factor-binding protein 1 OS=Bos taurus OX=9913 GN=FGFBP1 PE=1 SV=1	0	85.793	31	8	40	8	234	26.2	8.91	104.51	8	Pf06473	281812	FGFBP1; LOC783341	ENSBTAG00000031497.2	0	7.87704e+08	7.92172e+08	1.12008e+09	7.87704e+08	5.40683e+08	1.06947e+09	High	High	High	1
High	Master Protein	P02672	Fibrinogen alpha chain OS=Bos taurus OX=9913 GN=FGA PE=1 SV=5	0	84.862	30	15	41	15	615	67	7.17	73.02	15	Pf08702, Pf12160, Pf15619	522039	FGA		0	8.39557e+07	5.04302e+07	6.78274e+07	8.39557e+07	3.44202e+07	6.47624e+07	High	High	High	1
High	Master Protein	Q3T0F5	Ras-related protein Rab-7a OS=Bos taurus OX=9913 GN=RAB7A PE=2 SV=1	0	84.347	69	13	56	13	207	23.5	6.7	126.93	13	Pf00009, Pf00025, Pf00071, Pf01926, Pf04670, Pf07728, Pf08477	509970	RAB7A		0	9.1821e+07	4.91456e+07	9.96281e+07	9.1821e+07	3.35434e+07	9.5126e+07	High	High	High	1
High	Master Protein	Q2KIT0	Protein HP-20 homolog OS=Bos taurus OX=9913 PE=2 SV=1	0	82.971	48	7	52	7	191	20.6	8.59	88.73	7	Pf00386	616715	MGC137014	ENSBTAG00000026666.2	0	1.64612e+08	8.79781e+07	1.07326e+08	1.64612e+08	6.00479e+07	1.02476e+08	High	High	High	1
High	Master Protein	Q3ZCD0	CD81 antigen OS=Bos taurus OX=9913 GN=CD81 PE=2 SV=1	0	81.169	28	4	41	4	236	25.8	5.52	108.74	4	Pf00335	511435	CD81		0	2.31432e+08	2.2127e+08	2.64344e+08	2.31432e+08	1.51024e+08	2.52399e+08	High	High	High	1
High	Master Protein	P13696	Phosphatidylethanolamine-binding protein 1 OS=Bos taurus OX=9913 GN=PEBP1 PE=1 SV=2	0	79.734	83	13	34	13	187	21	7.49	71.67	13	Pf01161	431786	PEBP1	ENSBTAG00000018115.3	0	5.13589e+07	5.09637e+07	6.42049e+07	5.13589e+07	3.47843e+07	6.13036e+07	High	High	High	1
High	Master Protein	P02666	Beta-casein OS=Bos taurus OX=9913 GN=CSN2 PE=1 SV=2	0	79.55	29	9	230	9	224	25.1	5.35	281.58	9	Pf00363	281099	CSN2	ENSBTAG00000002632.5	0	2.68671e+10	3.23042e+10	2.58498e+10	2.68671e+10	2.20487e+10	2.46817e+10	High	High	High	1
High	Master Protein	P11017	Guanine nucleotide-binding protein G(I)/G(S)/G(T) subunit beta-2 OS=Bos taurus OX=9913 GN=GNB2 PE=2 SV=3	0	78.004	40	10	32	5	340	37.3	6	52.14	10	Pf00400	281202	GNB2	ENSBTAG00000006495.4	0	1.06091e+07	6.59359e+06	6.40771e+06	1.06091e+07	4.50033e+06	6.11816e+06	High	High	High	1	Met-loss+Acetyl [N-Term]
High	Master Protein	P01888	Beta-2-microglobulin OS=Bos taurus OX=9913 GN=B2M PE=1 SV=2	0	74.027	58	6	25	6	118	13.7	8	80.97	6	Pf07654	280729; 783680	B2M; LOC783680	ENSBTAG00000012330.5	0	2.9033e+08	3.84757e+08	3.42517e+08	2.9033e+08	2.62609e+08	3.27039e+08	High	High	High	1
High	Master Protein	P19803	Rho GDP-dissociation inhibitor 1 OS=Bos taurus OX=9913 GN=ARHGDIA PE=1 SV=3	0	73.81	58	10	35	10	204	23.4	5.2	55.84	10	Pf02115	338054	ARHGDIA	ENSBTAG00000030209.3	0	6.44658e+07	3.50387e+07	5.68265e+07	6.44658e+07	2.3915e+07	5.42586e+07	High	High	High	1
High	Master Protein	P30932	CD9 antigen OS=Bos taurus OX=9913 GN=CD9 PE=2 SV=2	0	72.868	33	6	21	6	226	25.2	6.73	65.72	6	Pf00335	280746	CD9		0	5.47797e+08	7.61342e+08	8.72912e+08	5.47797e+08	5.1964e+08	833465880	High	High	High	1
High	Master Protein	P46193	Annexin A1 OS=Bos taurus OX=9913 GN=ANXA1 PE=1 SV=2	0	72.811	47	13	35	13	346	38.9	6.81	73.54	13	Pf00191	327662	ANXA1		0	3.51602e+07	2.30608e+07	3.56016e+07	3.51602e+07	1.57397e+07	3.39928e+07	High	High	High	1
High	Master Protein	P05307	Protein disulfide-isomerase OS=Bos taurus OX=9913 GN=P4HB PE=1 SV=1	0	72.61	33	15	37	15	510	57.2	4.91	51.16	15	Pf00085, Pf13098, Pf13848, Pf13899, Pf13905	281373	P4HB		0	3.29204e+07	1.12914e+07	2.61348e+07	3.29204e+07	7.70676e+06	2.49538e+07	High	High	High	1
High	Master Protein	Q7SIH1	Alpha-2-macroglobulin OS=Bos taurus OX=9913 GN=A2M PE=1 SV=2	0	72.278	17	19	32	19	1510	167.5	6.02	38.55	19	Pf00207, Pf01835, Pf05326, Pf07677, Pf07678, Pf07703, Pf10569, Pf11974, Pf13249	513856	A2M	ENSBTAG00000018137.5	0	37169395	1.77965e+07	1.76975e+07	37169395	1.21467e+07	1.68978e+07	High	High	High	1
High	Master Protein	Q3MHN2	Complement component C9 OS=Bos taurus OX=9913 GN=C9 PE=2 SV=1	0	72.231	25	13	28	13	548	62	5.9	57.78	13	Pf00057, Pf01823	526766	C9	ENSBTAG00000016149.3	0	6.54754e+07	3.79465e+07	4.88376e+07	6.54754e+07	2.58997e+07	4.66307e+07	High	High	High	1
High	Master Protein	Q76LV2	Heat shock protein HSP 90-alpha OS=Bos taurus OX=9913 GN=HSP90AA1 PE=1 SV=3	0	71.365	24	16	23	8	733	84.7	5.01	31.51	16	Pf00183, Pf02518, Pf13589	281832	HSP90AA1	ENSBTAG00000006270.4	7	1.86502e+07	2.94217e+07	1.64058e+07	1.86502e+07	2.00812e+07	1.56644e+07	High	High	High	1
High	Master Protein	Q3MHX6	Protein OS-9 OS=Bos taurus OX=9913 GN=OS9 PE=2 SV=1	0	71.149	32	15	37	15	667	75.7	4.91	61.57	15	Pf07915	504832	OS9		0	8.76353e+07	3.94852e+07	6.06096e+07	8.76353e+07	2.69499e+07	5.78707e+07	High	High	High	1
High	Master Protein	A2I7N3	Serpin A3-7 OS=Bos taurus OX=9913 GN=SERPINA3-7 PE=3 SV=1	0	70.682	21	9	46	6	417	46.9	6.34	95.96	9	Pf00079, Pf05527	497203	SERPINA3-7		0	4.92248e+08	4.06177e+08	4.94832e+08	4.92248e+08	2.77228e+08	4.72471e+08	High	High	High	1
High	Master Protein	P68138	Actin, alpha skeletal muscle OS=Bos taurus OX=9913 GN=ACTA1 PE=1 SV=1	0	70.561	31	9	38	2	377	42	5.39	48.89	9	Pf00022	281592	ACTA1	ENSBTAG00000046332.1	0	2.67448e+07	3.91853e+06	1.09973e+07	2.67448e+07	2.67452e+06	1.05004e+07	High	High	High	1
High	Master Protein	Q2KIU3	Protein HP-25 homolog 2 OS=Bos taurus OX=9913 PE=2 SV=1	0	70.441	34	6	47	5	215	22.9	5.33	103.89	6	Pf00386	511239	MGC137211	ENSBTAG00000018556.3	0	1.04668e+08	6.83036e+07	8.72958e+07	1.04668e+08	46619374	8.3351e+07	High	High	High	1
High	Master Protein	Q5EA88	Glycerol-3-phosphate dehydrogenase [NAD(+)], cytoplasmic OS=Bos taurus OX=9913 GN=GPD1 PE=2 SV=3	0	69.93	50	14	36	14	349	37.6	6.89	46.7	14	Pf01210, Pf07479	525042	GPD1	ENSBTAG00000016296.4	0	4.66259e+07	1.46209e+08	3.52701e+07	4.66259e+07	9.97921e+07	3.36762e+07	High	High	High	1
High	Master Protein	A6QPQ2	Serpin A3-8 OS=Bos taurus OX=9913 GN=SERPINA3-8 PE=2 SV=1	0	69.924	45	16	58	13	418	46.9	6.13	97.59	16	Pf00079	505820	SERPINA3-8		0	1.16754e+08	5.53199e+07	9.14054e+07	1.16754e+08	3.77576e+07	8.72749e+07	High	High	High	1
High	Master Protein	Q3SYU2	Elongation factor 2 OS=Bos taurus OX=9913 GN=EEF2 PE=2 SV=3	0	69.425	22	16	27	16	858	95.3	6.83	47.56	16	Pf00009, Pf00679, Pf03144, Pf03764, Pf14492	281138	EEF2	ENSBTAG00000004258.3	0	2.83907e+07	3.66593e+07	2.78118e+07	2.83907e+07	2.50211e+07	2.6555e+07	High	High	High	1	Met-loss [N-Term]
High	Master Protein	P22226	Cathelicidin-1 OS=Bos taurus OX=9913 GN=CATHL1 PE=1 SV=2	0	67.553	48	7	36	7	155	17.6	7.65	80.31	7	Pf00666	282164; 107131166	CATHL1; LOC107131166; LOC100847261	ENSBTAG00000013356.5	0	3.68838e+08	3.53803e+08	3.23115e+08	3.68838e+08	2.41482e+08	3.08513e+08	High	High	High	1
High	Master Protein	P09487	Alkaline phosphatase, tissue-nonspecific isozyme OS=Bos taurus OX=9913 GN=ALPL PE=1 SV=2	0	66.908	31	12	27	12	524	57.2	6.77	43.55	12	Pf00245	280994	ALPL	ENSBTAG00000008951.5	0	1.76298e+07	3.77005e+07	3.86948e+07	1.76298e+07	2.57318e+07	3.69462e+07	High	High	High	1
High	Master Protein	P04272	Annexin A2 OS=Bos taurus OX=9913 GN=ANXA2 PE=1 SV=2	0	66.662	47	14	29	14	339	38.6	7.31	49.62	14	Pf00191	282689	ANXA2	ENSBTAG00000009615.3	0	4.71681e+07	3.08138e+07	5.058e+07	4.71681e+07	2.10314e+07	4.82944e+07	High	High	High	1	Met-loss+Acetyl [N-Term]
High	Master Protein	Q9XSJ4	Alpha-enolase OS=Bos taurus OX=9913 GN=ENO1 PE=1 SV=4	0	66.629	36	12	31	12	434	47.3	6.8	39.49	12	Pf00113, Pf03952, Pf13378	281141	ENO1		0	2.62208e+07	2.52138e+07	2.56161e+07	2.62208e+07	1.72092e+07	2.44585e+07	High	High	High	1
High	Master Protein	Q27975	Heat shock 70 kDa protein 1A OS=Bos taurus OX=9913 GN=HSPA1A PE=1 SV=2	0	66.494	26	13	25	10	641	70.2	5.92	37.23	13	Pf00012, Pf06723	282254	HSPA1A	ENSBTAG00000025441.3	0	1.2943e+07	6.14342e+06	1.16496e+07	1.2943e+07	4.19308e+06	1.11232e+07	High	High	High	1
High	Master Protein	P12799	Fibrinogen gamma-B chain OS=Bos taurus OX=9913 GN=FGG PE=1 SV=1	0	66.086	30	9	24	9	444	50.2	5.83	43.76	9	Pf00147, Pf08702	280792	FGG		0	6.95756e+07	2.85584e+07	2.74885e+07	6.95756e+07	1.9492e+07	2.62463e+07	High	High	High	1
High	Master Protein	P61585	Transforming protein RhoA OS=Bos taurus OX=9913 GN=RHOA PE=1 SV=1	0	65.576	44	10	29	3	193	21.8	6.1	49.74	10	Pf00025, Pf00071, Pf08477	338049	RHOA	ENSBTAG00000004279.5	6	1.2504e+08	1.29827e+08	1.80099e+08	1.2504e+08	8.86113e+07	1.71961e+08	High	High	High	1
High	Master Protein	P61823	Ribonuclease pancreatic OS=Bos taurus OX=9913 GN=RNASE1 PE=1 SV=1	0	63.439	59	5	24	4	150	16.5	8.62	68.76	5	Pf00074	282340	RNASE1	ENSBTAG00000008793.4	1	5.28074e+07	2.98743e+07	5.90833e+07	5.28074e+07	2.03901e+07	5.64134e+07	High	High	High	1
High	Master Protein	Q2KIX7	Protein HP-25 homolog 1 OS=Bos taurus OX=9913 PE=1 SV=1	0	62.682	29	6	19	5	212	22.5	7.46	55.28	6	Pf00386	511240	LOC511240	ENSBTAG00000030683.2	1	1.69926e+08	1.568e+08	1.91167e+08	1.69926e+08	1.07021e+08	1.82528e+08	High	High	High	1
High	Master Protein	Q3T000	Synaptobrevin homolog YKT6 OS=Bos taurus OX=9913 GN=YKT6 PE=2 SV=1	0	62.142	55	11	28	11	198	22.5	6.58	48.27	11	Pf00957, Pf13774	507409	YKT6	ENSBTAG00000000274.5	0	3.80295e+07	7.03999e+07	4.7919e+07	3.80295e+07	4.80502e+07	4.57536e+07	High	High	High	1
High	Master Protein	P62261	14-3-3 protein epsilon OS=Bos taurus OX=9913 GN=YWHAE PE=2 SV=1	0	61.62	55	13	28	10	255	29.2	4.74	55.69	13	Pf00244	282125	YWHAE	ENSBTAG00000005664.5	3	4.42259e+07	4.45743e+07	5.15745e+07	4.42259e+07	3.04234e+07	4.92439e+07	High	High	High	1	Acetyl [N-Term]
High	Master Protein	P28800	Alpha-2-antiplasmin OS=Bos taurus OX=9913 GN=SERPINF2 PE=1 SV=2	0	61.355	29	12	30	12	492	54.7	5.72	66.37	12	Pf00079	282522	SERPINF2	ENSBTAG00000020859.3	0	1.03138e+08	1.08579e+08	1.43499e+08	1.03138e+08	7.41088e+07	1.37014e+08	High	High	High	1
High	Master Protein	Q76LV1	Heat shock protein HSP 90-beta OS=Bos taurus OX=9913 GN=HSP90AB1 PE=2 SV=3	0	60.315	19	14	22	6	724	83.2	5.03	32.63	14	Pf00183, Pf02518, Pf13589	767874	HSP90AB1		0	1.2483e+07	5.24116e+06	7.42649e+06	1.2483e+07	3.57726e+06	7.09089e+06	High	High	High	1
High	Master Protein	P13214	Annexin A4 OS=Bos taurus OX=9913 GN=ANXA4 PE=1 SV=2	0	60.198	43	12	28	12	319	35.9	5.72	43.72	12	Pf00191	281625	ANXA4	ENSBTAG00000001105.5	0	3.6711e+07	4.94652e+07	1.72136e+07	3.6711e+07	3.37616e+07	1.64358e+07	High	High	High	1
High	Master Protein	P63103	14-3-3 protein zeta/delta OS=Bos taurus OX=9913 GN=YWHAZ PE=1 SV=1	0	59.871	45	11	31	7	245	27.7	4.79	64.16	11	Pf00244	287022	YWHAZ	ENSBTAG00000000236.4	1	3.41912e+07	2.80663e+07	3.07969e+07	3.41912e+07	1.91561e+07	2.94052e+07	High	High	High	1
High	Master Protein	P81947	Tubulin alpha-1B chain OS=Bos taurus OX=9913 PE=1 SV=2	0	58.703	40	12	17	12	451	50.1	5.06	29.79	12	Pf00091, Pf03953	539882; 404053	TUBA1B; TUBA1A	ENSBTAG00000012244.5	0	1.44527e+07	1.95766e+06	1.92996e+06	1.44527e+07	1.33616e+06	1.84275e+06	High	High	High	1
High	Master Protein	Q0VCU1	Cytoplasmic aconitate hydratase OS=Bos taurus OX=9913 GN=ACO1 PE=2 SV=1	0	58.152	16	11	21	11	889	98.1	7.97	36.49	11	Pf00330, Pf00694	512995	ACO1		0	1.86724e+07	1.62895e+07	2.0804e+07	1.86724e+07	1.11181e+07	1.98638e+07	High	High	High	1
High	Master Protein	Q2KJ32	Methanethiol oxidase OS=Bos taurus OX=9913 GN=SELENBP1 PE=1 SV=1	0	57.922	36	13	28	13	472	52.5	6.48	28.43	13	Pf05694	510154	SELENBP1	ENSBTAG00000008091.2	0	1.84778e+07	1.04586e+07	1.46455e+07	1.84778e+07	7.13832e+06	1.39837e+07	High	High	High	1
High	Master Protein	Q1JQD4	PDZ domain-containing protein GIPC2 OS=Bos taurus OX=9913 GN=GIPC2 PE=2 SV=1	0	57.36	44	10	17	10	313	34.5	6.15	26.79	10		518246	GIPC2	ENSBTAG00000011733.5	0	1.09954e+07	1.40916e+07	6.60669e+06	1.09954e+07	9.61796e+06	6.30814e+06	High	High	High	1
High	Master Protein	P31096	Osteopontin OS=Bos taurus OX=9913 GN=SPP1 PE=1 SV=2	0	55.445	26	7	33	7	278	30.9	4.65	71.51	7	Pf00865	281499	SPP1		0	5.02446e+08	7.93378e+08	7.56748e+08	5.02446e+08	5.41505e+08	722551542	High	High	High	1
High	Master Protein	P34933	Heat shock-related 70 kDa protein 2 OS=Bos taurus OX=9913 GN=HSPA2 PE=2 SV=2	0	55.081	14	10	34	1	636	69.7	5.59	59.69	10	Pf00012, Pf06723	281827	HSPA2		0							Not Found	High	Not Found	1
High	Master Protein	P55859	Purine nucleoside phosphorylase OS=Bos taurus OX=9913 GN=PNP PE=1 SV=3	0	54.872	50	10	28	10	289	32	6.34	33.38	10	Pf01048	493724	PNP	ENSBTAG00000012317.5	0	1.14593e+07	1.29551e+07	1.34586e+07	1.14593e+07	8.84224e+06	1.28504e+07	High	High	High	1
High	Master Protein	Q6VE48	Membrane cofactor protein OS=Bos taurus OX=9913 GN=CD46 PE=1 SV=2	0	54.831	29	5	44	5	361	39.4	6.71	69.33	5	Pf00084	280851	CD46		0	6.96552e+07	3.46336e+07	1.01017e+08	6.96552e+07	2.36386e+07	9.64523e+07	High	High	High	1
High	Master Protein	Q1RMJ6	Rho-related GTP-binding protein RhoC OS=Bos taurus OX=9913 GN=RHOC PE=2 SV=1	0	54.669	38	8	25	1	193	22	6.58	41.79	8	Pf00025, Pf00071, Pf08477	513152	RHOC	ENSBTAG00000014299.3	0	2.10687e+06	1.34687e+07	4.72316e+06	2.10687e+06	9192805	4.50973e+06	Peak Found	High	Peak Found	1
High	Master Protein	P69678	Protein CutA OS=Bos taurus OX=9913 GN=CUTA PE=1 SV=1	0	53.901	43	5	23	5	176	19	8.47	75.33	5	Pf03091	508956	CUTA		0	47271485	5.62996e+07	6.29427e+07	47271485	38426269	60098358	High	High	High	1
High	Master Protein	P10152	Angiogenin-1 OS=Bos taurus OX=9913 GN=ANG1 PE=1 SV=4	0	53.011	49	7	24	7	148	17	8.85	27.16	7	Pf00074	777597	ANG		0	7.15062e+07	3.83387e+07	5.15344e+07	7.15062e+07	2.61674e+07	4.92056e+07	High	High	High	1
High	Master Protein	P29392	Spermadhesin-1 OS=Bos taurus OX=9913 GN=SPADH1 PE=1 SV=1	0	52.528	81	9	23	9	134	15	5.16	38.99	9	Pf00431	282373	SPADH1		0	6.64154e+07	4.73207e+07	6.46641e+07	6.64154e+07	3.22979e+07	6.1742e+07	High	High	High	1
High	Master Protein	P81187	Complement factor B OS=Bos taurus OX=9913 GN=CFB PE=1 SV=2	0	52.513	20	10	16	10	761	85.3	7.68	28.78	10	Pf00084, Pf00089, Pf00092, Pf13519	514076	CFB	ENSBTAG00000046158.1	0	1.36051e+07	4.92029e+06	5.8408e+06	1.36051e+07	3.35826e+06	5.57686e+06	High	High	High	1
High	Master Protein	P06394	Keratin, type I cytoskeletal 10 OS=Bos taurus OX=9913 GN=KRT10 PE=3 SV=1	0	52.373	13	9	29	6	526	54.8	5.11	67.7	9	Pf00038	281888	KRT10		3	2.7571e+08	2.694e+08	2.16618e+08	2.7571e+08	1.83874e+08	2.06829e+08	High	High	High	1
High	Master Protein	Q58DS9	Ras-related protein Rab-5C OS=Bos taurus OX=9913 GN=RAB5C PE=2 SV=1	0	51.987	56	8	20	6	216	23.5	8.41	46.4	8	Pf00009, Pf00025, Pf00071, Pf04670, Pf08477	613749	RAB5C	ENSBTAG00000006982.5	2	3.9787e+07	3.95454e+07	4.13327e+07	3.9787e+07	2.6991e+07	3.94649e+07	High	High	High	1
High	Master Protein	P08037	Beta-1,4-galactosyltransferase 1 OS=Bos taurus OX=9913 GN=B4GALT1 PE=1 SV=3	0	51.048	27	8	33	8	402	44.8	9.31	60.59	8	Pf02709, Pf10111, Pf13733	281781	B4GALT1		0	90816801	5.06187e+07	4.80908e+07	90816801	3.45489e+07	4.59176e+07	High	High	High	1
High	Master Protein	Q2TBX4	Heat shock 70 kDa protein 13 OS=Bos taurus OX=9913 GN=HSPA13 PE=2 SV=1	0	51.046	14	8	25	8	471	51.9	5.3	47.35	8	Pf00012, Pf06723	505907	HSPA13	ENSBTAG00000012908.3	0	1.82675e+07	1.52105e+07	1.66629e+07	1.82675e+07	1.03816e+07	1.591e+07	High	High	High	1
High	Master Protein	Q2KJ93	Cell division control protein 42 homolog OS=Bos taurus OX=9913 GN=CDC42 PE=1 SV=1	0	49.686	39	7	23	6	191	21.2	6.55	55.73	7	Pf00025, Pf00071, Pf08477	532712	CDC42		0	4.02872e+07	3.45122e+07	5.41607e+07	4.02872e+07	2.35557e+07	51713220	High	High	High	1
High	Master Protein	Q2YDG0	G-protein coupled receptor family C group 5 member C OS=Bos taurus OX=9913 GN=GPRC5C PE=2 SV=2	0	49.557	23	7	20	7	442	48.4	8.12	37.77	7	Pf00003	535664	GPRC5C		0	2.4387e+07	4.1782e+07	4.30232e+07	2.4387e+07	2.85175e+07	4.1079e+07	High	High	High	1
High	Master Protein	Q0VCX2	Endoplasmic reticulum chaperone BiP OS=Bos taurus OX=9913 GN=HSPA5 PE=2 SV=1	0	47.041	19	9	16	7	655	72.4	5.16	21.94	9	Pf00012, Pf01968, Pf06723	415113	HSPA5		0	8.41106e+06	1.78286e+06	5.83328e+06	8.41106e+06	1.21686e+06	5.56968e+06	High	High	High	1
High	Master Protein	Q5E9I6	ADP-ribosylation factor 3 OS=Bos taurus OX=9913 GN=ARF3 PE=2 SV=3	0	46.976	40	7	24	4	181	20.6	7.43	38.92	7	Pf00025, Pf00071, Pf00503, Pf01926, Pf04670, Pf08477, Pf09439	510994	ARF3		0	26362289	2.17137e+07	2.73697e+07	26362289	1.48203e+07	2.61329e+07	High	High	High	1
High	Master Protein	P10096	Glyceraldehyde-3-phosphate dehydrogenase OS=Bos taurus OX=9913 GN=GAPDH PE=1 SV=4	0	46.721	35	8	14	8	333	35.8	8.35	26.17	8	Pf00044, Pf02800	786101; 281181	GAPDH; LOC786101	ENSBTAG00000014731.5	0	2.22403e+07	1.99208e+07	2.14004e+07	2.22403e+07	1.35966e+07	2.04333e+07	High	High	High	1
High	Master Protein	P07107	Acyl-CoA-binding protein OS=Bos taurus OX=9913 GN=DBI PE=1 SV=2	0	46.175	78	6	27	6	87	10	6.57	33.54	6	Pf00887	768330	DBI	ENSBTAG00000009517.4	0	2.8631e+07	2.41037e+07	2.65065e+07	2.8631e+07	1.64516e+07	2.53087e+07	High	High	High	1	Met-loss+Acetyl [N-Term]
High	Master Protein	P61223	Ras-related protein Rap-1b OS=Bos taurus OX=9913 GN=RAP1B PE=2 SV=1	0	45.705	53	10	21	2	184	20.8	5.78	38.69	10	Pf00009, Pf00071, Pf08477	327708	RAP1B	ENSBTAG00000008967.4	7	5.84725e+07	3.8196e+07	6.07212e+07	5.84725e+07	2.607e+07	5.79773e+07	High	High	High	1
High	Master Protein	P40682	V-type proton ATPase subunit S1 OS=Bos taurus OX=9913 GN=ATP6AP1 PE=1 SV=1	0	45.564	22	6	22	6	468	51.7	5.17	39.79	6	Pf05827	327687	ATP6AP1	ENSBTAG00000012117.4	0	2.45984e+07	1.71598e+07	2.61481e+07	2.45984e+07	1.17121e+07	2.49665e+07	High	High	High	1
High	Master Protein	P02584	Profilin-1 OS=Bos taurus OX=9913 GN=PFN1 PE=1 SV=2	0	45.423	64	7	18	7	140	15	8.28	41.85	7	Pf00235	513895	PFN1	ENSBTAG00000004915.4	0	2.41165e+07	1.47185e+07	2.27644e+07	2.41165e+07	1.00458e+07	2.17357e+07	High	High	High	1
High	Master Protein	Q3T0D7	GTP-binding protein SAR1a OS=Bos taurus OX=9913 GN=SAR1A PE=2 SV=1	0	44.78	34	4	8	2	198	22.4	6.68	25.01	4	Pf00025, Pf00503, Pf01926, Pf08477, Pf09439	517171	SAR1A	ENSBTAG00000016858.2	2	9.70567e+06	3.98743e+06	6.13348e+06	9.70567e+06	2.72155e+06	5856311	High	High	High	1
High	Master Protein	Q5E9F7	Cofilin-1 OS=Bos taurus OX=9913 GN=CFL1 PE=2 SV=3	0	44.724	70	8	14	8	166	18.5	8	32.48	8	Pf00241	534553	CFL1	ENSBTAG00000021455.5	0	2.38914e+07	1.30743e+07	2.25745e+07	2.38914e+07	8.9236e+06	2.15543e+07	High	High	High	1	Met-loss+Acetyl [N-Term]
High	Master Protein	Q3T0N1	Multivesicular body subunit 12A OS=Bos taurus OX=9913 GN=MVB12A PE=2 SV=1	0	44.364	39	7	13	7	273	28.9	9.19	26	7	Pf10240	507199	FAM125A; MVB12A	ENSBTAG00000003914.2	0	6.84083e+06	1.16512e+07	1.51056e+07	6.84083e+06	7.9523e+06	1.4423e+07	High	High	High	1
High	Master Protein	Q3ZBZ1	45 kDa calcium-binding protein OS=Bos taurus OX=9913 GN=SDF4 PE=2 SV=1	0	44.14	35	10	23	10	355	41.1	4.91	28.67	10	Pf13499	528783	SDF4		0	1.89742e+07	3.66541e+07	3.57836e+07	1.89742e+07	2.50176e+07	3.41666e+07	High	High	High	1
High	Master Protein	Q28178	Thrombospondin-1 OS=Bos taurus OX=9913 GN=THBS1 PE=2 SV=2	0	44.005	12	13	24	13	1170	129.5	4.97	32.44	13	Pf00090, Pf00093, Pf02210, Pf02412, Pf05735, Pf12947	281530	THBS1		0	1.54977e+07	8.3055e+06	9.80621e+06	1.54977e+07	5.66876e+06	9.36307e+06	High	High	High	1
High	Master Protein	Q3SYV1	Transmembrane protein 263 OS=Bos taurus OX=9913 GN=TMEM263 PE=3 SV=1	0	43.963	53	4	19	4	116	11.7	9.32	45.97	4	Pf15475	539347	C5H12orf23; TMEM263	ENSBTAG00000014411.4	0	3.07398e+07	1.92706e+07	2.19058e+07	3.07398e+07	1.31528e+07	2.09159e+07	High	High	High	1
High	Master Protein	Q3SZF2	ADP-ribosylation factor 4 OS=Bos taurus OX=9913 GN=ARF4 PE=2 SV=3	0	43.785	50	9	28	6	180	20.5	6.19	27.88	9	Pf00025, Pf00071, Pf00503, Pf04670, Pf08477, Pf09439	518601	ARF4	ENSBTAG00000016069.2	3	2.54474e+07	2.98954e+07	3.0017e+07	2.54474e+07	2.04045e+07	2.86606e+07	High	High	High	1
High	Master Protein	Q17R06	Ras-related protein Rab-21 OS=Bos taurus OX=9913 GN=RAB21 PE=2 SV=1	0	43.559	44	8	13	8	222	24.1	7.94	20.76	8	Pf00025, Pf00071, Pf08477	507488	RAB21		0	1.03117e+07	9.51999e+06	1.80842e+07	1.03117e+07	6.49769e+06	1.7267e+07	High	High	High	1
High	Master Protein	P42916	Collectin-43 OS=Bos taurus OX=9913 GN=CL43 PE=1 SV=2	0	43.391	37	9	23	9	321	33.6	5.12	36.55	9	Pf00059, Pf08949, Pf09006	431784	CL43		0	1.70923e+07	2.06995e+07	1.91141e+07	1.70923e+07	1.41281e+07	1.82504e+07	High	High	High	1
High	Master Protein	P20072	Annexin A7 OS=Bos taurus OX=9913 GN=ANXA7 PE=1 SV=2	0	43.058	22	9	22	9	463	49.9	6.8	27.72	9	Pf00191	533360	ANXA7	ENSBTAG00000020218.4	0	1.7091e+07	2.28375e+07	2.9191e+07	1.7091e+07	1.55873e+07	2.78719e+07	High	High	High	1
High	Master Protein	P62833	Ras-related protein Rap-1A OS=Bos taurus OX=9913 GN=RAP1A PE=1 SV=1	0	42.976	53	10	20	2	184	21	6.67	36.49	10	Pf00009, Pf00071, Pf08477	282031	RAP1A	ENSBTAG00000014710.4	0	4.77093e+06	3.44171e+06	4.26902e+06	4.77093e+06	2.34908e+06	4.07611e+06	High	High	High	1
High	Master Protein	Q58CS8	N-acetylglucosamine-1-phosphotransferase subunit gamma OS=Bos taurus OX=9913 GN=GNPTG PE=1 SV=4	0	42.966	29	5	12	5	306	33.8	6.84	36.42	5	Pf06464, Pf07915, Pf13015	508713	GNPTG	ENSBTAG00000014118.4	0	3.75775e+07	3.90829e+07	5.17842e+07	3.75775e+07	2.66753e+07	4.94441e+07	High	High	High	1
High	Master Protein	P0CH28	Polyubiquitin-C OS=Bos taurus OX=9913 GN=UBC PE=1 SV=1	0	42.884	69	6	30	6	690	77.5	7.66	59.48	6	Pf00240, Pf11976, Pf13019, Pf13881, Pf14560	444874	UBC		0	2.05254e+08	1.19259e+08	2.43731e+08	2.05254e+08	8.13981e+07	2.32717e+08	High	High	High	1
High	Master Protein	P37980	Inorganic pyrophosphatase OS=Bos taurus OX=9913 GN=PPA1 PE=1 SV=2	0	42.456	37	8	15	8	289	32.8	5.47	21.95	8	Pf00719	280701	PPA1	ENSBTAG00000007836.2	0	7.31432e+06	3.37428e+06	6.98402e+06	7.31432e+06	2.30305e+06	6.66842e+06	High	High	High	1
High	Master Protein	Q8MI01	Mucin-15 OS=Bos taurus OX=9913 GN=MUC15 PE=1 SV=1	0	42.374	15	8	29	8	330	35.7	5.02	64.39	8		337919	MUC15		0	7.34496e+08	1.25329e+09	1.60505e+09	7.34496e+08	855408536	1.53252e+09	High	High	High	1
High	Master Protein	A7E3W2	Galectin-3-binding protein OS=Bos taurus OX=9913 GN=LGALS3BP PE=1 SV=1	0	42.328	22	9	33	9	555	62.1	5.6	38.52	9	Pf00530, Pf07707	531137	LGALS3BP	ENSBTAG00000001368.4	0	3.64068e+07	1.67755e+07	2.47383e+07	3.64068e+07	1.14498e+07	2.36204e+07	High	High	High	1
High	Master Protein	P62998	Ras-related C3 botulinum toxin substrate 1 OS=Bos taurus OX=9913 GN=RAC1 PE=1 SV=1	0	42.105	41	8	25	7	192	21.4	8.5	34.42	8	Pf00025, Pf00071, Pf08477	281440	RAC1		1	5.4682e+07	3.64083e+07	4.19437e+07	5.4682e+07	2.48498e+07	4.00483e+07	High	High	High	1
High	Master Protein	P38409	Guanine nucleotide-binding protein subunit alpha-11 OS=Bos taurus OX=9913 GN=GNA11 PE=2 SV=2	0	41.952	28	10	19	10	359	42	6.16	22.29	10	Pf00025, Pf00503	281788	GNA11	ENSBTAG00000012181.5	0	2.092e+07	1.5137e+07	1.38644e+07	2.092e+07	1.03315e+07	1.32379e+07	High	High	High	1
High	Master Protein	P00442	Superoxide dismutase [Cu-Zn] OS=Bos taurus OX=9913 GN=SOD1 PE=1 SV=2	0	41.861	61	5	16	5	152	15.7	6.32	25.44	5	Pf00080	281495	SOD1	ENSBTAG00000018854.4	0	1.93052e+07	2.59728e+07	4.47185e+07	1.93052e+07	1.77272e+07	4.26977e+07	High	High	High	1
High	Master Protein	Q5EA19	ADP-ribosylation factor-like protein 15 OS=Bos taurus OX=9913 GN=ARL15 PE=2 SV=1	0	39.16	45	6	13	6	202	22.6	5.62	23.18	6	Pf00025, Pf00503, Pf01926, Pf08477, Pf09439, Pf13671	534329	ARL15		0	8.71257e+06	6.37143e+06	7.66089e+06	8.71257e+06	4.3487e+06	7.3147e+06	High	High	High	1
High	Master Protein	Q2KIS7	Tetranectin OS=Bos taurus OX=9913 GN=CLEC3B PE=2 SV=1	0	38.906	40	6	19	6	202	22.1	5.64	41.69	6	Pf00059	515783	CLEC3B	ENSBTAG00000018331.3	0	2.14911e+07	2.41165e+07	1.54039e+07	2.14911e+07	1.64603e+07	1.47078e+07	High	High	High	1
High	Master Protein	Q5XQN5	Keratin, type II cytoskeletal 5 OS=Bos taurus OX=9913 GN=KRT5 PE=1 SV=1	0	38.462	14	8	21	6	601	62.9	7.81	40.41	8	Pf00038, Pf01576, Pf04111, Pf05957	281268	KRT5		2	3.28041e+07	1.89816e+07	1.0191e+07	3.28041e+07	1.29556e+07	9.73052e+06	High	High	High	1
High	Master Protein	P63097	Guanine nucleotide-binding protein G(i) subunit alpha-1 OS=Bos taurus OX=9913 GN=GNAI1 PE=1 SV=2	0	37.768	27	8	24	6	354	40.3	5.97	43.8	8	Pf00025, Pf00503	281790	GNAI1	ENSBTAG00000002714.5	1	2.64795e+07	2.87343e+07	2.92158e+07	2.64795e+07	1.9612e+07	2.78956e+07	High	High	High	1
High	Master Protein	Q0II59	Pyridoxal kinase OS=Bos taurus OX=9913 GN=PDXK PE=2 SV=1	0	37.682	21	5	13	5	312	34.8	5.94	22.73	5	Pf00294, Pf08543	514168	PDXK	ENSBTAG00000018186.5	0	1.47068e+07	1.76457e+07	1.91197e+07	1.47068e+07	1.20438e+07	1.82557e+07	High	High	High	1
High	Master Protein	P02638	Protein S100-B OS=Bos taurus OX=9913 GN=S100B PE=1 SV=2	0	37.561	40	2	8	2	92	10.7	4.59	28.23	2	Pf01023	525716	S100B	ENSBTAG00000004777.5	0	3.10294e+07	2.41084e+07	2.03885e+07	3.10294e+07	1.64548e+07	19467128	High	High	High	1
High	Master Protein	Q3T178	Vacuolar protein sorting-associated protein 28 homolog OS=Bos taurus OX=9913 GN=VPS28 PE=2 SV=1	0	37.219	42	8	14	8	221	25.5	5.54	17.67	8	Pf03997	618785	VPS28		0	1.83793e+07	1.78687e+07	1.9099e+07	1.83793e+07	1.21959e+07	1.82359e+07	High	High	High	1	Acetyl [N-Term]
High	Master Protein	P01035	Cystatin-C OS=Bos taurus OX=9913 GN=CST3 PE=1 SV=2	0	36.455	23	3	14	3	148	16.3	9.04	36.72	3	Pf00031	281102	CST3	ENSBTAG00000000598.4	0	2.90522e+07	4.04037e+07	2.60529e+07	2.90522e+07	2.75768e+07	2.48756e+07	High	High	High	1
High	Master Protein	Q6B855	Transketolase OS=Bos taurus OX=9913 GN=TKT PE=2 SV=1	0	35.823	29	12	17	12	623	67.9	7.65	15.27	12	Pf00456, Pf00676, Pf02779, Pf02780, Pf09364	445425	TKT		0	1.72934e+07	1.07315e+07	1.41553e+07	1.72934e+07	7.32459e+06	1.35157e+07	High	High	High	1
High	Master Protein	O18836	Growth/differentiation factor 8 OS=Bos taurus OX=9913 GN=MSTN PE=1 SV=2	0	35.361	21	6	9	6	375	42.5	6.55	19.29	6	Pf00019, Pf00688	281187	MSTN	ENSBTAG00000011808.4	0	8.34555e+06	8.9878e+06	1.04853e+07	8.34555e+06	6.13446e+06	1.00115e+07	High	High	High	1
High	Master Protein	A6QLZ7	Cysteine-rich secretory protein LCCL domain-containing 2 OS=Bos taurus OX=9913 GN=CRISPLD2 PE=2 SV=1	0	34.563	21	7	13	7	496	55.5	8.32	17.09	7	Pf00188, Pf03815	505329	CRISPLD2	ENSBTAG00000021176.5	0	1.65903e+07	7.34386e+06	8.38051e+06	1.65903e+07	5.01242e+06	8001801	High	High	High	1
High	Master Protein	P08169	Cation-independent mannose-6-phosphate receptor OS=Bos taurus OX=9913 GN=IGF2R PE=1 SV=2	0	34.216	5	11	16	11	2499	274.4	5.92	14.88	11	Pf00040, Pf00878, Pf02157, Pf09451	281849	IGF2R		0	1.02678e+07	6.5855e+06	7.77299e+06	1.02678e+07	4.49482e+06	7.42174e+06	High	High	High	1
High	Master Protein	O02853	Prostaglandin-H2 D-isomerase OS=Bos taurus OX=9913 GN=PTGDS PE=1 SV=1	0	34.078	29	8	24	8	191	21.2	6.9	42.73	8	Pf00061	286858	PTGDS	ENSBTAG00000015074.5	0	5.76876e+08	5.28998e+08	7.84442e+08	5.76876e+08	361057635	748994202	High	High	High	1
High	Master Protein	P00978	Protein AMBP OS=Bos taurus OX=9913 GN=AMBP PE=1 SV=2	0	33.968	21	7	15	7	352	39.2	7.62	29.47	7	Pf00014, Pf00061	280996	AMBP		0	7.24124e+06	5.14327e+06	8.80735e+06	7.24124e+06	3.51045e+06	8.40936e+06	High	High	High	1
High	Master Protein	P02676	Fibrinogen beta chain OS=Bos taurus OX=9913 GN=FGB PE=1 SV=2	0	33.808	23	9	10	9	468	53.3	8.19	13.64	9	Pf00147, Pf08702	510522	FGB		0	7.41388e+06	537543	1.33338e+06	7.41388e+06	366890	1.27313e+06	High	Peak Found	High	1
High	Master Protein	Q5E9B1	L-lactate dehydrogenase B chain OS=Bos taurus OX=9913 GN=LDHB PE=2 SV=4	0	33.645	25	9	18	9	334	36.7	6.44	29.43	9	Pf00056, Pf02866	281275	LDHB	ENSBTAG00000019603.5	0	2.92683e+07	2.47808e+07	2.06362e+07	2.92683e+07	1.69137e+07	1.97037e+07	High	High	High	1
High	Master Protein	A7YY28	Protein ABHD14B OS=Bos taurus OX=9913 GN=ABHD14B PE=2 SV=1	0	33.407	38	6	18	6	210	22.4	6.52	19.08	6	Pf00561, Pf12146, Pf12695, Pf12697	615289	ABHD14B	ENSBTAG00000037377.2	0	8.0757e+06	1.00275e+07	1.20232e+07	8.0757e+06	6.8441e+06	1.14799e+07	High	High	High	1
High	Master Protein	P08239	Guanine nucleotide-binding protein G(o) subunit alpha OS=Bos taurus OX=9913 GN=GNAO1 PE=1 SV=4	0	32.718	22	7	23	5	354	40	5.53	43.21	7	Pf00025, Pf00503	281792	GNAO1		0	1.3076e+07	7.96225e+06	7.97762e+06	1.3076e+07	5.43449e+06	7.61712e+06	High	High	High	1
High	Master Protein	Q5EA79	Aldose 1-epimerase OS=Bos taurus OX=9913 GN=GALM PE=2 SV=1	0	32.53	24	7	16	7	342	37.6	6.33	26.29	7	Pf01263	616676	GALM	ENSBTAG00000021102.3	0	2.41558e+07	1.0152e+07	1.72402e+07	2.41558e+07	6.92905e+06	1.64611e+07	High	High	High	1
High	Master Protein	Q07130	UTP--glucose-1-phosphate uridylyltransferase OS=Bos taurus OX=9913 GN=UGP2 PE=1 SV=2	0	32.481	19	8	15	8	508	56.9	7.88	16.81	8	Pf01704	281565	UGP2	ENSBTAG00000000111.5	0	1.27822e+07	8.50522e+06	9.563e+06	1.27822e+07	5.80508e+06	9.13086e+06	High	High	High	1
High	Master Protein	A1L595	Keratin, type I cytoskeletal 17 OS=Bos taurus OX=9913 GN=KRT17 PE=2 SV=1	0	32.41	12	7	22	2	441	48.7	5.15	44.85	7	Pf00038, Pf13514	281889	KRT17		3	3.41969e+07	2.89582e+07	1.4595e+07	3.41969e+07	1.97649e+07	1.39354e+07	High	High	High	1
High	Master Protein	P17248	Tryptophan--tRNA ligase, cytoplasmic OS=Bos taurus OX=9913 GN=WARS PE=1 SV=3	0	32.197	29	10	16	10	476	53.8	5.78	11.88	10	Pf00458, Pf00579	281576	WARS	ENSBTAG00000004679.4	0	9.05287e+06	8.10078e+06	9.74154e+06	9.05287e+06	5.52904e+06	9.30133e+06	High	High	High	1
High	Master Protein	Q3ZBE9	Sterol-4-alpha-carboxylate 3-dehydrogenase, decarboxylating OS=Bos taurus OX=9913 GN=NSDHL PE=2 SV=1	0	32.143	25	7	13	7	356	39.9	8.15	19.59	7	Pf00106, Pf01073, Pf01370, Pf02719, Pf04321, Pf05368, Pf07993, Pf13460	616694	NSDHL	ENSBTAG00000009231.3	0	1.11078e+07	7.98751e+06	9.1331e+06	1.11078e+07	5.45173e+06	8.72038e+06	High	High	High	1	Acetyl [N-Term]
High	Master Protein	P19035	Apolipoprotein C-III OS=Bos taurus OX=9913 GN=APOC3 PE=1 SV=2	0	32.035	52	4	28	4	96	10.7	5.11	51.04	4	Pf05778	408009	APOC3	ENSBTAG00000012398.4	0	1.70957e+08	1.24753e+08	1.51044e+08	1.70957e+08	85148163	1.44218e+08	High	High	High	1
High	Master Protein	Q0IIG7	Ras-related protein Rab-5A OS=Bos taurus OX=9913 GN=RAB5A PE=2 SV=1	0	31.911	43	6	11	4	215	23.7	8.15	20.2	6	Pf00009, Pf00025, Pf00071, Pf04670, Pf08477	539764	RAB5A		0	1.32883e+06	3.34464e+06	2.93054e+06	1.32883e+06	2.28282e+06	2.79811e+06	High	High	High	1
High	Master Protein	Q2KJD0	Tubulin beta-5 chain OS=Bos taurus OX=9913 GN=TUBB5 PE=2 SV=1	0	31.596	23	7	9	2	444	49.6	4.89	16.26	7	Pf00091, Pf03953, Pf10644	615087	TUBB	ENSBTAG00000006969.4	5	1.34069e+07	1.11869e+06	1.209e+06	1.34069e+07	763542	1.15437e+06	High	Peak Found	Peak Found	1
High	Master Protein	P56425	Cathelicidin-7 OS=Bos taurus OX=9913 GN=CATHL7 PE=2 SV=1	0	31.492	41	7	15	4	165	18.8	9.03	24.7	7	Pf00666, Pf12153	317650	CAMP	ENSBTAG00000003022.4	2	3.37391e+07	8.00187e+07	6.11034e+07	3.37391e+07	5.46153e+07	5.83422e+07	High	High	High	1
High	Master Protein	Q5E946	Protein/nucleic acid deglycase DJ-1 OS=Bos taurus OX=9913 GN=PARK7 PE=2 SV=1	0	31.432	43	8	17	8	189	20	7.33	30.99	8	Pf01965, Pf13278	511268	PARK7	ENSBTAG00000020518.3	0	2.6386e+07	3.02202e+07	3.83222e+07	2.6386e+07	2.06263e+07	3.65905e+07	High	High	High	1
High	Master Protein	P62157	Calmodulin OS=Bos taurus OX=9913 GN=CALM PE=1 SV=2	0	31.373	55	5	19	5	149	16.8	4.22	39.22	5	Pf00036, Pf08726, Pf12763, Pf13202, Pf13405, Pf13499, Pf13833, Pf14658	520277; 100297344; 617095	CALM3; CALM2; CALM1	ENSBTAG00000014583.3; ENSBTAG00000025644.4	0	2.2551e+07	2.00495e+07	1.24303e+07	2.2551e+07	1.36844e+07	1.18686e+07	High	High	High	1	Met-loss+Acetyl [N-Term]
High	Master Protein	Q3MHW6	Monocarboxylate transporter 1 OS=Bos taurus OX=9913 GN=SLC16A1 PE=2 SV=2	0	31.347	10	4	9	4	501	54.3	8.03	19.89	4	Pf07690	505775	SLC16A1	ENSBTAG00000015107.2	0	1.027e+07	8.99217e+06	1.47451e+07	1.027e+07	6.13744e+06	14078762	High	High	High	1
High	Master Protein	Q58CW5	Serine incorporator 2 OS=Bos taurus OX=9913 GN=SERINC2 PE=2 SV=1	0	31.224	15	3	11	3	452	50.4	6.83	19.81	3	Pf03348	513593	SERINC2		0	6.40115e+06	3.92816e+06	9.20009e+06	6.40115e+06	2.68109e+06	8.78435e+06	High	High	High	1
High	Master Protein	Q6B856	Tubulin beta-2B chain OS=Bos taurus OX=9913 GN=TUBB2B PE=1 SV=2	0	31.091	20	6	8	1	445	49.9	4.89	14.56	6	Pf00091, Pf03953, Pf10644	615087; 281555	TUBB; TUBB2B	ENSBTAG00000004093.5	0							High	Not Found	Not Found	1
High	Master Protein	Q2HJD5	Ethylmalonyl-CoA decarboxylase OS=Bos taurus OX=9913 GN=ECHDC1 PE=2 SV=1	0	30.991	29	7	11	7	306	33.5	7.74	17.98	7	Pf00378	536284	ECHDC1		0	9.5031e+06	6.29206e+06	6.7455e+06	9.5031e+06	4.29453e+06	6.44068e+06	High	High	High	1
High	Master Protein	P80209	Cathepsin D OS=Bos taurus OX=9913 GN=CTSD PE=1 SV=2	0	30.893	24	7	17	7	390	42.5	7.05	33.01	7	Pf00026, Pf07966, Pf14543	282883	CTSD		0	2.16051e+07	9.3284e+06	1.31972e+07	2.16051e+07	6.36693e+06	1.26009e+07	High	High	High	1
High	Master Protein	Q9XSK2	CD63 antigen OS=Bos taurus OX=9913 GN=CD63 PE=2 SV=4	0	30.515	22	5	20	5	237	25.7	7.65	45.05	5	Pf00335	404156	CD63	ENSBTAG00000011931.3	0	119087708	2.31615e+08	2.92275e+08	119087708	158084822	2.79068e+08	High	High	High	1
High	Master Protein	Q3T0P6	Phosphoglycerate kinase 1 OS=Bos taurus OX=9913 GN=PGK1 PE=2 SV=3	0	29.498	21	6	8	6	417	44.5	8.27	16.74	6	Pf00162	507476	PGK1	ENSBTAG00000000894.5	0	7132854	6.26291e+06	5.07741e+06	7132854	4.27464e+06	4.84797e+06	High	High	High	1
High	Master Protein	Q9TT36	Thyroxine-binding globulin OS=Bos taurus OX=9913 GN=SERPINA7 PE=2 SV=1	0	29.44	29	9	17	9	411	46	5.72	20.34	9	Pf00079	282518	SERPINA7		0	8.65657e+06	2.07522e+07	6.94375e+06	8.65657e+06	1.4164e+07	6.62997e+06	High	High	High	1
High	Master Protein	P33046	Cathelicidin-4 OS=Bos taurus OX=9913 GN=CATHL4 PE=1 SV=1	0	29.379	37	4	15	3	144	16.5	6.64	30.32	4	Pf00666	282166; 786887	CATHL4; LOC786887	ENSBTAG00000020072.4	0	5.73605e+06	7.71337e+06	1.03243e+07	5.73605e+06	5.26462e+06	9.85778e+06	High	High	High	1
High	Master Protein	Q9XSA7	Chloride intracellular channel protein 4 OS=Bos taurus OX=9913 GN=CLIC4 PE=2 SV=3	0	29.249	41	7	15	7	253	28.7	5.78	12.24	7	Pf00043, Pf13409, Pf13410, Pf13417, Pf14497	286823	CLIC4	ENSBTAG00000009470.5	0	1.57617e+07	1.45918e+07	1.72837e+07	1.57617e+07	9.95939e+06	1.65027e+07	High	High	High	1
High	Master Protein	P04896	Guanine nucleotide-binding protein G(s) subunit alpha isoforms short OS=Bos taurus OX=9913 GN=GNAS PE=1 SV=1	0	29.07	20	8	19	7	394	45.7	5.71	28.97	8	Pf00025, Pf00503, Pf08477	281793	GNAS		1	4.02548e+07	2.30711e+07	3.18412e+07	4.02548e+07	1.57467e+07	3.04023e+07	High	High	High	1
High	Master Protein	A4FV54	Ras-related protein Rab-8A OS=Bos taurus OX=9913 GN=RAB8A PE=2 SV=1	0	28.911	34	8	29	4	207	23.7	9.06	50.41	8	Pf00025, Pf00071, Pf08477	100125881	RAB8A	ENSBTAG00000038696.2	1	20323759	2.56996e+07	2.35591e+07	20323759	17540760	2.24944e+07	High	High	High	1
High	Master Protein	A8YXY3	Selenoprotein F OS=Bos taurus OX=9913 GN=SELENOF PE=2 SV=2	0	28.797	31	4	18	4	162	18	5.21	37.83	4	Pf08806	614360	SEP15; SELENOF		0	7959224	7.7938e+06	1.1628e+07	7959224	5.31951e+06	1.11025e+07	High	High	High	1
High	Master Protein	Q0VD48	Vacuolar protein sorting-associated protein 4B OS=Bos taurus OX=9913 GN=VPS4B PE=2 SV=1	0	28.457	20	8	16	8	444	49.2	7.47	23.27	8	Pf00004, Pf00910, Pf01078, Pf01695, Pf04212, Pf06068, Pf07724, Pf07728, Pf09336, Pf13173, Pf13207, Pf13401	539357	VPS4B	ENSBTAG00000010492.5	0	1.19633e+07	1.00772e+07	1.60758e+07	1.19633e+07	6.878e+06	1.53493e+07	High	High	High	1
High	Master Protein	P21856	Rab GDP dissociation inhibitor alpha OS=Bos taurus OX=9913 GN=GDI1 PE=1 SV=1	0	27.833	22	8	14	5	447	50.5	5.14	10.22	8	Pf00996	281188	GDI1	ENSBTAG00000012125.4	0	3.34001e+06	2.05195e+06	2.9017e+06	3.34001e+06	1.40052e+06	2.77057e+06	High	High	High	1
High	Master Protein	O18738	Dystroglycan OS=Bos taurus OX=9913 GN=DAG1 PE=1 SV=1	0	27.571	11	6	12	6	895	97.3	8.4	12.09	6	Pf05454	281439	DAG1		0	1.57357e+07	6.7287e+06	1.56076e+07	1.57357e+07	4.59255e+06	1.49023e+07	High	High	High	1
High	Master Protein	P19660	Cathelicidin-2 OS=Bos taurus OX=9913 GN=CATHL2 PE=1 SV=2	0	27.327	44	6	16	4	176	20	8.9	20.63	6	Pf00666	282165	CATHL2	ENSBTAG00000024852.3	0	33937603	1.7929e+07	2.26602e+07	33937603	1.22371e+07	2.16362e+07	High	High	High	1
High	Master Protein	P30922	Chitinase-3-like protein 1 OS=Bos taurus OX=9913 GN=CHI3L1 PE=1 SV=3	0	27.304	25	8	12	8	383	43	8.68	14.08	8	Pf00704	286869	CHI3L1		0	12644874	3.27908e+06	3.70418e+06	12644874	2.23807e+06	3536791	High	High	High	1
High	Master Protein	Q3T0Q4	Nucleoside diphosphate kinase B OS=Bos taurus OX=9913 GN=NME2 PE=1 SV=1	0	26.968	37	5	15	2	152	17.3	7.97	19.25	5	Pf00334	615447	NME2		3	2.06652e+07	2.23976e+07	2.01803e+07	2.06652e+07	1.52871e+07	19268366	High	High	Peak Found	1
High	Master Protein	Q3ZBV1	IST1 homolog OS=Bos taurus OX=9913 GN=IST1 PE=2 SV=1	0	26.794	15	7	16	7	364	39.8	5.35	14.86	7	Pf03398	508900	IST1		0	4.43755e+07	2.11978e+08	2.39858e+08	4.43755e+07	1.44682e+08	2.29019e+08	High	High	High	1
High	Master Protein	Q17QE5	Calcium and integrin-binding protein 1 OS=Bos taurus OX=9913 GN=CIB1 PE=2 SV=1	0	26.61	26	5	11	5	191	21.7	4.74	23.67	5	Pf13499	510141	CIB1	ENSBTAG00000021275.3	0	1.65233e+07	1.20721e+07	2.24546e+07	1.65233e+07	8.23959e+06	2.14399e+07	High	High	High	1
High	Master Protein	P81134	Renin receptor OS=Bos taurus OX=9913 GN=ATP6AP2 PE=1 SV=2	0	26.58	17	6	11	6	351	39.5	5.55	24.15	6	Pf01663, Pf07850	513520	ATP6AP2		0	1.17139e+07	6.40015e+06	1.09745e+07	1.17139e+07	4.3683e+06	1.04785e+07	High	High	High	1
High	Master Protein	Q29RQ1	Complement component C7 OS=Bos taurus OX=9913 GN=C7 PE=2 SV=1	0	26.459	20	10	13	10	843	93	7.11	3.37	10	Pf00057, Pf00084, Pf01823	507339	C7		0	6.28582e+06	3.38707e+06	4.66507e+06	6.28582e+06	2.31178e+06	4.45426e+06	High	High	High	1
High	Master Protein	P18902	Retinol-binding protein 4 OS=Bos taurus OX=9913 GN=RBP4 PE=1 SV=1	0	26.325	39	5	8	5	183	21.1	5.68	13.54	5	Pf00061, Pf08212	281444	RBP4		0	7.91804e+06	1.68651e+07	2.08389e+07	7.91804e+06	1.1511e+07	1.98972e+07	Peak Found	High	High	1
High	Master Protein	Q3SZI4	14-3-3 protein theta OS=Bos taurus OX=9913 GN=YWHAQ PE=1 SV=1	0	25.908	24	6	15	2	245	27.7	4.78	31.02	6	Pf00244	768311	YWHAQ	ENSBTAG00000002108.3	0		2.12869e+06	2.54824e+06		1.4529e+06	2433085	Not Found	High	High	1
High	Master Protein	Q3SZA1	Rho-related GTP-binding protein RhoF OS=Bos taurus OX=9913 GN=RHOF PE=2 SV=1	0	25.746	34	4	9	4	215	23.8	8.34	16.82	4	Pf00025, Pf00071, Pf08477	617894	RHOF	ENSBTAG00000032534.3	0	3.94674e+06	293246	3.1585e+06	3.94674e+06	200150	3.01577e+06	High	High	High	1
High	Master Protein	Q3SZ62	Phosphoglycerate mutase 1 OS=Bos taurus OX=9913 GN=PGAM1 PE=2 SV=3	0	25.567	21	4	9	4	254	28.8	7.18	13.04	4	Pf00300	404148	PGAM1	ENSBTAG00000012697.5	0	6.64256e+06	6.22744e+06	2.15704e+08	6.64256e+06	4.25043e+06	2.05957e+08	Peak Found	High	High	1
High	Master Protein	P79121	Metalloproteinase inhibitor 3 OS=Bos taurus OX=9913 GN=TIMP3 PE=2 SV=1	0	25.458	35	7	17	7	211	24.2	8.72	18.04	7	Pf00965	282094	TIMP3		0	4.13497e+07	1.17902e+07	1.37064e+07	4.13497e+07	8.0472e+06	1.3087e+07	High	High	High	1
High	Master Protein	Q2TBU0	Haptoglobin OS=Bos taurus OX=9913 GN=HP PE=2 SV=1	0	25.196	24	8	19	8	401	44.8	7.71	18.77	8	Pf00089	280692	HP		0	1.29455e+07	8.49069e+06	1.12742e+07	1.29455e+07	5.79516e+06	1.07647e+07	High	High	High	1
High	Master Protein	O97680	Thioredoxin OS=Bos taurus OX=9913 GN=TXN PE=3 SV=3	0	25	55	5	12	5	105	11.8	5.03	20.15	5	Pf00085, Pf00462, Pf02966, Pf13098, Pf13899, Pf13905	280950	TXN		0	9.78047e+06	8.77008e+06	2.14851e+07	9.78047e+06	5.98586e+06	2.05142e+07	High	High	High	1
High	Master Protein	P68250	14-3-3 protein beta/alpha OS=Bos taurus OX=9913 GN=YWHAB PE=1 SV=2	0	24.783	23	6	15	2	246	28.1	4.87	30.72	6	Pf00244	286863	YWHAB		0	5013481	7.14911e+06	2.17388e+06	5013481	4.87949e+06	2.07564e+06	Peak Found	High	Peak Found	1
High	Master Protein	Q5E956	Triosephosphate isomerase OS=Bos taurus OX=9913 GN=TPI1 PE=2 SV=3	0	24.643	35	6	9	6	249	26.7	6.92	10.63	6	Pf00121	281543	TPI1	ENSBTAG00000019782.2	0	2.10391e+06	711145	1.16933e+06	2.10391e+06	485379	1.11649e+06	High	High	High	1
High	Master Protein	P81125	Alpha-soluble NSF attachment protein OS=Bos taurus OX=9913 GN=NAPA PE=1 SV=1	0	24.571	26	6	11	6	295	33.2	5.57	13.99	6	Pf14938	518407	NAPA		0	3388209	2.19198e+06	2.99345e+06	3388209	1.49609e+06	2.85818e+06	High	High	High	1
High	Master Protein	P07688	Cathepsin B OS=Bos taurus OX=9913 GN=CTSB PE=1 SV=5	0	24.442	25	6	9	6	335	36.6	6.06	10.99	6	Pf00112, Pf08127	281105	CTSB	ENSBTAG00000012442.5	0	4.48092e+06	2.63501e+06	3.30897e+06	4.48092e+06	1.79848e+06	3.15944e+06	High	High	High	1
High	Master Protein	Q58DW6	Ras-related protein Rab-25 OS=Bos taurus OX=9913 GN=RAB25 PE=2 SV=1	0	24.071	38	7	13	6	213	23.5	6.35	23.42	7	Pf00025, Pf00071, Pf01926, Pf04670, Pf08477, Pf13401	506482	RAB25	ENSBTAG00000018914.4	0	6.01276e+06	7.26026e+06	7.97681e+06	6.01276e+06	4.95536e+06	7616351	High	High	High	1
High	Master Protein	O77834	Peroxiredoxin-6 OS=Bos taurus OX=9913 GN=PRDX6 PE=1 SV=3	0	23.778	32	5	10	5	224	25.1	6.38	17.72	5	Pf00578, Pf08534, Pf10417	282438	PRDX6	ENSBTAG00000004855.5	0	5.62014e+06	1.22615e+06	4.35658e+06	5.62014e+06	836890	4.15971e+06	High	High	High	1
High	Master Protein	P52175	Nucleoside diphosphate kinase A 2 OS=Bos taurus OX=9913 GN=NME1-2 PE=1 SV=3	0	23.744	30	4	13	1	152	17.3	7.99	15.58	4	Pf00334	404189	NME1		0		790575	254628		539593	243121	Not Found	High	Peak Found	1
High	Master Protein	Q3SYX0	Protein NDRG1 OS=Bos taurus OX=9913 GN=NDRG1 PE=2 SV=1	0	23.687	21	5	11	5	384	41.6	5.49	14.16	5	Pf00561, Pf03096, Pf12697	504499	NDRG1		0	3.053e+06	4.14255e+06	3.941e+06	3.053e+06	2.82742e+06	3.76291e+06	High	High	High	1
High	Master Protein	P11023	Ras-related protein Rab-3A OS=Bos taurus OX=9913 GN=RAB3A PE=1 SV=3	0	23.473	22	5	24	1	220	24.9	5.03	35.07	5	Pf00025, Pf00071, Pf08477, Pf09439	282029	RAB3A	ENSBTAG00000010635.5	2	1.25943e+07	8.48475e+06	7.55231e+06	1.25943e+07	5791113	7211028	High	High	High	1
High	Master Protein	P27214	Annexin A11 OS=Bos taurus OX=9913 GN=ANXA11 PE=1 SV=1	0	23.376	16	8	17	7	503	54	7.65	19.19	8	Pf00191	282142	ANXA11		1	1.30138e+07	9.54554e+06	1.53324e+07	1.30138e+07	6.51513e+06	1.46395e+07	High	High	High	1
High	Master Protein	Q5E947	Peroxiredoxin-1 OS=Bos taurus OX=9913 GN=PRDX1 PE=2 SV=1	0	23.099	48	6	9	5	199	22.2	8.4	14.74	6	Pf00578, Pf08534, Pf10417	281997	PRDX1	ENSBTAG00000003642.3	1	1.57909e+07	3.38834e+06	8.10582e+06	1.57909e+07	2.31265e+06	7.73953e+06	High	High	High	1
High	Master Protein	Q58CY6	Prostamide/prostaglandin F synthase OS=Bos taurus OX=9913 GN=PRXL2B PE=2 SV=1	0	22.878	39	6	9	6	201	21.5	6.33	18.08	6	Pf00152, Pf13911	617001	FAM213B		0	8776367	1.20504e+07	1.19249e+07	8776367	8.22479e+06	1.1386e+07	High	High	High	1
High	Master Protein	A6QR46	Ras-related protein Rab-6B OS=Bos taurus OX=9913 GN=RAB6B PE=2 SV=1	0	22.495	29	7	12	6	208	23.4	5.53	21.24	7	Pf00025, Pf00071, Pf02421, Pf04670, Pf08477	526526	RAB6B	ENSBTAG00000000905.4	0	19071231	1.53855e+07	1.85773e+07	19071231	1.05011e+07	1.77378e+07	High	High	High	1	Met-loss+Acetyl [N-Term]
High	Master Protein	P15467	Ribonuclease 4 OS=Bos taurus OX=9913 GN=RNASE4 PE=1 SV=4	0	22.331	39	4	13	4	119	13.7	8.51	19.76	4	Pf00074	616089	RNASE4		0	1.79919e+07	1.72486e+07	1.80348e+07	1.79919e+07	1.17727e+07	1.72198e+07	High	High	High	1
High	Master Protein	Q28034	Glucosidase 2 subunit beta OS=Bos taurus OX=9913 GN=PRKCSH PE=2 SV=1	0	22.313	11	7	10	7	533	60.1	4.45	11.68	7	Pf07915, Pf12999, Pf13015	338067	PRKCSH	ENSBTAG00000008202.3	0	1.0658e+07	1.10062e+07	1.75921e+07	1.0658e+07	7.51211e+06	1.67971e+07	High	High	High	1
High	Master Protein	Q9N0V4	Glutathione S-transferase Mu 1 OS=Bos taurus OX=9913 GN=GSTM1 PE=1 SV=3	0	22.213	25	5	12	5	218	25.6	7.39	18.75	5	Pf00043, Pf02798, Pf13409, Pf13417, Pf14497	327709	GSTM1	ENSBTAG00000017765.5	0	1.00477e+09	7.61762e+08	8.14953e+08	1.00477e+09	5.19926e+08	7.78126e+08	High	High	High	1
High	Master Protein	P00974	Pancreatic trypsin inhibitor OS=Bos taurus OX=9913 PE=1 SV=2	0	22.133	26	4	84	4	100	10.9	8.84	135.14	4	Pf00014	404172	PTI		0	5.68043e+09	6.23107e+09	4.30277e+09	5.68043e+09	4.2529e+09	4.10833e+09	High	High	High	1
High	Master Protein	O46631	Tyrosine-protein phosphatase non-receptor type substrate 1 OS=Bos taurus OX=9913 GN=SIRPA PE=2 SV=1	0	22.086	20	5	10	5	506	55.1	7.72	5.18	5	Pf00047, Pf07654, Pf07679, Pf07686, Pf08205, Pf13895	327666	SIRPA		0	302698175	1.44457e+08	1.1637e+08	302698175	9.85962e+07	1.11111e+08	High	High	High	1
High	Master Protein	Q27968	DnaJ homolog subfamily C member 3 OS=Bos taurus OX=9913 GN=DNAJC3 PE=1 SV=1	0	22.021	11	5	9	5	504	57.7	5.83	16.64	5	Pf00226, Pf00515, Pf12569, Pf13371, Pf13414, Pf13424, Pf14559	286770	DNAJC3		0	1.15455e+07	3.27249e+06	5.09902e+06	1.15455e+07	2.23358e+06	4868601	High	High	High	1
High	Master Protein	Q0II86	Synaptosomal-associated protein 29 OS=Bos taurus OX=9913 GN=SNAP29 PE=2 SV=1	0	22.02	24	5	7	5	258	28.5	5.47	10.61	5	Pf05739	532261	SNAP29	ENSBTAG00000020760.5	0	590237	1.04937e+06	2.3163e+06	590237	716230	2.21163e+06	High	High	High	1
High	Master Protein	Q10741	Disintegrin and metalloproteinase domain-containing protein 10 OS=Bos taurus OX=9913 GN=ADAM10 PE=1 SV=1	0	21.969	9	7	11	7	748	84.1	7.77	7.4	7	Pf00200, Pf01421, Pf01562, Pf13574, Pf13582, Pf13583, Pf13688	282132	ADAM10	ENSBTAG00000005481.5	0	4.12658e+06	7.21999e+06	1.45312e+07	4.12658e+06	4.92787e+06	1.38745e+07	High	High	High	1
High	Master Protein	P10949	Ras-related protein Rab-3C OS=Bos taurus OX=9913 GN=RAB3C PE=2 SV=3	0	21.898	22	5	19	1	227	25.9	5.24	24.75	5	Pf00025, Pf00071, Pf08477	338100	RAB3C	ENSBTAG00000007306.4	0	10400180	4.05781e+06	1.00307e+07	10400180	2.76959e+06	9577470	High	High	Peak Found	1
High	Master Protein	P18203	Peptidyl-prolyl cis-trans isomerase FKBP1A OS=Bos taurus OX=9913 GN=FKBP1A PE=1 SV=2	0	21.854	42	3	10	3	108	11.9	8.15	22.44	3	Pf00254	614795	FKBP1A	ENSBTAG00000008303.4	0	2.82877e+07	1.6337e+07	3.1745e+07	2.82877e+07	1.11505e+07	3.03104e+07	High	High	High	1	Met-loss [N-Term]
High	Master Protein	Q58DD4	Syndecan-2 OS=Bos taurus OX=9913 GN=SDC2 PE=2 SV=1	0	21.535	11	2	7	2	202	22.4	4.93	15.9	2	Pf01034	615785	SDC2	ENSBTAG00000014357.5	0	1.43078e+06	1.14369e+07	1.63192e+07	1.43078e+06	7.80607e+06	15581765	High	High	High	1
High	Master Protein	P00829	ATP synthase subunit beta, mitochondrial OS=Bos taurus OX=9913 GN=ATP5F1B PE=1 SV=2	0	21.333	8	3	5	3	528	56.2	5.27	9.13	3	Pf00006, Pf00306, Pf02874	327675	ATP5B	ENSBTAG00000013315.5	0	7.61467e+06	52951.6	968460	7.61467e+06	36141.1	924696	High	Peak Found	Peak Found	1
High	Master Protein	Q3ZBG9	Phospholipid scramblase 2 OS=Bos taurus OX=9913 GN=PLSCR2 PE=2 SV=1	0	21.255	19	6	10	6	293	32.6	5.44	17.76	6	Pf03803, Pf10349	513193	PLSCR1; PLSCR2	ENSBTAG00000022227.4	0	3.34579e+08	4.76817e+08	4.54737e+08	3.34579e+08	325442747	4.34188e+08	High	High	High	1
High	Master Protein	Q58DH9	Alpha-N-acetylgalactosaminidase OS=Bos taurus OX=9913 GN=NAGA PE=2 SV=1	0	21.147	15	5	9	5	411	46.5	5.47	10.93	5	Pf02065	533357	NAGA		0	1.2837e+07	6.39251e+07	1.09118e+07	1.2837e+07	4.36309e+07	10418733	High	High	High	1
High	Master Protein	Q28133	Allergen Bos d 2 OS=Bos taurus OX=9913 PE=1 SV=1	0	20.832	27	5	19	5	172	19.5	4.7	36.38	5	Pf00061	286791	BDA20	ENSBTAG00000016820.5	0	3.0224e+08	2.1718e+08	3.55686e+08	3.0224e+08	1.48232e+08	3.39613e+08	High	High	High	1
High	Master Protein	Q28024	Guanine nucleotide-binding protein G(I)/G(S)/G(O) subunit gamma-12 OS=Bos taurus OX=9913 GN=GNG12 PE=1 SV=2	0	20.75	60	4	7	4	72	8.1	8.97	12.85	4	Pf00631	286850	GNG12	ENSBTAG00000035697.3	0	6.88039e+06	2.88043e+07	2.96585e+07	6.88039e+06	1.96599e+07	2.83182e+07	High	High	High	1
High	Master Protein	A6QP79	Collectin-12 OS=Bos taurus OX=9913 GN=COLEC12 PE=2 SV=1	0	20.595	8	6	7	6	742	81.7	5.62	7.78	6	Pf00059, Pf04582, Pf13166	504741	COLEC12	ENSBTAG00000007705.5	0	2.69001e+06	3.80401e+06	6.71039e+06	2.69001e+06	2.59636e+06	6.40715e+06	High	High	High	1
High	Master Protein	Q2LGB5	Toll-interacting protein OS=Bos taurus OX=9913 GN=TOLLIP PE=2 SV=1	0	20.378	21	5	9	5	273	30.1	5.47	8.35	5	Pf00168, Pf02845	539480	TOLLIP	ENSBTAG00000008237.5	0	5.39406e+06	9.49301e+06	1.038e+07	5.39406e+06	6.47928e+06	9.91093e+06	High	High	High	1
High	Master Protein	O18875	Sodium- and chloride-dependent creatine transporter 1 OS=Bos taurus OX=9913 GN=SLC6A8 PE=2 SV=1	0	20.213	9	4	7	4	635	70.6	6.01	15.24	4	Pf00209	282367	SLC6A8		0	5.88992e+06	1.55657e+06	4.70473e+06	5.88992e+06	1.06241e+06	4.49213e+06	High	High	High	1
High	Master Protein	Q1JPB0	Leukocyte elastase inhibitor OS=Bos taurus OX=9913 GN=SERPINB1 PE=2 SV=2	0	19.965	13	4	12	4	377	42.2	5.96	12.66	4	Pf00079	507264	SERPINB1		0	1.79658e+07	6.22751e+06	7.69825e+06	1.79658e+07	4.25047e+06	7.35037e+06	High	High	High	1
High	Master Protein	P27479	Arachidonate 15-lipoxygenase OS=Bos taurus OX=9913 GN=ALOX15 PE=1 SV=3	0	19.934	12	6	9	6	663	75.1	6.54	9.57	6	Pf00305, Pf01477	282139	ALOX15	ENSBTAG00000011990.5	0	4732149	4.93889e+06	7.0337e+06	4732149	3.37095e+06	6.71585e+06	Peak Found	High	High	1
High	Master Protein	P84466	Lanosterol synthase OS=Bos taurus OX=9913 GN=LSS PE=1 SV=2	0	19.758	10	6	12	6	732	83.1	6.83	14.79	6	Pf00432, Pf09492, Pf13243, Pf13249	615906	LSS		0	4.78676e+06	3.15875e+06	4.30201e+06	4.78676e+06	2.15595e+06	4.10761e+06	High	High	High	1
High	Master Protein	Q3T0P7	Integral membrane protein 2B OS=Bos taurus OX=9913 GN=ITM2B PE=2 SV=1	0	19.74	24	5	7	5	266	30.4	5.22	11.26	5	Pf04089	510575	ITM2B		0	1.00163e+07	6.89749e+06	9.82225e+06	1.00163e+07	4.70775e+06	9.37839e+06	High	High	High	1
High	Master Protein	Q3SZK8	Na(+)/H(+) exchange regulatory cofactor NHE-RF1 OS=Bos taurus OX=9913 GN=SLC9A3R1 PE=2 SV=1	0	19.671	19	5	5	5	368	39.6	5.39	5.74	5	Pf00595, Pf09007, Pf13180	505242	SLC9A3R1	ENSBTAG00000011382.3	0	1.15827e+07	5.03762e+06	1.03252e+07	1.15827e+07	3.43834e+06	9.8586e+06	High	High	High	1
High	Master Protein	Q08DN8	Flotillin-1 OS=Bos taurus OX=9913 GN=FLOT1 PE=2 SV=1	0	19.599	12	4	5	4	427	47.3	7.17	4.17	4	Pf01145	532573	FLOT1	ENSBTAG00000009960.5	0	3.34252e+06	560706	1.42246e+06	3.34252e+06	382699	1.35818e+06	High	High	High	1
High	Master Protein	Q3T145	Malate dehydrogenase, cytoplasmic OS=Bos taurus OX=9913 GN=MDH1 PE=2 SV=3	0	19.487	23	6	9	6	334	36.4	6.58	6.53	6	Pf00056, Pf02866	535182	MDH1	ENSBTAG00000019295.5	0	8.61466e+06	8.31304e+06	6.78557e+06	8.61466e+06	5.67392e+06	6478938	High	High	High	1
High	Master Protein	Q29451	Lysosomal alpha-mannosidase OS=Bos taurus OX=9913 GN=MAN2B1 PE=1 SV=4	0	19.109	5	4	7	4	999	112.8	9.06	16.1	4	Pf01074, Pf07748, Pf09261	282272	MAN2B1	ENSBTAG00000006241.4	0	4.00071e+06	1.01592e+06	751481	4.00071e+06	693397	717522	High	High	High	1
High	Master Protein	Q6R8F2	Cadherin-1 OS=Bos taurus OX=9913 GN=CDH1 PE=2 SV=1	0	18.604	9	6	7	6	882	97.9	4.89	7.95	6	Pf00028, Pf01049, Pf08758	282637	CDH1		0	2.29184e+07	1.13623e+07	1.11484e+07	2.29184e+07	7.75515e+06	1.06446e+07	High	High	High	1
High	Master Protein	P13753	BOLA class I histocompatibility antigen, alpha chain BL3-7 OS=Bos taurus OX=9913 PE=2 SV=1	0	18.248	15	4	10	3	364	41.5	5.95	6.48	4	Pf00129, Pf07654, Pf08205				0	6.16391e+06	2.68006e+06	3.45022e+06	6.16391e+06	1.82923e+06	3.29431e+06	High	High	High	1
High	Master Protein	P68252	14-3-3 protein gamma OS=Bos taurus OX=9913 GN=YWHAG PE=1 SV=2	0	17.946	16	4	12	1	247	28.2	4.89	24.55	4	Pf00244	286862	YWHAG		0	1.48682e+06	419384	623910	1.48682e+06	286243	595717	High	Peak Found	High	1
High	Master Protein	Q3T149	Heat shock protein beta-1 OS=Bos taurus OX=9913 GN=HSPB1 PE=2 SV=1	0	17.586	37	5	5	5	201	22.4	6.4	3.87	5	Pf00011	516099	HSPB1		0	3.47437e+06	1.94829e+06	1.86358e+06	3.47437e+06	1.32977e+06	1.77937e+06	High	High	High	1
High	Master Protein	Q0VCM5	Inter-alpha-trypsin inhibitor heavy chain H1 OS=Bos taurus OX=9913 GN=ITIH1 PE=1 SV=1	0	17.437	6	5	7	5	906	101.2	7.4	19.38	5	Pf00092, Pf06668, Pf08487, Pf13519, Pf13768	508356	ITIH1		0	9.8684e+06	5.57503e+06	4.74022e+06	9.8684e+06	3805138	4.52602e+06	High	High	High	1
High	Master Protein	Q2KIW9	UMP-CMP kinase OS=Bos taurus OX=9913 GN=CMPK1 PE=2 SV=2	0	17.284	28	4	11	4	196	22.3	5.83	6.28	4	Pf00406, Pf02223, Pf06414, Pf13207, Pf13238, Pf13521, Pf13671	509965	CMPK1	ENSBTAG00000019956.3	0	3.81844e+06	5.2586e+06	6.30562e+06	3.81844e+06	3.58916e+06	6.02068e+06	High	High	High	1
High	Master Protein	P21793	Decorin OS=Bos taurus OX=9913 GN=DCN PE=1 SV=2	0	17.029	9	3	8	3	360	39.9	8.51	15.11	3	Pf01462, Pf12799, Pf13306, Pf13855, Pf14580	280760	DCN	ENSBTAG00000003505.5	0	6.74521e+06	3.36793e+06	7.42766e+06	6.74521e+06	2.29872e+06	7.09201e+06	High	High	High	1
High	Master Protein	Q58D62	Fetuin-B OS=Bos taurus OX=9913 GN=FETUB PE=1 SV=1	0	16.793	18	5	13	5	387	42.6	5.77	9.87	5	Pf00031	504615	FETUB	ENSBTAG00000017531.4	0	1.45935e+07	1.00194e+07	1.1349e+07	1.45935e+07	6.83859e+06	1.08361e+07	High	High	High	1
High	Master Protein	Q32KY0	Apolipoprotein D OS=Bos taurus OX=9913 GN=APOD PE=2 SV=1	0	16.709	24	4	13	4	189	21.4	4.84	18.52	4	Pf00061, Pf03973, Pf08212	613972	APOD		0	1.84445e+07	1.63635e+07	2.07191e+07	1.84445e+07	1.11686e+07	1.97828e+07	High	High	High	1
High	Master Protein	Q29RJ2	TBC1 domain family member 24 OS=Bos taurus OX=9913 GN=TBC1D24 PE=2 SV=1	0	16.594	12	6	8	6	516	58.4	8.25	7.28	6	Pf00566, Pf07534	529002	TBC1D24		0	2.27704e+06	2.70786e+06	4.48341e+06	2.27704e+06	1.8482e+06	4.28081e+06	High	High	High	1
High	Master Protein	P80311	Peptidyl-prolyl cis-trans isomerase B OS=Bos taurus OX=9913 GN=PPIB PE=1 SV=4	0	16.423	23	6	8	6	216	23.7	9.32	10.04	6	Pf00160	281419	PPIB	ENSBTAG00000016822.5	0	2.7829e+07	1.67178e+07	2.00148e+07	2.7829e+07	1.14104e+07	1.91103e+07	High	High	High	1
High	Master Protein	F1N152	Serine protease HTRA1 OS=Bos taurus OX=9913 GN=HTRA1 PE=2 SV=1	0	16.408	8	4	12	4	487	51.9	7.81	15.56	4	Pf00050, Pf00089, Pf00219, Pf00595, Pf05579, Pf07648, Pf10459, Pf13180, Pf13365	282326	HTRA1	ENSBTAG00000008389.4	0	5.11586e+06	3.17879e+06	3.46518e+06	5.11586e+06	2.16962e+06	3.30859e+06	High	High	High	1
High	Master Protein	Q3ZCJ2	Aldo-keto reductase family 1 member A1 OS=Bos taurus OX=9913 GN=AKR1A1 PE=2 SV=1	0	16.316	18	6	10	6	325	36.6	7.27	11.19	6	Pf00248	618607	AKR1A1	ENSBTAG00000000497.3	0	6.19563e+06	6.18799e+06	5.23741e+06	6.19563e+06	4.2235e+06	5.00074e+06	High	High	High	1
High	Master Protein	P05785	Keratin, type I cytoskeletal 14 (Fragment) OS=Bos taurus OX=9913 GN=KRT14 PE=2 SV=1	0	16.187	42	4	12	1	93	10.7	6.3	16.88	4	Pf00038	404111	KRT14		0	1.25401e+06	1.75593e+06	1.05352e+06	1.25401e+06	1.19848e+06	1.00591e+06	Peak Found	High	High	1
High	Master Protein	Q58CQ9	Pantetheinase OS=Bos taurus OX=9913 GN=VNN1 PE=1 SV=1	0	15.757	10	4	10	4	510	56.9	5.57	7.99	4	Pf00795	526704	VNN1		0	3.65348e+06	2.0878e+06	2.77904e+06	3.65348e+06	1.42499e+06	2.65346e+06	High	High	High	1
High	Master Protein	Q148H7	Keratin, type II cytoskeletal 79 OS=Bos taurus OX=9913 GN=KRT79 PE=2 SV=1	0	15.757	6	3	12	1	535	57.7	7.46	27.98	3	Pf00038, Pf12128	508202	KRT79	ENSBTAG00000012676.4	0	11744810	8.58286e+06	4.95163e+06	11744810	5.85807e+06	4727869	Peak Found	High	High	1
High	Master Protein	P54229	Cathelicidin-5 OS=Bos taurus OX=9913 GN=CATHL5 PE=1 SV=1	0	15.663	46	5	8	3	159	17.6	8.15	9.86	5	Pf00666	282167	CATHL5	ENSBTAG00000020076.3	0	2.40959e+06	2.72811e+06	2.96974e+06	2.40959e+06	1.86202e+06	2.83554e+06	High	High	High	1
High	Master Protein	P35541	Serum amyloid A protein OS=Bos taurus OX=9913 GN=SAA1 PE=1 SV=2	0	15.426	36	6	13	6	130	14.5	8.13	12.36	6	Pf00277	506412	SAA2	ENSBTAG00000022394.2	0	7.66112e+07	1.051e+08	1.14403e+08	7.66112e+07	7.17341e+07	109233047	High	High	High	1
High	Master Protein	P04116	Myelin proteolipid protein OS=Bos taurus OX=9913 GN=PLP1 PE=1 SV=3	0	15.331	15	4	6	4	277	30	8.35	9.25	4	Pf01275	281410	PLP1	ENSBTAG00000006977.3	0	3.50733e+07	1.52863e+06	2.84382e+06	3.50733e+07	1.04334e+06	2.71531e+06	High	Peak Found	High	1	Met-loss [N-Term]
High	Master Protein	Q29S21	Keratin, type II cytoskeletal 7 OS=Bos taurus OX=9913 GN=KRT7 PE=2 SV=1	0	15.279	9	4	12	3	466	51.5	5.97	22.71	4	Pf00038, Pf01576, Pf06160, Pf08317, Pf13166, Pf13514	535697	KRT7	ENSBTAG00000016165.5	0	8.36266e+06	1.75309e+06	2.6517e+06	8.36266e+06	1.19654e+06	2.53187e+06	High	High	High	1
High	Master Protein	Q3SWX7	Annexin A3 OS=Bos taurus OX=9913 GN=ANXA3 PE=2 SV=3	0	15.211	19	6	10	5	323	36.1	6.93	3.66	6	Pf00191	518050	ANXA3		0	4.81721e+06	2.71702e+06	5.77906e+06	4.81721e+06	1.85445e+06	5.51792e+06	High	Peak Found	High	1
High	Master Protein	Q29RI6	Calcium-binding protein 39 OS=Bos taurus OX=9913 GN=CAB39 PE=2 SV=1	0	15.168	11	5	11	5	341	39.8	6.89	17.81	5	Pf08569	511451	CAB39	ENSBTAG00000040055.2	0	6.29366e+06	7.72791e+06	1.08014e+07	6.29366e+06	5.27454e+06	1.03133e+07	High	High	High	1
High	Master Protein	Q27966	Unconventional myosin-Ic OS=Bos taurus OX=9913 GN=MYO1C PE=1 SV=3	0	15.139	6	6	7	6	1063	121.9	9.25	4.36	6	Pf00063, Pf06017	281937	MYO1C	ENSBTAG00000001332.5	0	4.64296e+06	2.64315e+06	3.49249e+06	4.64296e+06	1.80403e+06	3.33466e+06	High	High	High	1
High	Master Protein	P02253	Histone H1.2 OS=Bos taurus OX=9913 GN=HIST1H1C PE=1 SV=2	0	15.086	23	4	5	4	213	21.3	11	9.04	4	Pf00538	513971	HIST1H1C	ENSBTAG00000011677.5	0	2.80747e+07		880773	2.80747e+07		840972	High	Not Found	Peak Found	1	Met-loss+Acetyl [N-Term]
High	Master Protein	P62803	Histone H4 OS=Bos taurus OX=9913 PE=1 SV=2	0	14.994	41	4	5	4	103	11.4	11.36	7.02	4	Pf00125, Pf02969, Pf15630	527388; 529647; 530773; 517481; 517138; 528329; 526789; 527645; 518961; 617905; 516742; 280691; 617875; 517139; 104968814	LOC527388; LOC529647; LOC530773; LOC517481; LOC517138; LOC528329; LOC526789; LOC527645; LOC518961; LOC617905; LOC787485; LOC516742; H4; LOC617875; LOC517139; HIST1H3I; LOC104968814	ENSBTAG00000032453.2; ENSBTAG00000025391.2; ENSBTAG00000031763.1; ENSBTAG00000040277.1; ENSBTAG00000039812.1; ENSBTAG00000031719.1; ENSBTAG00000040155.1; ENSBTAG00000024185.1; ENSBTAG00000024179.1; ENSBTAG00000024178.2; ENSBTAG00000031756.1; ENSBTAG00000031762.1; ENSBTAG00000030504.2	0	5.48268e+06	4.38473e+06	1.43701e+06	5.48268e+06	2.99271e+06	1.37207e+06	High	High	High	1
High	Master Protein	Q3ZBH3	CD151 antigen OS=Bos taurus OX=9913 GN=CD151 PE=2 SV=1	0	14.913	17	4	10	4	253	28	7.49	12.61	4	Pf00335	523328	CD151	ENSBTAG00000019569.4	0	7.3531e+06	7.61829e+06	9.13462e+06	7.3531e+06	5.19973e+06	8.72183e+06	High	High	High	1
High	Master Protein	Q6EWQ7	Eukaryotic translation initiation factor 5A-1 OS=Bos taurus OX=9913 GN=EIF5A PE=2 SV=3	0	14.709	16	2	5	2	154	16.8	5.24	6.08	2	Pf01287	444990	EIF5A	ENSBTAG00000002018.3	0	8.43887e+06	3.68423e+06	5.2626e+06	8.43887e+06	2.5146e+06	5.02479e+06	High	High	High	1
High	Master Protein	G3X745	Glypican-1 OS=Bos taurus OX=9913 GN=GPC1 PE=2 SV=1	0	14.538	12	5	8	5	559	61	6.64	3.93	5	Pf01153	518114	GPC1	ENSBTAG00000015996.5	0	4.1904e+06	2.78483e+06	3.19609e+06	4.1904e+06	1.90074e+06	3.05166e+06	Peak Found	High	High	1
High	Master Protein	P79105	Protein S100-A12 OS=Bos taurus OX=9913 GN=S100A12 PE=1 SV=3	0	14.521	23	1	1	1	92	10.7	6.38	5.78	1	Pf00036, Pf01023, Pf13202, Pf13499, Pf13833	282467	S100A12	ENSBTAG00000012638.5	0							High	Not Found	Not Found	1	Met-loss [N-Term]
High	Master Protein	Q762I5	Resistin OS=Bos taurus OX=9913 GN=RETN PE=3 SV=1	0	14.503	36	3	9	3	109	11.5	7.74	12.83	3	Pf06954	369020	RETN	ENSBTAG00000004716.2	0	2.21971e+07	1.70821e+07	1.76423e+07	2.21971e+07	1.1659e+07	1.6845e+07	High	High	High	1
High	Master Protein	Q17QK3	Carboxypeptidase Q OS=Bos taurus OX=9913 GN=CPQ PE=2 SV=1	0	14.465	12	4	5	4	472	51.6	5.83	6.69	4	Pf04389	540923	CPQ	ENSBTAG00000011908.3	0	4.02423e+06	1.79551e+06	2.61226e+06	4.02423e+06	1.22549e+06	2.49421e+06	High	High	High	1
High	Master Protein	Q3T0T7	GTP-binding protein SAR1b OS=Bos taurus OX=9913 GN=SAR1B PE=2 SV=1	0	14.44	17	3	5	1	198	22.4	6.11	5.27	3	Pf00025, Pf00071, Pf00503, Pf01926, Pf08477, Pf09439	515999	SAR1B	ENSBTAG00000021226.4	0	826317	930166	612884	826317	634868	585189	High	High	Peak Found	1
High	Master Protein	P02070	Hemoglobin subunit beta OS=Bos taurus OX=9913 GN=HBB PE=1 SV=1	0	14.39	26	4	5	4	145	15.9	7.59	11.39	4	Pf00042	100850059; 280813	LOC100850059; HBB	ENSBTAG00000038748.2	0	9.99757e+06	3.73485e+06	5.02601e+06	9.99757e+06	2.54915e+06	4.79889e+06	High	High	Peak Found	1
High	Master Protein	O02659	Mannose-binding protein C OS=Bos taurus OX=9913 GN=MBL PE=2 SV=1	0	14.38	12	3	8	3	249	26.5	5.2	12.93	3	Pf00059, Pf01391	281297	MBL2	ENSBTAG00000007049.3	0	6896538	8.72288e+06	1.43997e+07	6896538	5.95364e+06	1.3749e+07	High	High	High	1
High	Master Protein	Q5EAB4	Chitinase domain-containing protein 1 OS=Bos taurus OX=9913 GN=CHID1 PE=2 SV=1	0	14.377	13	4	4	4	393	44.5	7.97	4.42	4	Pf00704	504781	CHID1	ENSBTAG00000009899.5	0	8198513	1.60007e+06	1.61835e+06	8198513	1.0921e+06	1.54522e+06	High	High	High	1
High	Master Protein	Q3ZC84	Cytosolic non-specific dipeptidase OS=Bos taurus OX=9913 GN=CNDP2 PE=2 SV=1	0	14.238	10	3	6	3	475	52.6	5.87	11.32	3	Pf01546, Pf07687	512626	CNDP2	ENSBTAG00000009841.5	0	1.31568e+06	1.37769e+06	1.19494e+06	1.31568e+06	940318	1.14094e+06	High	High	High	1
High	Master Protein	A2VE10	Protein CASC4 OS=Bos taurus OX=9913 GN=CASC4 PE=2 SV=1	0	13.842	8	3	6	3	380	43.2	6.81	7.67	3	Pf04156	540780	CASC4	ENSBTAG00000012545.5	0	3.77053e+06	1.52691e+06	2.02925e+06	3.77053e+06	1.04216e+06	1.93755e+06	High	High	High	1
High	Master Protein	Q29423	CD44 antigen OS=Bos taurus OX=9913 GN=CD44 PE=2 SV=1	0	13.565	8	3	6	3	366	40	6.89	14.12	3	Pf00193	281057	CD44		0	4.90754e+06	9.30883e+06	1.46657e+07	4.90754e+06	6.35357e+06	1.4003e+07	High	High	High	1
High	Master Protein	P25975	Cathepsin L1 OS=Bos taurus OX=9913 GN=CTSL PE=1 SV=3	0	13.245	12	3	5	3	334	37.3	7.02	4.9	3	Pf00112, Pf08246	281108	CTSL2; CTSV	ENSBTAG00000017077.5	0	1.39125e+06		1.06838e+06	1.39125e+06		1.0201e+06	High	High	High	1
High	Master Protein	Q2HJ57	Coactosin-like protein OS=Bos taurus OX=9913 GN=COTL1 PE=2 SV=3	0	13.181	44	5	7	5	142	16	5.22	6.96	5	Pf00241, Pf01453	617165	COTL1	ENSBTAG00000016315.4	0	4.23892e+06	6.65446e+06	6.04961e+06	4.23892e+06	4.54188e+06	5.77624e+06	High	High	High	1
High	Master Protein	P81644	Apolipoprotein A-II OS=Bos taurus OX=9913 GN=APOA2 PE=1 SV=2	0	12.979	20	3	26	3	100	11.2	8.1	60.83	3	Pf04711	505394	APOA2	ENSBTAG00000009212.3	0	1.28968e+08	1.47673e+08	1.47534e+08	1.28968e+08	1.00792e+08	1.40867e+08	High	High	High	1
High	Master Protein	P00741	Coagulation factor IX OS=Bos taurus OX=9913 GN=F9 PE=1 SV=2	0	12.929	7	3	5	3	462	52	5.88	5.8	3	Pf00008, Pf00089, Pf00594, Pf13365, Pf14670	280688	F9	ENSBTAG00000004003.5	0	849469	1.87975e+06	1.76033e+06	849469	1.28299e+06	1.68078e+06	High	High	High	1
High	Master Protein	A6QQ07	Biotinidase OS=Bos taurus OX=9913 GN=BTD PE=2 SV=1	0	12.917	11	3	4	3	525	58.3	6.32	2.24	3	Pf00795	537669	BTD		0	1.4987e+06	993077	1.37089e+06	1.4987e+06	677806	1.30894e+06	High	High	High	1
High	Master Protein	Q3SZU5	Signal peptidase complex subunit 3 OS=Bos taurus OX=9913 GN=SPCS3 PE=2 SV=1	0	12.784	18	3	4	3	180	20.3	8.62	6.43	3	Pf04573	767917	SPCS3		0	1.07491e+07	9.57008e+06	1.41714e+07	1.07491e+07	6.53188e+06	1.3531e+07	High	High	High	1
High	Master Protein	Q58DG6	F-box/LRR-repeat protein 20 OS=Bos taurus OX=9913 GN=FBXL20 PE=2 SV=2	0	12.695	8	3	3	3	436	48.4	7.49	5.55	3	Pf00646, Pf12937	511007	FBXL20	ENSBTAG00000008371.5	0	980908	471514	1.51535e+06	980908	321824	1.44688e+06	High	Peak Found	High	1
High	Master Protein	Q5E9R3	EH domain-containing protein 1 OS=Bos taurus OX=9913 GN=EHD1 PE=1 SV=1	0	12.668	10	5	5	5	534	60.6	6.83	2.29	5	Pf00350, Pf01926, Pf12763	511908	EHD1		0	7.66004e+06	7.10212e+06	5.93314e+06	7.66004e+06	4.84743e+06	5.66503e+06	High	High	High	1
High	Master Protein	Q58DS5	Ras-related protein Rab-13 OS=Bos taurus OX=9913 GN=RAB13 PE=1 SV=1	0	12.65	20	4	15	2	203	23	9.29	28.97	4	Pf00006, Pf00025, Pf00071, Pf04670, Pf08477	514541	RAB13		0	6.48404e+06	1.29296e+07	1.58919e+07	6.48404e+06	8824858	15173715	Peak Found	High	Peak Found	1
High	Master Protein	Q0VC36	14-3-3 protein sigma OS=Bos taurus OX=9913 GN=SFN PE=2 SV=1	0	12.64	13	4	11	1	248	27.8	4.72	23.64	4	Pf00244	528453	SFN	ENSBTAG00000009223.4	0		1.8308e+07			12495811		Not Found	High	Not Found	1
High	Master Protein	P10575	Glutaredoxin-1 OS=Bos taurus OX=9913 GN=GLRX PE=1 SV=3	0	12.539	51	4	6	4	106	11.8	8.18	4.95	4	Pf00462, Pf13098, Pf13417, Pf13905	515416	GLRX	ENSBTAG00000038186.1	0	3.93209e+06	2.38149e+06	3.84407e+06	3.93209e+06	1.62545e+06	3.67036e+06	High	High	High	1	Met-loss+Acetyl [N-Term]
High	Master Protein	P21214	Transforming growth factor beta-2 proprotein OS=Bos taurus OX=9913 GN=TGFB2 PE=1 SV=3	0	12.507	12	3	4	3	414	47.7	8.53	3.81	3	Pf00019, Pf00688	534069	TGFB2	ENSBTAG00000005359.5	0	1.09889e+06	1.10567e+06	427265	1.09889e+06	754653	407957	High	High	Peak Found	1
High	Master Protein	Q0IIH7	Suppressor of tumorigenicity 14 protein homolog OS=Bos taurus OX=9913 GN=ST14 PE=2 SV=1	0	12.411	11	6	8	6	855	94.9	6.29	2.52	6	Pf00057, Pf00089, Pf00431, Pf01390, Pf02408, Pf09342, Pf12999	767617	ST14		0	618158	1.00095e+06	690107	618158	683182	658922	High	High	High	1
High	Master Protein	P52556	Flavin reductase (NADPH) OS=Bos taurus OX=9913 GN=BLVRB PE=1 SV=2	0	12.281	16	2	2	2	206	22.1	7.11	4.19	2	Pf01073, Pf01370, Pf05368, Pf13460	281650	BLVRB	ENSBTAG00000010508.4	0	2.15534e+06	495898	1.00504e+06	2.15534e+06	338466	959623	High	Peak Found	High	1
High	Master Protein	Q3T0A9	Protein shisa-5 OS=Bos taurus OX=9913 GN=SHISA5 PE=2 SV=1	0	12.119	12	2	6	2	216	23.2	5.05	9.5	2	Pf13908	616861	SHISA5		0	7.07653e+06	5.60957e+06	7.72727e+06	7.07653e+06	3.82871e+06	7.37808e+06	High	High	High	1
High	Master Protein	Q3SYS6	Calcineurin B homologous protein 1 OS=Bos taurus OX=9913 GN=CHP1 PE=2 SV=1	0	12.05	24	3	4	3	195	22.4	5.1	2.59	3	Pf00036, Pf12174, Pf13405, Pf13499, Pf13833	512662	CHP1	ENSBTAG00000027173.2	0	904779	1.6401e+06	7.23601e+06	904779	1.11942e+06	6.90903e+06	High	High	High	1
High	Master Protein	A5D7H3	Choline transporter-like protein 2 OS=Bos taurus OX=9913 GN=SLC44A2 PE=2 SV=1	0	12.037	8	4	8	4	706	80	8.56	5.85	4	Pf04515	617624	SLC44A2	ENSBTAG00000002628.4	0	2.51807e+06	2.71234e+06	4.41368e+06	2.51807e+06	1.85126e+06	4.21423e+06	High	High	High	1
High	Master Protein	A3FPG8	Glycerol-3-phosphate acyltransferase 4 OS=Bos taurus OX=9913 GN=GPAT4 PE=3 SV=1	0	11.881	8	3	4	3	456	52	9.26	2.75	3	Pf01553	511614	AGPAT6; GPAT4		0	2.76346e+06	2.62603e+06	3.73995e+06	2.76346e+06	1.79235e+06	3.57094e+06	High	Peak Found	High	1
High	Master Protein	P25326	Cathepsin S OS=Bos taurus OX=9913 GN=CTSS PE=1 SV=2	0	11.73	13	3	4	3	331	37.2	7.27	4.37	3	Pf00112, Pf08246	327711	CTSS	ENSBTAG00000017135.3	0	2.56692e+06	336397	789025	2.56692e+06	229602	753370	High	Peak Found	High	1
High	Master Protein	Q32L63	Vacuolar protein sorting-associated protein VTA1 homolog OS=Bos taurus OX=9913 GN=VTA1 PE=2 SV=1	0	11.698	17	4	7	4	307	34	6.29	10.03	4	Pf04652	506430	VTA1		0	4221301	3.87245e+06	4.55414e+06	4221301	2.64307e+06	4.34834e+06	High	High	High	1
High	Master Protein	P80177	Macrophage migration inhibitory factor OS=Bos taurus OX=9913 GN=MIF PE=1 SV=6	0	11.626	18	2	7	2	115	12.3	7.81	14.36	2	Pf01187	280858	MIF	ENSBTAG00000007375.3	0	21917897	7.08955e+06	1.71e+07	21917897	4838843	1.63273e+07	High	High	High	1	Met-loss [N-Term]
High	Master Protein	Q3T0E0	Copper transport protein ATOX1 OS=Bos taurus OX=9913 GN=ATOX1 PE=3 SV=1	0	11.577	78	3	3	3	68	7.4	7.24	2.24	3	Pf00403	613998	ATOX1	ENSBTAG00000008340.4	0	796465	2.02865e+06	2.06352e+06	796465	1.38462e+06	1.97027e+06	High	Peak Found	High	1	Met-loss [N-Term]
High	Master Protein	P28801	Glutathione S-transferase P OS=Bos taurus OX=9913 GN=GSTP1 PE=1 SV=2	0	11.354	20	3	4	3	210	23.6	7.36	0	3	Pf00043, Pf02798, Pf13409, Pf13410, Pf14497	281806	GSTP1	ENSBTAG00000003548.5	0	1.51283e+06	290773	453515	1.51283e+06	198462	433021	High	Peak Found	High	1	Met-loss [N-Term]
High	Master Protein	Q9N0K1	Leukocyte surface antigen CD47 OS=Bos taurus OX=9913 GN=CD47 PE=2 SV=1	0	11.322	8	3	8	3	303	33.3	8.43	16.03	3	Pf04549, Pf08204	282661	CD47		0	21930296	1.66806e+07	2.03146e+07	21930296	1.1385e+07	1.93966e+07	High	High	High	1
High	Master Protein	Q0P5F3	Protein lin-7 homolog C OS=Bos taurus OX=9913 GN=LIN7C PE=2 SV=1	0	11.216	25	4	7	4	197	21.8	8.43	3.51	4	Pf00595, Pf02828, Pf09829	510125	LIN7C	ENSBTAG00000001460.5	0	10355241	4.47325e+06	3.65909e+06	10355241	3.05313e+06	3.49374e+06	High	High	High	1
High	Master Protein	P68509	14-3-3 protein eta OS=Bos taurus OX=9913 GN=YWHAH PE=1 SV=2	0	11.163	16	4	11	1	246	28.2	4.89	21.6	4	Pf00244	282126	YWHAH		0		122070	201075		83316.4	191988	Not Found	Peak Found	High	1
High	Master Protein	P49951	Clathrin heavy chain 1 OS=Bos taurus OX=9913 GN=CLTC PE=1 SV=1	0	11.149	4	5	5	5	1675	191.5	5.69	1.73	5	Pf00637, Pf01394, Pf04053, Pf09268, Pf13838	281080	CLTC		0	3.10496e+06	2.44442e+06	319281	3.10496e+06	1.66839e+06	304853	High	High	Peak Found	1
High	Master Protein	Q3ZBD7	Glucose-6-phosphate isomerase OS=Bos taurus OX=9913 GN=GPI PE=2 SV=4	0	11.128	8	4	6	4	557	62.8	7.71	4.29	4	Pf00342	280808	GPI	ENSBTAG00000006396.4	0	801950	1.42689e+06	1.03499e+07	801950	973895	9.88216e+06	High	High	High	1	Met-loss+Acetyl [N-Term]
High	Master Protein	Q28085	Complement factor H OS=Bos taurus OX=9913 GN=CFH PE=1 SV=3	0	11.108	5	3	4	3	1236	140.3	6.81	2.9	3	Pf00084	280816	CFH		0	2.24866e+06	306788	1.93913e+06	2.24866e+06	209393	1.8515e+06	High	Peak Found	High	1
High	Master Protein	Q0VC16	Transport and Golgi organization protein 1 homolog OS=Bos taurus OX=9913 GN=MIA3 PE=2 SV=2	0	11.046	2	3	7	3	1905	211.5	4.92	6.13	3	Pf02463, Pf04156, Pf05483, Pf05622, Pf06409, Pf07653, Pf08317, Pf08614, Pf10174, Pf13166	509133	MIA3		0	2701814	2.87246e+06	4.0637e+06	2701814	1.96055e+06	3.88007e+06	High	High	High	1
High	Master Protein	Q148H6	Keratin, type I cytoskeletal 28 OS=Bos taurus OX=9913 GN=KRT28 PE=2 SV=1	0	11	5	3	8	1	464	50.7	5.3	18.62	3	Pf00038	788909; 100849787	KRT28; LOC100849787	ENSBTAG00000030555.3	0	44888084	6.99395e+07	4.63548e+07	44888084	47735912	44260116	High	High	High	1
High	Master Protein	A5PK65	D-dopachrome decarboxylase OS=Bos taurus OX=9913 GN=DDT PE=3 SV=1	0	10.883	31	3	4	3	118	12.9	7.2	2.52	3	Pf01187	615999	DDT	ENSBTAG00000022027.2	0	1.63328e+06	974931	1.12226e+06	1.63328e+06	665421	1.07155e+06	High	High	High	1	Met-loss [N-Term]
High	Master Protein	Q3T0Y8	Vesicle-associated membrane protein 8 OS=Bos taurus OX=9913 GN=VAMP8 PE=3 SV=1	0	10.825	33	3	6	3	100	11.4	8.19	16.19	3	Pf00957	507309	VAMP8	ENSBTAG00000023997.3	0	23044776	1.55407e+07	2.31886e+07	23044776	1.06071e+07	2.21407e+07	High	High	High	1
High	Master Protein	P00727	Cytosol aminopeptidase OS=Bos taurus OX=9913 GN=LAP3 PE=1 SV=3	0	10.771	8	3	5	3	519	56.3	6.48	4.84	3	Pf00883, Pf02789	781648	LAP3	ENSBTAG00000005989.5	0	1.61327e+06	1.52584e+06	1.25531e+06	1.61327e+06	1.04143e+06	1.19859e+06	High	High	High	1
High	Master Protein	P63009	AP-2 complex subunit beta OS=Bos taurus OX=9913 GN=AP2B1 PE=1 SV=2	0	10.693	3	3	6	3	937	104.5	5.38	3.78	3	Pf01602, Pf02883, Pf09066, Pf12717, Pf13646	282183	AP2B1		0	2.7885e+06	873814	1.44662e+06	2.7885e+06	596406	1.38125e+06	High	High	High	1
High	Master Protein	P07224	Vitamin K-dependent protein S OS=Bos taurus OX=9913 GN=PROS1 PE=1 SV=1	0	10.608	6	4	8	4	675	75.1	5.41	6.07	4	Pf00054, Pf00594, Pf02210, Pf07645, Pf12662, Pf12947, Pf14670	282006	PROS1	ENSBTAG00000023652.3	0	8.50432e+06	6.23768e+06	5.98415e+06	8.50432e+06	4.25741e+06	5.71373e+06	High	High	High	1
High	Master Protein	A0JNP2	Secretoglobin family 1D member OS=Bos taurus OX=9913 GN=SCGB1D PE=3 SV=2	0	10.557	20	2	25	2	102	11.3	8.16	37.76	2	Pf01099	338419	SCGB1D	ENSBTAG00000040070.1	0	5.5268e+08	5.00617e+08	3.60042e+08	5.5268e+08	3.41687e+08	3.43772e+08	High	High	High	1
High	Master Protein	P54228	Cathelicidin-6 OS=Bos taurus OX=9913 GN=CATHL6 PE=1 SV=1	0	10.538	23	4	4	1	158	17.8	9.29	4.02	4	Pf00666	317651	CATHL6	ENSBTAG00000020077.4	0	1.99977e+06	1.4365e+06	3.90261e+06	1.99977e+06	980456	3726258	Peak Found	Peak Found	High	1
High	Master Protein	Q95121	Pigment epithelium-derived factor OS=Bos taurus OX=9913 GN=SERPINF1 PE=1 SV=1	0	10.467	10	4	7	4	416	46.2	7.05	4.08	4	Pf00079	281386	SERPINF1	ENSBTAG00000009705.5	0	4.42904e+06	2.41962e+06	4.05124e+06	4.42904e+06	1.65147e+06	3.86817e+06	High	High	High	1
High	Master Protein	Q0VBZ9	MARCKS-related protein OS=Bos taurus OX=9913 GN=MARCKSL1 PE=2 SV=1	0	10.46	11	2	3	2	198	19.8	4.69	7.99	2		539555	MARCKSL1		0	748784	4.72424e+06	8.8801e+06	748784	3.22445e+06	8.47882e+06	Peak Found	High	High	1
High	Master Protein	Q5E9X0	GDNF family receptor alpha-2 OS=Bos taurus OX=9913 GN=GFRA2 PE=2 SV=1	0	10.385	11	5	6	5	464	51.6	7.84	4.03	5	Pf02351	514036	GFRA2		0	3.59165e+06	2.4258e+06	3.14681e+06	3.59165e+06	1.65568e+06	3.00461e+06	High	High	High	1
High	Master Protein	Q32LK2	Cysteine-rich and transmembrane domain-containing protein 1 OS=Bos taurus OX=9913 GN=CYSTM1 PE=3 SV=1	0	10.232	11	2	7	2	103	11.1	4.44	14.83	2		777789	CYSTM1	ENSBTAG00000016595.3	0	6305324	2.35122e+07	5.99715e+06	6305324	1.60478e+07	5726145	High	High	High	1
High	Master Protein	Q08DI5	Ras-related protein Rap-2c OS=Bos taurus OX=9913 GN=RAP2C PE=2 SV=1	0	10.178	14	2	2	2	183	20.7	4.94	4.66	2	Pf00009, Pf00071, Pf02421, Pf08477	515181	RAP2C	ENSBTAG00000004131.5	0	1632205			1632205			High	Not Found	High	1
High	Master Protein	Q3T110	Transmembrane 4 L6 family member 18 OS=Bos taurus OX=9913 GN=TM4SF18 PE=2 SV=1	0	10.129	10	2	5	2	201	22.2	6.87	8.49	2	Pf05805	507280	TM4SF18	ENSBTAG00000019960.4	0	16288241	1.99679e+07	2.39372e+07	16288241	1.36287e+07	2.28555e+07	High	High	High	1
High	Master Protein	P04467	Calbindin OS=Bos taurus OX=9913 GN=CALB1 PE=1 SV=3	0	10.088	13	3	7	3	261	29.9	4.83	2.41	3	Pf00036, Pf13405, Pf13499	539930	CALB1	ENSBTAG00000015924.4	0	3.5179e+06	1.83555e+06	2.94411e+06	3.5179e+06	1.25282e+06	2.81107e+06	High	High	High	1
High	Master Protein	P21809	Biglycan OS=Bos taurus OX=9913 GN=BGN PE=1 SV=3	0	9.872	13	3	5	3	369	41.6	7.28	3.76	3	Pf01462, Pf12799, Pf13855, Pf14580	280733	BGN	ENSBTAG00000005250.5	0	2.07414e+06	1.07216e+06	911274	2.07414e+06	731782	870095	High	Peak Found	High	1
High	Master Protein	P52193	Calreticulin OS=Bos taurus OX=9913 GN=CALR PE=1 SV=2	0	9.551	7	3	6	3	417	48	4.46	7.78	3	Pf00262	281036	CALR		0	3291376	1.28294e+06	2.3295e+06	3291376	875648	2.22423e+06	High	High	High	1
High	Master Protein	A2VDY3	Charged multivesicular body protein 4a OS=Bos taurus OX=9913 GN=CHMP4A PE=2 SV=1	0	9.418	10	2	3	2	222	24.9	4.67	5.6	2	Pf03357	613647	CHMP4A	ENSBTAG00000039415.1	0	15129657	3.8143e+06		15129657	2.60338e+06		High	High	Not Found	1
High	Master Protein	Q3T067	Saccharopine dehydrogenase-like oxidoreductase OS=Bos taurus OX=9913 GN=SCCPDH PE=2 SV=1	0	9.152	7	3	3	3	429	47.3	8.92	4.28	3	Pf03435, Pf13460	507289	SCCPDH		0	3.03549e+06	4.25882e+06	5.71932e+06	3.03549e+06	2.90678e+06	5.46087e+06	Peak Found	High	High	1
High	Master Protein	Q0P5K3	Ubiquitin-conjugating enzyme E2 N OS=Bos taurus OX=9913 GN=UBE2N PE=2 SV=1	0	9.12	13	2	2	2	152	17.1	6.57	5.63	2	Pf00179, Pf05743, Pf05773	541130	UBE2N	ENSBTAG00000021767.4	0	1.15842e+06	3.22898e+06	5.37007e+06	1.15842e+06	2.20388e+06	5127400	High	High	Peak Found	1
High	Master Protein	P63026	Vesicle-associated membrane protein 2 OS=Bos taurus OX=9913 GN=VAMP2 PE=1 SV=2	0	9.087	14	1	1	1	116	12.6	8.13	2.3	1	Pf00957	282116	VAMP2		0							High	Not Found	Not Found	1
High	Master Protein	Q58CS7	Charged multivesicular body protein 3 OS=Bos taurus OX=9913 GN=CHMP3 PE=2 SV=4	0	9.009	9	2	5	2	222	25	5.19	5.68	2	Pf03357	507722	CHMP3	ENSBTAG00000013589.5	0	1.06388e+07	7.74702e+06	9.09159e+06	1.06388e+07	5.28759e+06	8.68075e+06	High	High	High	1
High	Master Protein	A0JNB0	Tyrosine-protein kinase Fyn OS=Bos taurus OX=9913 GN=FYN PE=2 SV=1	0	8.867	5	3	8	3	537	60.7	6.67	6.4	3	Pf00017, Pf00018, Pf00069, Pf07653, Pf07714, Pf14604	527263	FYN	ENSBTAG00000011851.5	0	9.42167e+06	1.03618e+07	1.19562e+07	9.42167e+06	7.07223e+06	1.14159e+07	High	High	High	1
High	Master Protein	Q32L41	GTP cyclohydrolase 1 feedback regulatory protein OS=Bos taurus OX=9913 GN=GCHFR PE=3 SV=1	0	8.848	35	2	2	2	84	9.6	6.77	4.15	2	Pf06399	617650	GCHFR	ENSBTAG00000013477.2	0	1.49675e+06	888565	2.55028e+06	1.49675e+06	606474	2.43503e+06	Peak Found	High	High	1	Met-loss [N-Term]
High	Master Protein	P42899	60S acidic ribosomal protein P2 OS=Bos taurus OX=9913 GN=RPLP2 PE=3 SV=1	0	8.833	24	2	5	2	115	11.7	4.61	2.81	2	Pf00428	286853	RPLP2	ENSBTAG00000001777.2	0	2.4231e+06	1.08939e+06	1.39803e+06	2.4231e+06	743546	1.33485e+06	High	High	High	1
High	Master Protein	Q5E984	Translationally-controlled tumor protein OS=Bos taurus OX=9913 GN=TPT1 PE=2 SV=1	0	8.734	20	3	6	3	172	19.6	4.93	2.54	3	Pf00838	326599; 100337367	TPT1; LOC100337367	ENSBTAG00000010156.4; ENSBTAG00000048229.1	0	4.39552e+06	1.29907e+06	1.54745e+06	4.39552e+06	886659	1.47752e+06	High	High	High	1
High	Master Protein	Q28110	Low affinity immunoglobulin gamma Fc region receptor II OS=Bos taurus OX=9913 GN=FCGR2 PE=2 SV=1	0	8.577	7	2	3	2	296	33	8.28	4.63	2	Pf07679, Pf13895, Pf13927	282229	FCGR2; FCGR2B	ENSBTAG00000021842.5	0	4294894	4.789e+06	6.0517e+06	4294894	3.26865e+06	5778232	High	High	High	1
High	Master Protein	P81127	Gamma-soluble NSF attachment protein OS=Bos taurus OX=9913 GN=NAPG PE=1 SV=3	0	8.55	8	2	3	2	312	34.6	5.41	3.93	2	Pf14938	509041	NAPG	ENSBTAG00000005158.4	0	2.53042e+06	189546	1.80571e+06	2.53042e+06	129371	1.72411e+06	High	Peak Found	High	1
High	Master Protein	P02687	Myelin basic protein OS=Bos taurus OX=9913 GN=MBP PE=1 SV=1	0	8.548	11	3	5	3	169	18.3	11.28	9.26	3	Pf01669	618684	MBP		0	44897708	7.56148e+06	5.22936e+06	44897708	5.16095e+06	4.99305e+06	High	High	Peak Found	1
High	Master Protein	P05689	Cathepsin Z OS=Bos taurus OX=9913 GN=CTSZ PE=2 SV=2	0	8.531	15	3	3	3	304	33.9	7.01	2.46	3	Pf00112	404187	CTSZ		0	6.81355e+06	4.98804e+06	5.91997e+06	6.81355e+06	3.4045e+06	5.65245e+06	High	High	Peak Found	1
High	Master Protein	Q0VCK5	AP-2 complex subunit alpha-2 OS=Bos taurus OX=9913 GN=AP2A2 PE=1 SV=1	0	8.485	4	3	4	3	938	103.7	6.89	1.72	3	Pf01602, Pf02296, Pf02883, Pf13646	515216	AP2A2		0		258572			176483		High	High	High	1
High	Master Protein	Q3MHL4	Adenosylhomocysteinase OS=Bos taurus OX=9913 GN=AHCY PE=2 SV=3	0	8.483	5	2	2	2	432	47.6	6.29	2.97	2	Pf00670, Pf02254, Pf02826, Pf05221	508158	AHCY	ENSBTAG00000018101.2	0	1.08819e+06	345068	530464	1.08819e+06	235520	506493	High	High	Peak Found	1
High	Master Protein	Q29RU4	Complement component C6 OS=Bos taurus OX=9913 GN=C6 PE=2 SV=1	0	8.47	5	4	4	4	932	104.5	6.98	2.1	4	Pf00057, Pf00084, Pf00090, Pf01823	507749	C6		0	2.39514e+06	1.48615e+06	1.39747e+06	2.39514e+06	1.01435e+06	1.33432e+06	High	High	High	1
High	Master Protein	P48644	Retinal dehydrogenase 1 OS=Bos taurus OX=9913 GN=ALDH1A1 PE=1 SV=3	0	8.322	7	3	6	3	501	54.8	6.65	4.58	3	Pf00171, Pf05893, Pf07368	281615	ALDH1A1	ENSBTAG00000008103.4	0	5.49474e+06	4.26979e+06	5.33567e+06	5.49474e+06	2.91427e+06	5.09456e+06	High	High	High	1
High	Master Protein	Q8SPP7	Peptidoglycan recognition protein 1 OS=Bos taurus OX=9913 GN=PGLYRP1 PE=1 SV=1	0	8.27	17	2	2	2	190	21.1	9.5	2.12	2	Pf01510	282305	PGLYRP1	ENSBTAG00000002635.3	0		1.32425e+06	1.68653e+06		903842	1.61032e+06	Not Found	High	Peak Found	1
High	Master Protein	P10279	Major prion protein OS=Bos taurus OX=9913 GN=PRNP PE=1 SV=2	0	8.163	5	1	5	1	264	28.6	9.35	8.22	1	Pf00377, Pf11587	281427	PRNP	ENSBTAG00000027937.3	0	1.31779e+06	1.96641e+06	1.23218e+06	1.31779e+06	1.34214e+06	1.1765e+06	High	High	High	1
High	Master Protein	Q148C9	Heme-binding protein 1 OS=Bos taurus OX=9913 GN=HEBP1 PE=2 SV=1	0	8.143	28	4	5	4	191	21.2	5.48	1.88	4	Pf04832	533227; 101905711	HEBP1; LOC101905711	ENSBTAG00000005868.4	0	244756	1.09301e+06	1.49831e+06	244756	746013	1.4306e+06	High	High	High	1
High	Master Protein	Q3T0L5	Epithelial cell adhesion molecule OS=Bos taurus OX=9913 GN=EPCAM PE=2 SV=1	0	7.961	4	1	5	1	314	34.8	6.18	9.64	1	Pf00086	514039	EPCAM		0	4.70624e+06	4.95847e+06	5.54291e+06	4.70624e+06	3.38431e+06	5.29243e+06	High	High	High	1
High	Master Protein	P13752	BOLA class I histocompatibility antigen, alpha chain BL3-6 OS=Bos taurus OX=9913 PE=2 SV=1	0	7.662	6	2	5	1	360	40.3	5.6	10.01	2	Pf00129, Pf07654, Pf08205	100126048	BOLA-N		0	3.73571e+06	1.43841e+06	1.74455e+06	3.73571e+06	981764	1.66572e+06	High	High	High	1
High	Master Protein	Q3SX14	Gelsolin OS=Bos taurus OX=9913 GN=GSN PE=2 SV=1	0	7.642	3	2	2	2	731	80.7	5.78	5.01	2	Pf00626	535077	GSN		0	7.89184e+06	2.24684e+06	1.83504e+06	7.89184e+06	1.53354e+06	1752120	High	Peak Found	Peak Found	1
High	Master Protein	Q5E994	Charged multivesicular body protein 1b OS=Bos taurus OX=9913 GN=CHMP1B PE=2 SV=1	0	7.57	9	2	6	2	199	22	8.1	15.87	2	Pf03357	512033	CHMP1B		0	1.74366e+07	2.01542e+07	3.25611e+07	1.74366e+07	13755872	3.10897e+07	High	High	High	1
High	Master Protein	Q9BGI2	Peroxiredoxin-4 OS=Bos taurus OX=9913 GN=PRDX4 PE=2 SV=1	0	7.569	8	2	4	1	274	30.7	6.44	6.49	2	Pf00578, Pf08534, Pf10417	281999	PRDX4	ENSBTAG00000006165.2	0	4623982	295143	459352	4623982	201445	438595	High	High	High	1
High	Master Protein	Q95JH2	1-acyl-sn-glycerol-3-phosphate acyltransferase alpha OS=Bos taurus OX=9913 GN=AGPAT1 PE=2 SV=1	0	7.489	13	3	4	3	287	32	9.47	3.42	3	Pf01553	282137	AGPAT1	ENSBTAG00000004442.2	0	9.66309e+06	2.33035e+06	4.30289e+06	9.66309e+06	1.59054e+06	4.10845e+06	High	High	High	1
High	Master Protein	Q1LZE9	Serine protease 23 OS=Bos taurus OX=9913 GN=PRSS23 PE=2 SV=1	0	7.312	9	2	3	2	375	42.4	9.5	2.31	2	Pf00089	538575	PRSS23	ENSBTAG00000015177.3	0	1.4216e+06		1.32111e+06	1.4216e+06		1.26141e+06	High	Not Found	High	1
High	Master Protein	Q0V8B6	Tripeptidyl-peptidase 1 OS=Bos taurus OX=9913 GN=TPP1 PE=2 SV=1	0	7.188	7	3	5	3	563	61.3	6.77	0	3	Pf09286	515575	TPP1		0	2.33646e+06	1.25936e+06	1.22371e+06	2.33646e+06	859552	1.16842e+06	High	High	High	1
High	Master Protein	Q6Y1E2	Proteolipid protein 2 OS=Bos taurus OX=9913 GN=PLP2 PE=2 SV=1	0	7.149	18	2	4	2	152	16.6	7.15	4.24	2	Pf01284	399683	PLP2	ENSBTAG00000016093.4	0	2.54792e+06	1.0786e+06	1.79098e+06	2.54792e+06	736180	1.71005e+06	High	High	High	1
High	Master Protein	Q3ZC78	UPF0729 protein C18orf32 homolog OS=Bos taurus OX=9913 PE=3 SV=1	0	6.928	24	2	6	2	76	8.8	9.32	6.66	2	Pf14975	767921	C24H18orf32	ENSBTAG00000021334.5	0	4.53662e+06	4.10287e+06	6.99747e+06	4.53662e+06	2.80034e+06	6.68126e+06	High	High	High	1
High	Master Protein	Q2KJH9	4-trimethylaminobutyraldehyde dehydrogenase OS=Bos taurus OX=9913 GN=ALDH9A1 PE=2 SV=1	0	6.879	5	2	3	2	494	53.9	6.07	2.25	2	Pf00171	537539	ALDH9A1		0		773841			528171		Not Found	High	High	1	Met-loss+Acetyl [N-Term]
High	Master Protein	P00745	Vitamin K-dependent protein C (Fragment) OS=Bos taurus OX=9913 GN=PROC PE=1 SV=1	0	6.867	6	3	8	3	456	51.4	6.14	0	3	Pf00008, Pf00089, Pf14670	281428	PROC		0	2.61621e+06	1.31891e+06	2.39238e+06	2.61621e+06	900201	2.28427e+06	High	High	High	1
High	Master Protein	Q2KJ44	Serine/threonine-protein phosphatase 2A activator OS=Bos taurus OX=9913 GN=PTPA PE=2 SV=1	0	6.858	7	2	4	2	324	36.9	6.35	1.62	2	Pf03095	514460	PPP2R4; PTPA	ENSBTAG00000001933.3	0	634404	109234	210377	634404	74556	200870	High	High	High	1
High	Master Protein	Q5BIS3	CDC42 small effector protein 1 OS=Bos taurus OX=9913 GN=CDC42SE1 PE=3 SV=1	0	6.783	24	2	3	2	79	8.9	9.99	2.6	2	Pf00786	614042	CDC42SE1	ENSBTAG00000015363.4	0	938723	1.78285e+06	2.97061e+06	938723	1.21685e+06	2.83637e+06	Peak Found	High	High	1	Met-loss+Acetyl [N-Term]
High	Master Protein	A6QNY1	CD320 antigen OS=Bos taurus OX=9913 GN=CD320 PE=2 SV=2	0	6.723	5	1	1	1	255	26.9	4.64	2.16	1	Pf00057	505043	CD320	ENSBTAG00000004403.5	0							Not Found	Not Found	High	1
High	Master Protein	Q0VCK0	Bifunctional purine biosynthesis protein PURH OS=Bos taurus OX=9913 GN=ATIC PE=2 SV=1	0	6.618	6	3	3	3	592	64.4	6.84	2.15	3	Pf01808, Pf02142	506343	ATIC	ENSBTAG00000019274.5	0	1.88662e+06	664946	807377	1.88662e+06	453847	770893	High	High	High	1
High	Master Protein	Q95135	Excitatory amino acid transporter 3 OS=Bos taurus OX=9913 GN=SLC1A1 PE=2 SV=1	0	6.515	3	1	1	1	524	57.3	5.58	3.16	1	Pf00375	282353	SLC1A1		0							Not Found	Not Found	High	1
High	Master Protein	P62958	Histidine triad nucleotide-binding protein 1 OS=Bos taurus OX=9913 GN=HINT1 PE=1 SV=2	0	6.472	21	1	2	1	126	13.8	6.79	2.57	1	Pf01230, Pf11969	327693	HINT1	ENSBTAG00000010959.3	0	3.47715e+06	4.44346e+06	3.98519e+06	3.47715e+06	3.0328e+06	3.80511e+06	High	Peak Found	High	1
High	Master Protein	P68265	Glycolipid transfer protein OS=Bos taurus OX=9913 GN=GLTP PE=1 SV=2	0	6.404	8	1	1	1	209	23.9	7.85	2.72	1	Pf08718	327678	GLTP		0							Not Found	Not Found	High	1	Met-loss+Acetyl [N-Term]
High	Master Protein	Q5GJ77	Glycerol-3-phosphate acyltransferase 1, mitochondrial OS=Bos taurus OX=9913 GN=GPAM PE=2 SV=1	0	6.376	4	2	3	2	825	93.1	7.93	3.67	2	Pf01553	497202	GPAM		0	1.80827e+06	1.67776e+06	1.14017e+06	1.80827e+06	1.14512e+06	1.08864e+06	High	High	Peak Found	1
High	Master Protein	P19483	ATP synthase subunit alpha, mitochondrial OS=Bos taurus OX=9913 GN=ATP5F1A PE=1 SV=1	0	6.204	3	2	2	2	553	59.7	9.19	4.05	2	Pf00006, Pf00306, Pf02663, Pf02874, Pf05943	282578	ATP5A1		0							High	Not Found	Not Found	1
High	Master Protein	Q3T0Z7	Dihydropteridine reductase OS=Bos taurus OX=9913 GN=QDPR PE=2 SV=1	0	6.129	7	1	1	1	242	25.5	7.37	2.17	1		618084	QDPR	ENSBTAG00000040333.2	0	662151	643007	893651	662151	438873	853268	Peak Found	High	Peak Found	1
High	Master Protein	Q2KJG2	Ubiquitin-fold modifier 1 OS=Bos taurus OX=9913 GN=UFM1 PE=3 SV=1	0	6.11	18	1	2	1	85	9.2	9.31	3.92	1	Pf03671	530547	UFM1		0	1.6974e+06		1.02025e+06	1.6974e+06		974151	Peak Found	High	High	1
High	Master Protein	Q6B411	Lysozyme C, milk isozyme OS=Bos taurus OX=9913 PE=2 SV=1	0	6.067	8	1	1	1	148	16.8	9.88	3	1	Pf00062	281287	LYZ1	ENSBTAG00000011941.3	0		3.35837e+06			2292191		Not Found	High	Not Found	1
High	Master Protein	P61763	Syntaxin-binding protein 1 OS=Bos taurus OX=9913 GN=STXBP1 PE=1 SV=1	0	5.975	3	2	2	2	594	67.5	6.96	4.02	2	Pf00995	282378	STXBP1	ENSBTAG00000003525.5	0	577862	208866	777887	577862	142558	742735	High	Peak Found	Peak Found	1
High	Master Protein	Q3ZC13	AP-2 complex subunit mu OS=Bos taurus OX=9913 GN=AP2M1 PE=2 SV=1	0	5.963	6	3	5	3	435	49.6	9.54	3.52	3	Pf00928	517446	AP2M1	ENSBTAG00000020106.5	0	647764	168894	236383	647764	115276	225701	High	High	High	1
High	Master Protein	P39873	Brain ribonuclease OS=Bos taurus OX=9913 GN=BRN PE=1 SV=3	0	5.888	10	2	6	1	167	18.4	9.41	12.75	2	Pf00074	280720	BRB	ENSBTAG00000004950.3	0	2.98831e+06	4.42128e+06		2.98831e+06	3017663		High	High	High	1
High	Master Protein	A5PK13	Volume-regulated anion channel subunit LRRC8C OS=Bos taurus OX=9913 GN=LRRC8C PE=2 SV=1	0	5.886	4	3	3	3	803	92.3	7.72	0	3	Pf12534, Pf12799, Pf13855	527708	LRRC8C	ENSBTAG00000000900.3	0	1.04116e+06	829913	575051	1.04116e+06	566442	549065	High	High	Peak Found	1	Acetyl [N-Term]
High	Master Protein	P22444	Bone morphogenetic protein 3 OS=Bos taurus OX=9913 GN=BMP3 PE=1 SV=2	0	5.854	7	3	3	3	475	53.5	9.35	4.76	3	Pf00019, Pf00688	539527	BMP3	ENSBTAG00000017642.4	0		8.99301e+06	1.30148e+07		6.13802e+06	1.24267e+07	High	High	Peak Found	1
High	Master Protein	P33433	Histidine-rich glycoprotein (Fragments) OS=Bos taurus OX=9913 GN=HRG PE=1 SV=1	0	5.83	6	2	4	2	396	44.4	7.46	0	2		280820	HRG		0	1.39589e+06	606963	970760	1.39589e+06	414271	926892	High	Peak Found	High	1
High	Master Protein	A1A4R1	Histone H2A type 2-C OS=Bos taurus OX=9913 GN=HIST2H2AC PE=2 SV=1	0	5.694	12	2	5	2	129	14	10.9	8.26	2	Pf00125, Pf00808	513666	HIST2H2AC		0	13707196	4.88719e+06	2.3286e+06	13707196	3.33566e+06	2223376	High	High	High	1
High	Master Protein	Q3SYW2	Complement C2 OS=Bos taurus OX=9913 GN=C2 PE=2 SV=1	0	5.672	2	1	1	1	750	82.9	8.34	2.83	1	Pf00084, Pf00089, Pf00092, Pf13519	515440	C2		0							High	Not Found	Not Found	1
High	Master Protein	Q3T0E5	Adipocyte plasma membrane-associated protein OS=Bos taurus OX=9913 GN=APMAP PE=2 SV=1	0	5.485	3	1	1	1	412	46.1	7.05	2.63	1	Pf03088, Pf08450	535740	APMAP	ENSBTAG00000004278.5	0							High	Not Found	Not Found	1
High	Master Protein	P60661	Myosin light polypeptide 6 OS=Bos taurus OX=9913 GN=MYL6 PE=2 SV=2	0	5.456	7	1	1	1	151	16.9	4.65	2.18	1	Pf00036, Pf13405, Pf13499	281341	MYL6	ENSBTAG00000010799.5	0	1.11125e+06	364826	428868	1.11125e+06	249005	409488	High	Peak Found	Peak Found	1
High	Master Protein	P00743	Coagulation factor X OS=Bos taurus OX=9913 GN=F10 PE=1 SV=1	0	5.442	4	2	2	2	492	54.5	5.52	2.53	2	Pf00008, Pf00089, Pf00594, Pf13365, Pf14670	280787	F10	ENSBTAG00000016385.5	0	2.02264e+06	166059	120224	2.02264e+06	113341	114791	High	High	Peak Found	1
High	Master Protein	P61955	Small ubiquitin-related modifier 2 OS=Bos taurus OX=9913 GN=SUMO2 PE=3 SV=1	0	5.321	13	1	2	1	95	10.9	5.5	4.86	1	Pf00240, Pf11976	286807; 107131246	SUMO2		0	3.56356e+06	2.67619e+06		3.56356e+06	1.82659e+06		High	High	Not Found	1
High	Master Protein	P12624	Myristoylated alanine-rich C-kinase substrate OS=Bos taurus OX=9913 GN=MARCKS PE=1 SV=6	0	5.279	5	2	4	2	333	31.6	4.39	7.94	2		613548	MARCKS		0	3401069	4.03786e+06	3.56571e+06	3401069	2755967	3.40458e+06	High	High	High	1
High	Master Protein	P61283	Barrier-to-autointegration factor OS=Bos taurus OX=9913 GN=BANF1 PE=3 SV=1	0	5.14	13	1	1	1	89	10.1	6.09	2.15	1	Pf02961	785958; 360196	BANF1; LOC785958	ENSBTAG00000031875.3	0							Not Found	Not Found	High	1
High	Master Protein	Q3SWY6	Serine/threonine-protein kinase 25 OS=Bos taurus OX=9913 GN=STK25 PE=2 SV=1	0	5.128	7	2	2	2	426	48	6.84	0	2	Pf00069, Pf06840, Pf07714	373543	STK25		0	1.44049e+06	51445.8	555747	1.44049e+06	35113.4	530633	High	Peak Found	Peak Found	1
High	Master Protein	Q5E9M9	Mitochondrial Rho GTPase 2 OS=Bos taurus OX=9913 GN=RHOT2 PE=2 SV=1	0	4.991	1	1	3	1	618	68.1	6.16	6.62	1	Pf00071, Pf01926, Pf08355, Pf08356, Pf08477, Pf13173	352959	RHOT2		0	3.23299e+06	2.44709e+06	2.58502e+06	3.23299e+06	1.67022e+06	2.46821e+06	High	High	High	1
High	Master Protein	Q0II48	Bcl-2-like protein 15 OS=Bos taurus OX=9913 GN=BCL2L15 PE=2 SV=1	0	4.945	7	1	2	1	162	17.7	4.74	1.88	1		509786	BCL2L15	ENSBTAG00000012419.4	0	479444	1.00286e+06	1.05999e+06	479444	684483	1.01209e+06	Peak Found	High	High	1
High	Master Protein	P28782	Protein S100-A8 OS=Bos taurus OX=9913 GN=S100A8 PE=1 SV=2	0	4.926	18	2	2	2	89	10.5	5.26	0	2	Pf00036, Pf01023, Pf13833	616818	S100A8	ENSBTAG00000012640.3	0	8.35676e+06	3.59197e+06	6.55546e+06	8.35676e+06	2.45163e+06	6.25923e+06	Peak Found	High	High	1
High	Master Protein	Q3ZC64	Ephrin-A1 OS=Bos taurus OX=9913 GN=EFNA1 PE=2 SV=1	0	4.921	9	2	2	2	205	23.8	7.18	1.6	2	Pf00812	507319	EFNA1	ENSBTAG00000020244.4	0	1.07638e+06	334166		1.07638e+06	228079		High	Peak Found	High	1
High	Master Protein	Q9BGI1	Peroxiredoxin-5, mitochondrial OS=Bos taurus OX=9913 GN=PRDX5 PE=2 SV=2	0	4.918	9	2	3	2	219	23.2	8.07	2.01	2	Pf00578, Pf08534	282885	PRDX5	ENSBTAG00000008648.4	0	2.1047e+06	930197	1.50034e+06	2.1047e+06	634889	1.43254e+06	High	Peak Found	High	1
High	Master Protein	Q5E997	F-actin-capping protein subunit alpha-2 OS=Bos taurus OX=9913 GN=CAPZA2 PE=1 SV=3	0	4.9	3	1	3	1	286	33	5.85	2.07	1	Pf01267	493728	CAPZA2	ENSBTAG00000004072.5	0	2323773	384338	586409	2323773	262323	559909	Peak Found	High	High	1
High	Master Protein	E1BF81	Corticosteroid-binding globulin OS=Bos taurus OX=9913 GN=SERPINA6 PE=3 SV=1	0	4.828	6	2	5	2	404	45.1	5.88	1.77	2	Pf00079	513746	LOC513746; SERPINA6	ENSBTAG00000039808.2	0	2.88135e+06	693444	677476	2.88135e+06	473297	646862	High	High	High	1
High	Master Protein	P63217	Guanine nucleotide-binding protein G(I)/G(S)/G(O) subunit gamma-5 OS=Bos taurus OX=9913 GN=GNG5 PE=1 SV=1	0	4.789	29	2	2	2	68	7.3	9.85	2.77	2	Pf00631	287018	GNG5	ENSBTAG00000008122.2	0	6631220	2.55125e+06	9.31037e+06	6631220	1.74131e+06	8.88964e+06	High	Peak Found	High	1	Met-loss+Acetyl [N-Term]
High	Master Protein	Q3SZ43	Ubiquitin-conjugating enzyme E2 variant 2 OS=Bos taurus OX=9913 GN=UBE2V2 PE=2 SV=3	0	4.743	12	2	3	2	145	16.4	8.09	1.81	2	Pf00179	286803	UBE2V2	ENSBTAG00000023218.4	0	3.25102e+06	2.0345e+06	3.03852e+06	3.25102e+06	1.38861e+06	2.90121e+06	Peak Found	High	High	1
High	Master Protein	A6QLY7	Pre-B-cell leukemia transcription factor-interacting protein 1 OS=Bos taurus OX=9913 GN=PBXIP1 PE=2 SV=1	0	4.734	1	1	1	1	727	80.2	5.08	2.64	1		506485	PBXIP1	ENSBTAG00000004552.5	0	1213429	907051	885221	1213429	619091	845219	High	Peak Found	Peak Found	1
High	Master Protein	Q32L48	Histone H2B type 1-N OS=Bos taurus OX=9913 GN=HIST1H2BN PE=1 SV=3	0	4.732	14	2	4	2	126	13.9	10.32	1.69	2	Pf00125, Pf00808	614958	HIST1H2BB		0	1.01901e+07	1.94001e+06	1.61093e+06	1.01901e+07	1.32412e+06	1.53813e+06	High	High	Peak Found	1
High	Master Protein	P62326	Thymosin beta-4 OS=Bos taurus OX=9913 GN=TMSB4 PE=1 SV=2	0	4.703	34	1	1	1	44	5.1	5.06	2.22	1	Pf01290	781334; 282386; 100137883; 100297716	TMSB4; TMSB4X; LOC100137883; LOC100297716	ENSBTAG00000034580.3	0		250609	586013		171049	559532	Not Found	Peak Found	High	1	Met-loss+Acetyl [N-Term]
High	Master Protein	Q08DP0	Phosphoglucomutase-1 OS=Bos taurus OX=9913 GN=PGM1 PE=2 SV=1	0	4.618	6	3	4	3	562	61.6	6.81	3.86	3	Pf00408, Pf02878, Pf02879, Pf02880	534402	PGM1	ENSBTAG00000019011.5	0	1.26327e+06	570371	1.29293e+06	1.26327e+06	389296	1234506	High	High	High	1
High	Master Protein	P19034	Apolipoprotein C-II OS=Bos taurus OX=9913 GN=APOC2 PE=1 SV=2	0	4.596	10	2	2	2	101	11.1	6	2	2	Pf05355	618039	APOC2	ENSBTAG00000020558.3	0	1981524	481195	842406	1981524	328431	804338	High	Peak Found	High	1
High	Master Protein	Q08E20	S-formylglutathione hydrolase OS=Bos taurus OX=9913 GN=ESD PE=2 SV=1	0	4.59	8	2	2	2	282	31.5	6.96	0	2	Pf00326, Pf00756, Pf05448, Pf12695, Pf12697	535653	ESD	ENSBTAG00000003415.5	0	465126	570634	821852	465126	389476	784713	Peak Found	Peak Found	High	1
High	Master Protein	Q3SX42	Charged multivesicular body protein 2b OS=Bos taurus OX=9913 GN=CHMP2B PE=2 SV=1	0	4.555	5	1	2	1	213	23.9	8.78	1.97	1	Pf03357	615954	CHMP2B	ENSBTAG00000007939.4	0	1.29303e+06		2.48311e+06	1.29303e+06		2.3709e+06	High	Not Found	High	1
High	Master Protein	P25417	Cystatin-B OS=Bos taurus OX=9913 GN=CSTB PE=1 SV=1	0	4.468	12	1	1	1	98	11.1	6.79	2.15	1	Pf00031	512805	CSTB		0							Not Found	Not Found	High	1
High	Master Protein	Q5EAD0	Brain-specific angiogenesis inhibitor 1-associated protein 2 OS=Bos taurus OX=9913 GN=BAIAP2 PE=2 SV=1	0	4.448	3	1	2	1	521	57.5	8.79	0	1	Pf00018, Pf07653, Pf08397, Pf14604	507837	BAIAP2	ENSBTAG00000019044.4	0	314724	540525	607730	314724	368925	580267	Peak Found	High	High	1
High	Master Protein	P79136	F-actin-capping protein subunit beta OS=Bos taurus OX=9913 GN=CAPZB PE=1 SV=1	0	4.444	6	2	2	2	301	33.7	6.43	0	2	Pf01115	338052	CAPZB	ENSBTAG00000004554.4	0	1.44906e+06	462725	582637	1.44906e+06	315825	556308	Peak Found	High	High	1
High	Master Protein	Q1RMP9	CKLF-like MARVEL transmembrane domain-containing protein 8 OS=Bos taurus OX=9913 GN=CMTM8 PE=2 SV=1	0	4.431	15	1	1	1	173	19.6	6	0	1	Pf01284	533671	CMTM8	ENSBTAG00000001710.2	0							High	Not Found	Not Found	1
High	Master Protein	P01030	Complement C4 (Fragments) OS=Bos taurus OX=9913 GN=C4 PE=1 SV=2	0	4.394	3	2	3	2	920	101.8	6.58	4.4	2	Pf01759, Pf01821, Pf07677, Pf07678, Pf10569, Pf13249	280678	C4A		0	302487	209442	138910	302487	142951	132633	High	Peak Found	High	1
High	Master Protein	Q29460	Platelet-activating factor acetylhydrolase IB subunit gamma OS=Bos taurus OX=9913 GN=PAFAH1B3 PE=1 SV=1	0	4.31	4	1	2	1	232	25.8	6.96	2.07	1	Pf00657, Pf13472	282515	PAFAH1B3	ENSBTAG00000019787.3	0	850658	433434	612248	850658	295832	584581	High	Peak Found	High	1
High	Master Protein	Q3ZCF7	Ubiquitin-conjugating enzyme E2 D3 OS=Bos taurus OX=9913 GN=UBE2D3 PE=2 SV=1	0	4.304	7	1	1	1	147	16.7	7.3	1.91	1	Pf00179	326583	UBE2D3		0	2.76794e+06	50607.5	2.35211e+06	2.76794e+06	34541.2	2.24582e+06	High	Peak Found	Peak Found	1
High	Master Protein	Q3ZBV8	Threonine--tRNA ligase, cytoplasmic OS=Bos taurus OX=9913 GN=TARS PE=2 SV=1	0	4.256	2	1	1	1	723	83.4	6.77	2.4	1	Pf00587, Pf02824, Pf03129, Pf07973	510075	TARS	ENSBTAG00000014261.3	0		719237			490902		Not Found	High	Not Found	1
High	Master Protein	Q2KJG3	Asparagine--tRNA ligase, cytoplasmic OS=Bos taurus OX=9913 GN=NARS PE=2 SV=3	0	4.196	6	2	2	2	559	64.4	6.74	0	2	Pf00152, Pf01336	616033	NARS		0							High	Not Found	High	1
High	Master Protein	A7E3X2	Casein kinase I isoform gamma-1 OS=Bos taurus OX=9913 GN=CSNK1G1 PE=2 SV=1	0	4.034	2	1	1	1	457	52.6	9.01	0	1	Pf00069, Pf07714, Pf12605	527889	CSNK1G1	ENSBTAG00000016823.4	0	1.52705e+06	473735	973989	1.52705e+06	323339	929976	Peak Found	Peak Found	High	1
High	Master Protein	Q9GL65	Toll-like receptor 4 OS=Bos taurus OX=9913 GN=TLR4 PE=1 SV=2	0	4.019	4	2	2	2	841	96	6.81	0	2	Pf01582, Pf12799, Pf13676, Pf13855	281536	TLR4		0		119562	352028		81605.2	336120	Not Found	High	High	1
High	Master Protein	Q3ZBA6	DnaJ homolog subfamily B member 11 OS=Bos taurus OX=9913 GN=DNAJB11 PE=2 SV=1	0	3.973	3	1	1	1	358	40.5	6.32	2.68	1	Pf00226, Pf01556	506316	DNAJB11	ENSBTAG00000003151.3	0							Not Found	Not Found	High	1
High	Master Protein	Q32L50	Somatomedin-B and thrombospondin type-1 domain-containing protein OS=Bos taurus OX=9913 GN=SBSPON PE=2 SV=2	0	3.95	4	1	2	1	264	29.3	7.5	1.95	1		525332	SBSPON	ENSBTAG00000017249.5	0	674317		405977	674317		387632	High	Not Found	High	1
High	Master Protein	P30671	Guanine nucleotide-binding protein G(I)/G(S)/G(O) subunit gamma-7 OS=Bos taurus OX=9913 GN=GNG7 PE=1 SV=1	0	3.944	26	2	3	2	68	7.5	8.51	6.14	2	Pf00631	618399	GNG7	ENSBTAG00000007644.3	0		3.8815e+06			2649246		Not Found	High	High	1	Met-loss+Acetyl [N-Term]
High	Master Protein	P02722	ADP/ATP translocase 1 OS=Bos taurus OX=9913 GN=SLC25A4 PE=1 SV=3	0	3.881	4	1	1	1	298	32.9	9.83	1.82	1	Pf00153	282478	SLC25A4	ENSBTAG00000013208.2	0							High	Not Found	Not Found	1
High	Master Protein	P46163	Beta-defensin 5 OS=Bos taurus OX=9913 GN=DEFB5 PE=1 SV=4	0	3.844	14	1	3	1	64	7.2	10.23	7.4	1	Pf00711	783935	DEFB5	ENSBTAG00000034954.2	0	3.96804e+06	5.81198e+06	4.40076e+06	3.96804e+06	3.96686e+06	4201895	High	High	High	1
High	Master Protein	Q3SZB7	Fructose-1,6-bisphosphatase 1 OS=Bos taurus OX=9913 GN=FBP1 PE=2 SV=3	0	3.824	4	1	1	1	338	36.7	6.99	2.75	1	Pf00316	513483	FBP1	ENSBTAG00000009733.2	0	839905	345488	428806	839905	235806	409429	High	Peak Found	Peak Found	1
High	Master Protein	Q3ZBD3	Pterin-4-alpha-carbinolamine dehydratase OS=Bos taurus OX=9913 GN=PCBD1 PE=3 SV=2	0	3.757	10	1	1	1	104	12	6.8	1.68	1	Pf01329	530736	PCBD1	ENSBTAG00000011866.4	0	4464245	1.8869e+06	2.2636e+06	4464245	1.28787e+06	2.16131e+06	Peak Found	High	Peak Found	1
High	Master Protein	A4IFC4	SH3 domain-binding glutamic acid-rich-like protein 2 OS=Bos taurus OX=9913 GN=SH3BGRL2 PE=3 SV=1	0	3.676	12	1	1	1	107	12.3	5.05	2.17	1	Pf00462, Pf04908	785404	SH3BGRL2		0	495702	241495	310298	495702	164828	296276	High	Peak Found	Peak Found	1
High	Master Protein	P11116	Galectin-1 OS=Bos taurus OX=9913 GN=LGALS1 PE=1 SV=2	0	3.669	20	2	2	2	135	14.7	5.5	1.7	2	Pf00337	326598	LGALS1	ENSBTAG00000015089.5	0	1.51776e+06	489242	620143	1.51776e+06	333923	592119	High	Peak Found	High	1	Met-loss+Acetyl [N-Term]
High	Master Protein	Q3T0G5	Pyridoxal phosphate homeostasis protein OS=Bos taurus OX=9913 GN=PLPBP PE=2 SV=1	0	3.659	3	1	1	1	273	29.9	7.23	2.18	1	Pf01168	509643	PROSC; PLPBP	ENSBTAG00000011075.4	0	503735	127434	321309	503735	86978	306789	High	Peak Found	Peak Found	1
High	Master Protein	Q2KHY1	Copine-6 OS=Bos taurus OX=9913 GN=CPNE6 PE=2 SV=1	0	3.632	2	1	3	1	557	61.8	5.95	1.81	1	Pf00092, Pf00168, Pf07002, Pf10138	508059	CPNE6	ENSBTAG00000001870.4	0	429432	496583	540474	429432	338934	516051	High	High	High	1
High	Master Protein	P50291	Follistatin OS=Bos taurus OX=9913 GN=FST PE=2 SV=2	0	3.626	13	2	2	2	344	37.9	6.07	0	2	Pf00050, Pf07648, Pf09289	327681	FST	ENSBTAG00000003329.2	0	625350	211193	354756	625350	144146	338725	High	Peak Found	High	1
High	Master Protein	Q2KIH7	Phenylalanine-4-hydroxylase OS=Bos taurus OX=9913 GN=PAH PE=2 SV=1	0	3.593	7	2	2	2	451	51.7	6.27	0	2	Pf00351, Pf01842	510583	PAH	ENSBTAG00000012794.5	0	1.83122e+06	170486	1.85566e+06	1.83122e+06	116362	1.7718e+06	Peak Found	High	High	1
High	Master Protein	P61282	NEDD8 OS=Bos taurus OX=9913 GN=NEDD8 PE=3 SV=1	0	3.558	17	1	1	1	81	9.1	8.43	2.51	1	Pf00240, Pf11976	286796	NEDD8		0	8.2872e+06	7.65825e+06	6.60555e+06	8.2872e+06	5.227e+06	6.30706e+06	High	Peak Found	Peak Found	1
High	Master Protein	Q28125	Intercellular adhesion molecule 3 OS=Bos taurus OX=9913 GN=ICAM3 PE=2 SV=1	0	3.544	1	1	1	1	544	59.7	8.07	1.83	1	Pf03921, Pf07679, Pf08205, Pf13895	281840	ICAM3		0							Not Found	Not Found	High	1
High	Master Protein	Q32PI5	Serine/threonine-protein phosphatase 2A 65 kDa regulatory subunit A alpha isoform OS=Bos taurus OX=9913 GN=PPP2R1A PE=1 SV=1	0	3.508	2	1	1	1	589	65.2	5.15	0	1	Pf02985, Pf13513, Pf13646	535321	PPP2R1A		0	379851	100329	210228	379851	68477.4	200728	Peak Found	High	Peak Found	1
High	Master Protein	Q2HJD0	FAS-associated factor 2 OS=Bos taurus OX=9913 GN=FAF2 PE=2 SV=1	0	3.507	2	1	2	1	445	52.6	5.71	2.17	1	Pf00789, Pf14555	767948	FAF2	ENSBTAG00000017744.5	0		170223			116182		Not Found	High	High	1
High	Master Protein	Q3T054	GTP-binding nuclear protein Ran OS=Bos taurus OX=9913 GN=RAN PE=2 SV=3	0	3.504	12	2	3	2	216	24.4	7.49	0	2	Pf00025, Pf00071, Pf08477	540457	RAN		0	1.19553e+06	1.17643e+06	1.29932e+06	1.19553e+06	802952	1.2406e+06	High	High	Peak Found	1
High	Master Protein	Q32L99	Prostaglandin reductase 2 OS=Bos taurus OX=9913 GN=PTGR2 PE=2 SV=1	0	3.471	5	1	1	1	351	38.4	5.53	0	1	Pf00107	506263	PTGR2	ENSBTAG00000003747.5	0							Not Found	High	Not Found	1
High	Master Protein	P18341	Transforming growth factor beta-1 proprotein OS=Bos taurus OX=9913 GN=TGFB1 PE=1 SV=2	0	3.425	2	1	1	1	390	44.4	8.7	0	1	Pf00019, Pf00688	282089	TGFB1		0	942156	223460		942156	152518		High	Peak Found	Not Found	1
High	Master Protein	Q2KJJ8	Phospholipase D3 OS=Bos taurus OX=9913 GN=PLD3 PE=2 SV=1	0	3.326	2	1	1	1	490	54.6	6.65	2.08	1	Pf00614, Pf13091, Pf13918	613932	PLD3	ENSBTAG00000019150.5	0	497276	321309	406004	497276	219304	387658	High	Peak Found	Peak Found	1
High	Master Protein	P28783	Protein S100-A9 OS=Bos taurus OX=9913 GN=S100A9 PE=1 SV=3	0	3.313	6	1	2	1	156	17.1	6.8	5.8	1	Pf01023	532569	S100A9		0	5905396	6.729e+06	6.98376e+06	5905396	4.59276e+06	6.66817e+06	Peak Found	High	High	1
High	Master Protein	Q9XT97	Presenilin-1 OS=Bos taurus OX=9913 GN=PSEN1 PE=2 SV=1	0	3.248	2	1	2	1	478	53.6	5.39	2.61	1	Pf01080	282705	PSEN1	ENSBTAG00000011757.4	0	1746223	2.0857e+06	3.63929e+06	1746223	1.42356e+06	3.47484e+06	Peak Found	High	High	1
High	Master Protein	P80929	Angiogenin-2 OS=Bos taurus OX=9913 GN=ANG2 PE=1 SV=1	0	3.105	7	1	1	1	123	14.5	9.89	2.2	1	Pf00074	783907	ANG2		0	1.47115e+06	516990	686826	1.47115e+06	352862	655789	High	Peak Found	Peak Found	1
High	Master Protein	P46168	Beta-defensin 10 OS=Bos taurus OX=9913 GN=DEFB10 PE=1 SV=3	0	3.089	15	1	1	1	62	6.9	10.7	0	1	Pf00711	100141457	DEFB10		0	954248	239293	328477	954248	163325	313634	Peak Found	Peak Found	High	1
High	Master Protein	Q5E9F8	Histone H3.3 OS=Bos taurus OX=9913 GN=H3F3A PE=1 SV=3	0	3.074	7	1	3	1	136	15.3	11.27	6.97	1	Pf00125, Pf15630	617051; 326601	H3F3B; H3F3A	ENSBTAG00000024561.4; ENSBTAG00000024909.3	0		2.92093e+06	4.22881e+06		1.99363e+06	4037719	High	High	High	1
High	Master Protein	Q32LG3	Malate dehydrogenase, mitochondrial OS=Bos taurus OX=9913 GN=MDH2 PE=1 SV=1	0	3.03	4	1	1	1	338	35.6	8.54	1.93	1	Pf00056, Pf01073, Pf01118, Pf02866, Pf13460	281306	MDH2		0	621082			621082			High	Not Found	Not Found	1
High	Master Protein	Q5E936	Thioredoxin domain-containing protein 12 OS=Bos taurus OX=9913 GN=TXNDC12 PE=2 SV=1	0	3.022	5	1	1	1	172	19.2	5.27	0	1	Pf00085, Pf13098, Pf13899	506991	TXNDC12	ENSBTAG00000011024.4	0	904782		118951	904782		113575	High	Not Found	Peak Found	1
High	Master Protein	P61287	Serine/threonine-protein phosphatase PP1-gamma catalytic subunit OS=Bos taurus OX=9913 GN=PPP1CC PE=2 SV=1	0	3.02	3	1	1	1	323	37	6.54	0	1	Pf00149	282318	PPP1CC	ENSBTAG00000011198.5	0							Not Found	Not Found	High	1
High	Master Protein	Q58D08	Pyrroline-5-carboxylate reductase 3 OS=Bos taurus OX=9913 GN=PYCR3 PE=2 SV=1	0	3.015	4	1	1	1	308	32	7.24	0	1	Pf03807, Pf14748	512526	PYCRL; PYCR3	ENSBTAG00000016810.4	0							Not Found	Not Found	High	1
High	Master Protein	Q5E954	DnaJ homolog subfamily A member 1 OS=Bos taurus OX=9913 GN=DNAJA1 PE=2 SV=2	0	2.983	3	1	1	1	397	44.9	7.08	1.75	1	Pf00226, Pf00684, Pf01556	528862	DNAJA1	ENSBTAG00000016265.5	0	553186	147097	321506	553186	100398	306978	High	Peak Found	Peak Found	1
High	Master Protein	Q27970	Calpain-1 catalytic subunit OS=Bos taurus OX=9913 GN=CAPN1 PE=1 SV=3	0	2.951	4	1	2	1	716	82.2	5.59	0	1	Pf00648, Pf01067, Pf13833	281661	CAPN1	ENSBTAG00000010230.5	0		3.65224e+06	4.21705e+06		2.49277e+06	4.02649e+06	Not Found	High	High	1
High	Master Protein	Q5E9A3	Poly(rC)-binding protein 1 OS=Bos taurus OX=9913 GN=PCBP1 PE=2 SV=1	0	2.95	4	1	1	1	356	37.5	7.09	0	1	Pf00013, Pf13014	509917	PCBP1	ENSBTAG00000008985.4	0	280122	234604	310840	280122	160125	296794	High	Peak Found	Peak Found	1
High	Master Protein	Q9N2I2	Plasma serine protease inhibitor OS=Bos taurus OX=9913 GN=SERPINA5 PE=1 SV=1	0	2.933	2	1	1	1	404	45.3	9.36	0	1	Pf00079	338050	SERPINA5	ENSBTAG00000004063.4	0	235735	38029	86925.6	235735	25956	82997.5	High	Peak Found	Peak Found	1
High	Master Protein	E1BAR0	Small integral membrane protein 5 OS=Bos taurus OX=9913 GN=SMIM5 PE=4 SV=1	0	2.918	14	1	1	1	78	8.8	9.01	0	1		100302388	SMIM5	ENSBTAG00000010758.4	0		3.32525e+06			2.26959e+06		Not Found	High	Not Found	1
High	Master Protein	Q6QRN6	NAD(P)H-hydrate epimerase OS=Bos taurus OX=9913 GN=NAXE PE=2 SV=1	0	2.916	4	1	2	1	288	31.3	7.15	2.05	1	Pf03853	404132	APOA1BP; NAXE	ENSBTAG00000000404.2	0	1.81077e+07	9.2057e+06	1.24587e+07	1.81077e+07	6283180	11895750	High	High	Peak Found	1
High	Master Protein	Q32PA4	14 kDa phosphohistidine phosphatase OS=Bos taurus OX=9913 GN=PHPT1 PE=2 SV=1	0	2.894	12	1	2	1	125	13.9	5.82	0	1	Pf05005	618691	PHPT1	ENSBTAG00000021549.3	0	843627	609370	1.05564e+06	843627	415914	1.00794e+06	Peak Found	High	High	1
High	Master Protein	F1MN90	Cell death activator CIDE-3 OS=Bos taurus OX=9913 GN=CIDEC PE=2 SV=1	0	2.874	3	1	6	1	222	25	8.41	12.2	1	Pf02017	534607	CIDEC	ENSBTAG00000007969.3	0	13357419	8.4415e+06	8.50793e+06	13357419	5761589	8.12347e+06	High	High	High	1
High	Master Protein	P49907	Selenoprotein P OS=Bos taurus OX=9913 GN=SELENOP PE=2 SV=2	0	2.853	2	1	1	1	402	45.5	7.61	0	1	Pf04592, Pf04593	282066	SEPP1; SELENOP		0							Not Found	High	Not Found	1
High	Master Protein	Q3B7M5	LIM and SH3 domain protein 1 OS=Bos taurus OX=9913 GN=LASP1 PE=2 SV=1	0	2.795	3	1	1	1	260	29.7	7.03	1.6	1	Pf00018, Pf00412, Pf00880, Pf07653, Pf14604	532851	LASP1	ENSBTAG00000030587.3	0	1.17032e+06	31986.1	37695.3	1.17032e+06	21831.5	35991.9	High	Peak Found	Peak Found	1
High	Master Protein	P68401	Platelet-activating factor acetylhydrolase IB subunit beta OS=Bos taurus OX=9913 GN=PAFAH1B2 PE=1 SV=1	0	2.79	4	1	1	1	229	25.6	5.92	0	1	Pf00657, Pf13472	282514	PAFAH1B2	ENSBTAG00000005627.3	0	834450	407351	400634	834450	278030	382530	Peak Found	Peak Found	High	1
High	Master Protein	Q3ZC42	Alcohol dehydrogenase class-3 OS=Bos taurus OX=9913 GN=ADH5 PE=2 SV=1	0	2.783	2	1	1	1	374	39.7	7.5	0	1	Pf00107, Pf08240	505515	ADH5	ENSBTAG00000016007.5	0							Not Found	High	Not Found	1
High	Master Protein	P00516	cGMP-dependent protein kinase 1 OS=Bos taurus OX=9913 GN=PRKG1 PE=1 SV=2	0	2.749	1	1	2	1	671	76.4	6.13	1.81	1	Pf00027, Pf00069, Pf07714, Pf14531	282004	PRKG1	ENSBTAG00000018404.5	0	3.8577e+06	3.25806e+06	3.80623e+06	3.8577e+06	2223732	3.63423e+06	High	Peak Found	High	1
High	Master Protein	Q9MYY0	Heparanase OS=Bos taurus OX=9913 GN=HPSE PE=2 SV=2	0	2.739	3	2	2	2	545	61	9.17	0	2	Pf03662	281230	HPSE		0	175586	36719.4	59813.6	175586	25062.2	57110.7	High	Peak Found	Peak Found	1
High	Master Protein	P02510	Alpha-crystallin B chain OS=Bos taurus OX=9913 GN=CRYAB PE=1 SV=2	0	2.708	6	1	2	1	175	20	7.33	0	1	Pf00011, Pf00525	281719	CRYAB	ENSBTAG00000000434.5	0	139278	22954.1	88337.4	139278	15666.9	84345.5	High	Peak Found	High	1	Acetyl [N-Term]
High	Master Protein	P45879	Voltage-dependent anion-selective channel protein 1 OS=Bos taurus OX=9913 GN=VDAC1 PE=1 SV=3	0	2.702	7	1	1	1	283	30.7	8.54	0	1	Pf01459	282119	VDAC1	ENSBTAG00000013113.5	0	385921			385921			High	Not Found	Not Found	1
High	Master Protein	Q58D31	Sorbitol dehydrogenase OS=Bos taurus OX=9913 GN=SORD PE=2 SV=3	0	2.688	3	1	1	1	356	38.1	7.46	1.93	1	Pf00107, Pf08240, Pf12847	508954	SORD	ENSBTAG00000025496.4	0							Not Found	Not Found	High	1
High	Master Protein	Q2HJG5	Vacuolar protein sorting-associated protein 35 OS=Bos taurus OX=9913 GN=VPS35 PE=2 SV=1	0	2.687	1	1	2	1	796	91.7	5.49	0	1	Pf03635	521864	VPS35	ENSBTAG00000002493.2	0	806945	526710	823257	806945	359496	786055	High	High	Peak Found	1
High	Master Protein	Q2YDJ9	Mannose-1-phosphate guanyltransferase beta OS=Bos taurus OX=9913 GN=GMPPB PE=2 SV=1	0	2.683	4	1	2	1	360	39.8	6.6	0	1	Pf00132, Pf00483, Pf12804	514161	GMPPB		0							High	High	Not Found	1
High	Master Protein	Q1JP75	L-xylulose reductase OS=Bos taurus OX=9913 GN=DCXR PE=2 SV=1	0	2.651	4	1	1	1	244	25.6	7.9	0	1	Pf00106, Pf00148, Pf01370, Pf01488, Pf04127, Pf04321, Pf05368, Pf08659, Pf13460, Pf13561	526937; 100852322	DCXR; LOC100852322	ENSBTAG00000008747.5	0		583697			398392		Not Found	High	Not Found	1
High	Master Protein	Q4U5R3	Proteasome activator complex subunit 1 OS=Bos taurus OX=9913 GN=PSME1 PE=1 SV=1	0	2.643	3	1	2	1	249	28.6	6.04	2.04	1	Pf02251, Pf02252	510041	PSME1		0	1.4982e+06	672558	832147	1.4982e+06	459042	794543	High	High	Peak Found	1
High	Master Protein	A7E3Q8	Plastin-3 OS=Bos taurus OX=9913 GN=PLS3 PE=2 SV=1	0	2.614	2	1	1	1	630	70.8	5.6	0	1	Pf00036, Pf00307, Pf13499	505687	PLS3	ENSBTAG00000011613.5	0		102810	163938		70171.1	156529	Not Found	Peak Found	High	1
High	Master Protein	A2VE13	Protein MAL2 OS=Bos taurus OX=9913 GN=MAL2 PE=1 SV=1	0	2.597	6	1	4	1	176	19.1	7.74	0	1	Pf01284	511940	MAL2	ENSBTAG00000011779.3	0	96751.4	223343	559748	96751.4	152439	534453	Peak Found	Peak Found	High	1
High	Master Protein	A6QPN6	Gamma-interferon-inducible lysosomal thiol reductase OS=Bos taurus OX=9913 GN=IFI30 PE=2 SV=1	0	2.576	5	1	1	1	244	27.5	5.17	1.78	1	Pf03227	615930	IFI30		0		63766	955945		43522.3	912747	Not Found	Peak Found	High	1
High	Master Protein	Q863B3	Staphylococcal nuclease domain-containing protein 1 OS=Bos taurus OX=9913 GN=SND1 PE=1 SV=1	0	2.566	1	1	1	1	910	101.9	7.17	0	1	Pf00565, Pf00567	404098	SND1	ENSBTAG00000010692.5	0							Not Found	High	Not Found	1
High	Master Protein	Q5E9A6	Vacuolar protein-sorting-associated protein 25 OS=Bos taurus OX=9913 GN=VPS25 PE=2 SV=1	0	2.549	9	1	1	1	176	20.7	6.34	0	1	Pf05871	534750	VPS25	ENSBTAG00000019906.4	0							Not Found	High	Not Found	1
High	Master Protein	Q3ZBU9	UBX domain-containing protein 4 OS=Bos taurus OX=9913 GN=UBXN4 PE=2 SV=2	0	2.516	4	1	1	1	508	56.8	6.38	0	1	Pf00789	536181	UBXN4	ENSBTAG00000015169.5	0	184197	84019.1	95430.8	184197	57345.7	91118.4	High	Peak Found	Peak Found	1
High	Master Protein	Q5EA55	Golgin subfamily A member 7 OS=Bos taurus OX=9913 GN=GOLGA7 PE=2 SV=1	0	2.472	8	1	1	1	137	15.8	7.05	1.69	1	Pf10256	616809	GOLGA7	ENSBTAG00000027626.3	0		635840			433981		Not Found	High	Not Found	1	Acetyl [N-Term]
High	Master Protein	A5PKI3	Protein FAM3C OS=Bos taurus OX=9913 GN=FAM3C PE=2 SV=1	0	2.467	5	1	1	1	227	24.8	8.51	0	1		615690	FAM3C	ENSBTAG00000007976.5	0		2.80182e+06			1912328		Not Found	High	Not Found	1
High	Master Protein	Q32PB8	40S ribosomal protein S21 OS=Bos taurus OX=9913 GN=RPS21 PE=3 SV=1	0	2.467	11	1	2	1	83	9.1	8.5	3.97	1	Pf01249	615178	RPS21	ENSBTAG00000020795.3	0	1.26282e+06	566215	370480	1.26282e+06	386460	353739	High	High	Peak Found	1
High	Master Protein	Q3B7N2	Alpha-actinin-1 OS=Bos taurus OX=9913 GN=ACTN1 PE=2 SV=1	0	2.464	1	1	1	1	892	102.9	5.41	0	1	Pf00036, Pf00307, Pf00435, Pf08726, Pf11971, Pf13405, Pf13499	524770	ACTN1	ENSBTAG00000018255.5	0	836648		205253	836648		195978	High	Not Found	Peak Found	1
High	Master Protein	Q3ZBK6	U6 snRNA-associated Sm-like protein LSm4 OS=Bos taurus OX=9913 GN=LSM4 PE=2 SV=1	0	2.463	6	1	1	1	139	15.3	9.99	2.49	1	Pf01423	613634	LSM4	ENSBTAG00000008578.5	0	7.48901e+06	8.57595e+06	6.6864e+06	7.48901e+06	5.85336e+06	6.38424e+06	Peak Found	Peak Found	High	1	Met-loss [N-Term]
High	Master Protein	A7MB64	Inositol 1,4,5-trisphosphate receptor-interacting protein OS=Bos taurus OX=9913 GN=ITPRIP PE=2 SV=1	0	2.45	1	1	2	1	556	63.4	6.09	0	1	Pf03281	538685	ITPRIP	ENSBTAG00000003990.4	0	1477205	406959	1.35044e+06	1477205	277763	1.28942e+06	High	Peak Found	High	1
High	Master Protein	A5PJK0	Serpin B10 OS=Bos taurus OX=9913 GN=SERPINB10 PE=2 SV=1	0	2.435	3	1	2	1	397	45.2	5.8	0	1	Pf00079	510205	SERPINB10	ENSBTAG00000001102.5	0	287064	212778	275201	287064	145228	262765	High	High	Peak Found	1
High	Master Protein	P61085	Ubiquitin-conjugating enzyme E2 K OS=Bos taurus OX=9913 GN=UBE2K PE=1 SV=3	0	2.406	5	1	1	1	200	22.4	5.44	1.79	1	Pf00179, Pf00627	281225	UBE2K	ENSBTAG00000020175.5	0	559513	596639	602511	559513	407225	575284	Peak Found	High	Peak Found	1
High	Master Protein	O97764	Zeta-crystallin OS=Bos taurus OX=9913 GN=CRYZ PE=2 SV=2	0	2.398	2	1	2	1	330	35.4	8.22	0	1	Pf00107, Pf08240	281093	CRYZ	ENSBTAG00000003162.5	0	1.43644e+06	409761	627934	1.43644e+06	279675	599558	Peak Found	High	High	1
High	Master Protein	A5D7U0	Cytoskeleton-associated protein 2 OS=Bos taurus OX=9913 GN=CKAP2 PE=2 SV=1	0	2.391	3	1	2	1	625	70	9.26	0	1	Pf15297	515249	CKAP2		0	830637	500801	580744	830637	341813	554501	High	Peak Found	High	1
High	Master Protein	P32592	Integrin beta-2 OS=Bos taurus OX=9913 GN=ITGB2 PE=1 SV=1	0	2.378	1	1	2	1	769	84.3	6.4	0	1	Pf00362, Pf07965, Pf08725	281877	ITGB2	ENSBTAG00000017060.5	0		145003	394378		98969.3	376557	Not Found	High	High	1
High	Master Protein	Q2TA46	Ubiquitin-like protein 3 OS=Bos taurus OX=9913 GN=UBL3 PE=3 SV=1	0	2.363	10	1	2	1	117	13.1	6.77	2.57	1	Pf00240, Pf06838, Pf13881	526950	UBL3		0	706109	564803	1.26355e+06	706109	385496	1.20645e+06	Peak Found	High	High	1
High	Master Protein	A5PK00	Vacuolar protein-sorting-associated protein 36 OS=Bos taurus OX=9913 GN=VPS36 PE=2 SV=1	0	2.363	3	1	1	1	386	43.8	7.2	0	1	Pf04157, Pf11605	511223	VPS36		0	1619735	138380	2.06609e+06	1619735	94448.8	1.97272e+06	Peak Found	Peak Found	High	1
High	Master Protein	A6QNM8	Threonine--tRNA ligase 2, cytoplasmic OS=Bos taurus OX=9913 GN=TARSL2 PE=2 SV=1	0	2.328	1	1	6	1	724	83	6.15	5.24	1	Pf00587, Pf02824, Pf07973	525350	TARSL2	ENSBTAG00000007651.5	0	2.60977e+06	2.19355e+06	4.48474e+06	2.60977e+06	1.49717e+06	4282077	High	High	High	1
High	Master Protein	Q2QDE9	Deoxyribonuclease-1-like 1 OS=Bos taurus OX=9913 GN=DNASE1L1 PE=2 SV=1	0	2.296	6	1	1	1	316	35.1	5.88	0	1	Pf03372	515176	DNASE1L1		0	59953.4	76028.6	182029	59953.4	51891.9	173803	Peak Found	Peak Found	High	1
High	Master Protein	Q95M12	Legumain OS=Bos taurus OX=9913 GN=LGMN PE=1 SV=1	0.002	2.272	4	1	1	1	433	49.3	6.6	0	1	Pf01650	281281	LGMN		0							High	Not Found	Not Found	1
High	Master Protein	P43033	Platelet-activating factor acetylhydrolase IB subunit alpha OS=Bos taurus OX=9913 GN=PAFAH1B1 PE=1 SV=2	0.002	2.241	4	1	1	1	410	46.6	7.37	0	1	Pf00400, Pf08513, Pf11715	282513	PAFAH1B1		0	415254	204978	256776	415254	139904	245172	High	Peak Found	Peak Found	1
High	Master Protein	Q3MHR3	Dynein light chain 2, cytoplasmic OS=Bos taurus OX=9913 GN=DYNLL2 PE=3 SV=1	0.002	2.241	12	1	1	1	89	10.3	7.37	0	1	Pf01221	540369	DYNLL2	ENSBTAG00000025313.2	0	2.6709e+06		2.02334e+06	2.6709e+06		1.93191e+06	High	Not Found	Peak Found	1
High	Master Protein	A6QLR4	Flotillin-2 OS=Bos taurus OX=9913 GN=FLOT2 PE=2 SV=1	0.002	2.202	2	1	1	1	428	47	5.31	0	1	Pf01145	615679	FLOT2		0	288678		170480	288678		162776	High	Not Found	Peak Found	1
High	Master Protein	Q8MJ50	Osteoclast-stimulating factor 1 OS=Bos taurus OX=9913 GN=OSTF1 PE=2 SV=1	0.002	2.188	4	1	3	1	214	23.8	5.5	0	1	Pf00018, Pf00023, Pf07653, Pf12796, Pf13606, Pf13637, Pf13857, Pf14604	281961	OSTF1	ENSBTAG00000002746.4	0	934726	858011	802196	934726	585620	765946	High	High	High	1
High	Master Protein	Q08DK9	PWWP domain-containing DNA repair factor 3A OS=Bos taurus OX=9913 GN=PWWP3A PE=2 SV=1	0.002	2.164	1	1	2	1	641	71.1	8.59	0	1	Pf00855	513471	MUM1	ENSBTAG00000030839.3	0	830143	317637	493802	830143	216797	471487	Peak Found	High	High	1
High	Master Protein	Q2HJ54	Phosphatidylinositol transfer protein alpha isoform OS=Bos taurus OX=9913 GN=PITPNA PE=1 SV=3	0.002	2.155	4	1	1	1	270	31.8	6.55	0	1	Pf02121	616550	PITPNA	ENSBTAG00000011480.5	0	341241	55489.1	192572	341241	37873.1	183869	Peak Found	Peak Found	High	1
High	Master Protein	Q9XSC9	Transcobalamin-2 OS=Bos taurus OX=9913 GN=TCN2 PE=1 SV=1	0.003	2.145	2	1	2	1	432	47.9	9.11	1.66	1	Pf01122, Pf14478	281518	TCN2	ENSBTAG00000002770.5	0	689432	231545	347787	689432	158037	332071	High	Peak Found	High	1
High	Master Protein	A5D7A0	EF-hand domain-containing protein D2 OS=Bos taurus OX=9913 GN=EFHD2 PE=2 SV=1	0.003	2.141	3	1	1	1	242	26.9	5.15	0	1		514259	EFHD2	ENSBTAG00000009048.5	0	446157	245935	500943	446157	167859	478306	Peak Found	Peak Found	High	1
High	Master Protein	Q08DQ2	Glutamine--fructose-6-phosphate aminotransferase [isomerizing] 2 OS=Bos taurus OX=9913 GN=GFPT2 PE=2 SV=1	0.003	2.117	1	1	1	1	682	77	7.66	0	1	Pf00310, Pf01380, Pf13230, Pf13522, Pf13537, Pf13580, Pf15139	530101	GFPT2	ENSBTAG00000002215.4	0	1.11524e+06	766209	669964	1.11524e+06	522962	639689	Peak Found	Peak Found	High	1
High	Master Protein	Q29437	Primary amine oxidase, liver isozyme OS=Bos taurus OX=9913 PE=1 SV=1	0.003	2.102	2	1	1	1	762	84.7	5.94	0	1	Pf01179, Pf02727, Pf02728	789307	SAO	ENSBTAG00000001041.5	0	671771		250654	671771		239328	High	Not Found	Peak Found	1
High	Master Protein	Q3SZT9	Cytochrome c 2 OS=Bos taurus OX=9913 GN=CYCT PE=3 SV=3	0.003	2.094	7	1	1	1	105	11.7	9.44	0	1	Pf00034, Pf13442, Pf14495	781996	CYCT	ENSBTAG00000039522.1	0	1.1994e+06			1.1994e+06			High	Not Found	Not Found	1
High	Master Protein	Q32P66	CXXC motif containing zinc binding protein OS=Bos taurus OX=9913 GN=CZIB PE=2 SV=1	0.003	2.083	8	1	1	1	160	18.1	5.02	0	1	Pf05907	517857	C3H1orf123		0							High	Not Found	Not Found	1
High	Master Protein	Q148J6	Actin-related protein 2/3 complex subunit 4 OS=Bos taurus OX=9913 GN=ARPC4 PE=1 SV=3	0.003	2.067	5	1	1	1	168	19.7	8.43	0	1	Pf05856	539459	ARPC4	ENSBTAG00000007964.3	0							High	Not Found	Not Found	1
High	Master Protein	P17599	Synapsin-1 OS=Bos taurus OX=9913 GN=SYN1 PE=1 SV=2	0.003	2.056	1	1	1	1	706	74.5	9.92	0	1	Pf02078, Pf02750, Pf08443, Pf10581	281510	SYN1		0	1.7485e+06			1.7485e+06			High	Not Found	Not Found	1
High	Master Protein	Q5E953	Ubiquitin-fold modifier-conjugating enzyme 1 OS=Bos taurus OX=9913 GN=UFC1 PE=2 SV=1	0.003	2.034	5	1	1	1	167	19.4	7.4	0	1	Pf08694	537221	UFC1	ENSBTAG00000021705.3	0	406433	291069	426709	406433	198664	407427	High	Peak Found	Peak Found	1
High	Master Protein	P80746	Integrin alpha-V OS=Bos taurus OX=9913 GN=ITGAV PE=1 SV=3	0.005	1.918	1	1	1	1	1048	116.1	5.81	2.19	1	Pf01839, Pf08441, Pf13517	281875	ITGAV		0	1.88615e+06	633886		1.88615e+06	432647		High	Peak Found	Not Found	1
High	Master Protein	Q0VCX1	Complement C1s subcomponent OS=Bos taurus OX=9913 GN=C1S PE=2 SV=2	0.005	1.883	1	1	2	1	689	76.6	5.08	0	1	Pf00084, Pf00089, Pf00431, Pf07645, Pf14670	767827	C1S		0	654502	566479	455059	654502	386640	434495	High	High	Peak Found	1
High	Master Protein	Q3B7M4	Zinc finger protein 746 OS=Bos taurus OX=9913 GN=ZNF746 PE=2 SV=1	0.005	1.871	1	1	8	1	630	67.9	6.86	0	1	Pf00096, Pf01352, Pf12417, Pf13465, Pf13894	521998	ZNF746		0	4144915	1.36865e+06	2.65314e+06	4144915	934145	2.53324e+06	High	High	High	1
High	Master Protein	Q3ZBL4	Leucine zipper transcription factor-like protein 1 OS=Bos taurus OX=9913 GN=LZTFL1 PE=2 SV=1	0.005	1.864	3	1	1	1	299	34.6	5.3	0	1	Pf04111, Pf09731, Pf15294	512570	LZTFL1		0							High	Not Found	Not Found	1
High	Master Protein	Q5E9E2	Myosin regulatory light polypeptide 9 OS=Bos taurus OX=9913 GN=MYL9 PE=2 SV=3	0.005	1.86	6	1	1	1	172	19.9	4.81	0	1	Pf00036, Pf13202, Pf13405, Pf13833	531505	MYL12A	ENSBTAG00000016024.5	0	824324	313919	631367	824324	214260	602836	Peak Found	High	Peak Found	1
High	Master Protein	P52898	Dihydrodiol dehydrogenase 3 OS=Bos taurus OX=9913 PE=2 SV=1	0.005	1.82	2	1	1	1	323	36.8	7.8	0	1	Pf00248	282138	AKR1C4	ENSBTAG00000022564.4	0	309542	220618	437163	309542	150579	417408	Peak Found	Peak Found	High	1
High	Master Protein	Q3MHP1	Ubiquitin-conjugating enzyme E2 L3 OS=Bos taurus OX=9913 GN=UBE2L3 PE=2 SV=1	0.006	1.792	10	1	2	1	154	17.9	8.51	0	1	Pf00179	767894	UBE2L3		0	329989	426757	465755	329989	291275	444708	High	Peak Found	High	1
High	Master Protein	A6QQ93	Protein shisa-like-2B OS=Bos taurus OX=9913 GN=SHISAL2B PE=2 SV=1	0.006	1.733	8	1	1	1	161	17.9	6.71	0	1	Pf13908	515994	FAM159B; SHISAL2B	ENSBTAG00000009468.4	0							High	Not Found	Not Found	1
High	Master Protein	P06623	2',3'-cyclic-nucleotide 3'-phosphodiesterase OS=Bos taurus OX=9913 GN=CNP PE=2 SV=2	0.006	1.725	2	1	1	1	400	44.8	8.41	0	1	Pf01591, Pf05881, Pf08302, Pf08433, Pf13207, Pf13401, Pf13671	280752	CNP	ENSBTAG00000025762.3	0	1.49691e+06	871025		1.49691e+06	594502		High	Peak Found	Not Found	1
High	Master Protein	P15246	Protein-L-isoaspartate(D-aspartate) O-methyltransferase OS=Bos taurus OX=9913 GN=PCMT1 PE=1 SV=2	0.009	1.711	5	1	1	1	227	24.6	7.58	0	1	Pf01135, Pf01209, Pf05175, Pf06325, Pf08241, Pf12847, Pf13489, Pf13659, Pf13847	613854	PCMT1	ENSBTAG00000010204.4	0	3.14226e+06	1.02249e+06	1.38486e+06	3.14226e+06	697882	1.32228e+06	Peak Found	High	Peak Found	1
High	Master Protein	P02548	Neurofilament light polypeptide OS=Bos taurus OX=9913 GN=NEFL PE=1 SV=3	0.009	1.704	2	1	1	1	555	62.6	4.6	0	1	Pf00038, Pf01576	281348	NEFL	ENSBTAG00000021949.4	0	104870			104870			High	Not Found	Not Found	1
High	Master Protein	P33097	Aspartate aminotransferase, cytoplasmic OS=Bos taurus OX=9913 GN=GOT1 PE=1 SV=3	0.009	1.7	3	1	1	1	413	46.4	7.49	1.73	1	Pf00155	281206	GOT1	ENSBTAG00000011960.4	0							Not Found	Not Found	High	1
High	Master Protein	Q3T0A3	Complement factor D OS=Bos taurus OX=9913 GN=CFD PE=2 SV=1	0.009	1.699	4	1	1	1	259	27.9	7.71	0	1	Pf00089, Pf09342, Pf13365	505647	CFD	ENSBTAG00000048122.1	0	289193			289193			High	Not Found	Not Found	1
High	Master Protein	Q29RK4	UV excision repair protein RAD23 homolog B OS=Bos taurus OX=9913 GN=RAD23B PE=2 SV=1	0.009	1.686	2	1	2	1	408	43.1	4.84	0	1	Pf00240, Pf00627, Pf09280, Pf11976, Pf13881	530189	RAD23B	ENSBTAG00000001926.3	0	1.56602e+06	655599	554787	1.56602e+06	447467	529716	High	Peak Found	Peak Found	1
High	Master Protein	Q3ZBZ8	Stress-induced-phosphoprotein 1 OS=Bos taurus OX=9913 GN=STIP1 PE=2 SV=1	0.009	1.682	1	1	1	1	543	62.4	6.43	0	1	Pf00515, Pf12895, Pf13414, Pf13424, Pf13432	617109	STIP1	ENSBTAG00000015663.2	0	1.12843e+06	326164	586811	1.12843e+06	222617	560294	Peak Found	Peak Found	High	1
Medium	Master Protein	Q3SZ01	SH3 domain-containing YSC84-like protein 1 OS=Bos taurus OX=9913 GN=SH3YL1 PE=2 SV=1	0.011	1.643	3	1	1	1	341	37	9.11	0	1	Pf00018, Pf04366, Pf07653, Pf14604	534337	SH3YL1		0							Not Found	Not Found	High	1
Medium	Master Protein	Q2KIY5	Putative phospholipase B-like 2 OS=Bos taurus OX=9913 GN=PLBD2 PE=2 SV=1	0.011	1.641	2	1	1	1	589	65.7	8.24	1.65	1	Pf04916	514347	PLBD2		0		293011	1.21108e+06		199989	1.15635e+06	Not Found	Peak Found	High	1
Medium	Master Protein	A0JND4	Protein strawberry notch homolog 2 OS=Bos taurus OX=9913 GN=SBNO2 PE=2 SV=1	0.011	1.619	1	1	1	1	1374	150.3	6.32	1.6	1	Pf00271, Pf13871, Pf13872	512682	SBNO2	ENSBTAG00000020780.4	0	3033619	1.50542e+06	1.82369e+06	3033619	1.0275e+06	1.74128e+06	High	Peak Found	Peak Found	1
Medium	Master Protein	P16368	Metalloproteinase inhibitor 2 OS=Bos taurus OX=9913 GN=TIMP2 PE=1 SV=2	0.011	1.617	3	1	2	1	220	24.3	7.47	3.43	1	Pf00965	282093	TIMP2		0	1.94118e+06	585483	1.11212e+06	1.94118e+06	399611	1.06186e+06	High	Peak Found	High	1
Medium	Master Protein	Q0VCQ1	C-terminal-binding protein 2 OS=Bos taurus OX=9913 GN=CTBP2 PE=1 SV=1	0.011	1.607	2	1	1	1	445	48.9	6.95	1.97	1	Pf00389, Pf02826	281730	CTBP2	ENSBTAG00000003397.5	0	2276025	3.82789e+06	3.737e+06	2276025	2612655	3.56813e+06	Peak Found	Peak Found	High	1
Medium	Master Protein	Q9TR36	Phosphatidylinositol transfer protein beta isoform OS=Bos taurus OX=9913 GN=PITPNB PE=1 SV=3	0.011	1.598	5	1	1	1	271	31.5	6.87	0	1	Pf02121	613773	PITPNB	ENSBTAG00000017799.5	0	1000047	231139	623921	1000047	157760	595727	Peak Found	Peak Found	High	1
Medium	Master Protein	Q8HZJ5	Ras-related protein Rab-27B OS=Bos taurus OX=9913 GN=RAB27B PE=2 SV=3	0.011	1.547	5	1	1	1	218	24.6	6.09	0	1	Pf00009, Pf00025, Pf00071, Pf04670, Pf08477	282858	RAB27B	ENSBTAG00000002788.4	0	382911	182044	381106	382911	124251	363884	Peak Found	High	Peak Found	1
Medium	Master Protein	Q32LJ4	Tumor protein p63-regulated gene 1-like protein OS=Bos taurus OX=9913 GN=TPRG1L PE=2 SV=2	0.011	1.542	5	1	2	1	275	30.3	6.37	0	1	Pf12456	616333	TPRG1L		0	311989		105988	311989		101198	High	Not Found	High	1
Medium	Master Protein	Q32PA8	Mth938 domain-containing protein OS=Bos taurus OX=9913 GN=AAMDC PE=2 SV=1	0.011	1.536	9	1	1	1	122	13.4	7.28	0	1	Pf04430	533224	AAMDC	ENSBTAG00000017298.2	0							Not Found	Not Found	High	1
Medium	Master Protein	Q3ZBV9	Dehydrogenase/reductase SDR family member 11 OS=Bos taurus OX=9913 GN=DHRS11 PE=2 SV=1	0.015	1.522	7	1	2	1	255	27.8	6.71	0	1	Pf00106, Pf01370, Pf05368, Pf08659, Pf13460, Pf13561	510264	DHRS11	ENSBTAG00000010297.3	0		174636	196201		119195	187335	Not Found	High	High	1
Medium	Master Protein	Q3SYR5	Apolipoprotein C-IV OS=Bos taurus OX=9913 GN=APOC4 PE=2 SV=1	0.015	1.517	7	1	2	1	127	14.4	8.4	0	1	Pf15119	618041	APOC4	ENSBTAG00000020556.2	0	552240	481937	539884	552240	328937	515487	Peak Found	High	High	1
Medium	Master Protein	Q3MHR0	Acyl-protein thioesterase 1 OS=Bos taurus OX=9913 GN=LYPLA1 PE=2 SV=1	0.015	1.497	6	1	1	1	230	24.6	6.77	0	1	Pf00561, Pf02230, Pf03959, Pf07859, Pf12695, Pf12697	539992	LYPLA1	ENSBTAG00000004243.2	0	1.99773e+06	516149		1.99773e+06	352288		Peak Found	High	Not Found	1
Medium	Master Protein	O46415	Ferritin light chain OS=Bos taurus OX=9913 GN=FTL PE=2 SV=3	0.017	1.49	9	1	1	1	175	20	6.3	0	1	Pf00210	286861; 788801	LOC100850238; FTL; LOC788801	ENSBTAG00000013343.5	0	230075	114291	262142	230075	78007.1	250296	Peak Found	Peak Found	High	1
Medium	Master Protein	Q3SZJ9	Phosphomannomutase 2 OS=Bos taurus OX=9913 GN=PMM2 PE=2 SV=1	0.017	1.487	4	1	1	1	246	28	6.38	0	1	Pf03332, Pf08282	510978	PMM2	ENSBTAG00000001440.3	0	347613	289105	245484	347613	197323	234391	High	Peak Found	Peak Found	1
Medium	Master Protein	Q2HJ94	DnaJ homolog subfamily A member 2 OS=Bos taurus OX=9913 GN=DNAJA2 PE=2 SV=1	0.017	1.484	2	1	1	1	412	45.7	6.48	0	1	Pf00226, Pf00684, Pf01556	360006	DNAJA2	ENSBTAG00000003757.3	0	1.05158e+06	2.56148e+06		1.05158e+06	1748289		Peak Found	High	Not Found	1
Medium	Master Protein	Q3T0Q2	Transmembrane protein 59 OS=Bos taurus OX=9913 GN=TMEM59 PE=2 SV=2	0.017	1.457	7	1	1	1	323	36	5.03	0	1	Pf12280	509775	TMEM59	ENSBTAG00000009526.3	0	266121	185034	91949	266121	126292	87793.9	High	Peak Found	Peak Found	1
Medium	Master Protein	Q3T0M3	U3 small nucleolar ribonucleoprotein protein IMP3 OS=Bos taurus OX=9913 GN=IMP3 PE=2 SV=1	0.018	1.448	4	1	3	1	184	21.8	9.5	1.68	1	Pf01479	511560	IMP3		0	2780789		1.52261e+06	2780789		1.45381e+06	Peak Found	High	High	1
Medium	Master Protein	Q9GMB8	Serine--tRNA ligase, cytoplasmic OS=Bos taurus OX=9913 GN=SARS PE=2 SV=3	0.018	1.432	3	1	1	1	514	58.6	6.19	0	1	Pf00587, Pf02403	281476	SARS	ENSBTAG00000012962.5	0							Not Found	Not Found	High	1
Medium	Master Protein	Q0V8M0	Protein KRI1 homolog OS=Bos taurus OX=9913 GN=KRI1 PE=2 SV=3	0.018	1.428	1	1	4	1	705	82.5	5.19	6.75	1	Pf05178, Pf12936	511427	KRI1		0	6.00976e+06	1.13016e+07	8.91657e+06	6.00976e+06	7.71373e+06	8.51364e+06	High	High	High	1
Medium	Master Protein	P07926	ATP synthase F(0) complex subunit C2, mitochondrial OS=Bos taurus OX=9913 GN=ATP5MC2 PE=1 SV=1	0.019	1.416	5	1	5	1	143	15	9.99	0	1	Pf00137	337887	ATP5G2	ENSBTAG00000005735.4	0	904750	1.0465e+07	1.10776e+07	904750	7.14271e+06	1.0577e+07	High	High	High	1
Medium	Master Protein	P0CG25	EF-hand and coiled-coil domain-containing protein 1 OS=Bos taurus OX=9913 GN=EFCC1 PE=2 SV=1	0.019	1.413	1	1	1	1	597	64.5	5.86	1.83	1		617677	CCDC48; EFCC1		0	21630612	6.72117e+06	1.38102e+07	21630612	4.58741e+06	13186169	Peak Found	High	Peak Found	1
Medium	Master Protein	P53712	Integrin beta-1 OS=Bos taurus OX=9913 GN=ITGB1 PE=1 SV=3	0.019	1.407	5	1	1	1	798	88	5.43	0	1	Pf00362, Pf07965, Pf08725	281876	ITGB1	ENSBTAG00000015910.5	0	1.02071e+06	1.2415e+06	2.22399e+06	1.02071e+06	847366	2.12349e+06	High	Peak Found	Peak Found	1
Medium	Master Protein	P13384	Insulin-like growth factor-binding protein 2 OS=Bos taurus OX=9913 GN=IGFBP2 PE=1 SV=2	0.019	1.401	2	1	2	1	317	34	7.36	0	1	Pf00086, Pf00219	282260	IGFBP2		0	273483	263305	605433	273483	179714	578074	Peak Found	High	High	1
Medium	Master Protein	P48034	Aldehyde oxidase 1 OS=Bos taurus OX=9913 GN=AOX1 PE=1 SV=2	0.021	1.394	1	1	1	1	1339	147.5	7.28	2.4	1	Pf00941, Pf01315, Pf01799, Pf02738, Pf03450	338074	AOX1		0		711503	573670		485623	547747	Not Found	High	Peak Found	1
Medium	Master Protein	A0JN53	RNA polymerase II-associated protein 1 OS=Bos taurus OX=9913 GN=RPAP1 PE=2 SV=1	0.022	1.375	1	1	2	1	1395	152.8	6.34	1.64	1	Pf08620, Pf08621	531362	RPAP1	ENSBTAG00000001693.4	0	6094889	7.85451e+06	5.4944e+06	6094889	5360951	5.24612e+06	High	Peak Found	High	1
Medium	Master Protein	A5D785	Exportin-2 OS=Bos taurus OX=9913 GN=CSE1L PE=2 SV=1	0.022	1.373	1	1	1	1	971	110.3	5.77	0	1	Pf03378, Pf03810, Pf08506	518622	CSE1L		0	6759028	1.74337e+06	1.35807e+06	6759028	1.18991e+06	1.2967e+06	Peak Found	Peak Found	High	1
Medium	Master Protein	P35071	Cystic fibrosis transmembrane conductance regulator OS=Bos taurus OX=9913 GN=CFTR PE=2 SV=2	0.022	1.373	1	1	1	1	1481	167.7	9.11	0	1	Pf00005, Pf00664, Pf14396	281067	CFTR		0							Not Found	Not Found	High	1
Medium	Master Protein	A5D7R1	Tumor necrosis factor receptor superfamily member 11B OS=Bos taurus OX=9913 GN=TNFRSF11B PE=2 SV=1	0.022	1.371	2	1	5	1	402	46.4	8.63	5.43	1	Pf00020, Pf00531	523822	TNFRSF11B	ENSBTAG00000007423.5	0	3929752	3.65448e+06	4.01996e+06	3929752	2.4943e+06	3.8383e+06	High	High	High	1
Medium	Master Protein	Q5E9F5	Transgelin-2 OS=Bos taurus OX=9913 GN=TAGLN2 PE=2 SV=3	0.022	1.361	6	1	1	1	199	22.4	8.24	0	1	Pf00307, Pf00402	282379	TAGLN2	ENSBTAG00000002068.2	0	298681	118089	212852	298681	80599.6	203233	Peak Found	High	Peak Found	1
Medium	Master Protein	P36225	Microtubule-associated protein 4 OS=Bos taurus OX=9913 GN=MAP4 PE=1 SV=1	0.025	1.339	2	1	1	1	1072	111.8	4.92	0	1	Pf00418	281295	MAP4		0	2.84178e+06			2.84178e+06			High	Not Found	Not Found	1
Medium	Master Protein	P54149	Mitochondrial peptide methionine sulfoxide reductase OS=Bos taurus OX=9913 GN=MSRA PE=1 SV=2	0.026	1.297	6	1	2	1	233	25.8	7.58	0	1	Pf01625	281312	MSRA	ENSBTAG00000021632.5	0	153558	151939	228761	153558	103703	218424	Peak Found	High	High	1
Medium	Master Protein	Q5E9G6	F-box only protein 8 OS=Bos taurus OX=9913 GN=FBXO8 PE=2 SV=1	0.026	1.264	4	1	2	1	319	37	7.74	0	1	Pf00646, Pf01369, Pf12937	538528	FBXO8	ENSBTAG00000006715.3	0	6133226	1.484e+06	4.09276e+06	6133226	1.01287e+06	3907817	High	High	Peak Found	1
Medium	Master Protein	Q9BGI3	Peroxiredoxin-2 OS=Bos taurus OX=9913 GN=PRDX2 PE=2 SV=1	0.028	1.25	9	1	1	1	199	21.9	5.6	0	1	Pf00578, Pf08534, Pf10417, Pf13905	286793	PRDX2	ENSBTAG00000012062.3	0							Not Found	High	Not Found	1
Medium	Master Protein	Q1JQ92	Ribonuclease P/MRP protein subunit POP5 OS=Bos taurus OX=9913 GN=POP5 PE=2 SV=1	0.028	1.245	7	1	5	1	170	19.3	7.27	0	1	Pf01900	507410	POP5		0	1823088	479248	847716	1823088	327102	809409	High	High	High	1
Medium	Master Protein	Q0IID9	Glycerol kinase OS=Bos taurus OX=9913 GN=GK PE=2 SV=1	0.028	1.239	2	1	2	1	559	61.2	6.07	0	1	Pf00370, Pf02782	505987	GK	ENSBTAG00000008124.5	0	242411	86676.8	239192	242411	59159.7	228383	High	Peak Found	High	1
Medium	Master Protein	P67827	Casein kinase I isoform alpha OS=Bos taurus OX=9913 GN=CSNK1A1 PE=1 SV=1	0.029	1.205	5	1	2	1	325	37.5	9.48	0	1	Pf00069, Pf07714	282684	CSNK1A1	ENSBTAG00000005326.5	0		122165	103883		83381.2	99188.6	Not Found	High	High	1
Medium	Master Protein	Q5BIN2	SWI/SNF-related matrix-associated actin-dependent regulator of chromatin subfamily B member 1 OS=Bos taurus OX=9913 GN=SMARCB1 PE=2 SV=1	0.029	1.203	4	1	1	1	385	44.1	6.23	0	1	Pf04855	537412	SMARCB1	ENSBTAG00000009988.5	0	3.58551e+06			3.58551e+06			High	Not Found	Not Found	1
Medium	Master Protein	Q1RMH8	Sorting nexin-3 OS=Bos taurus OX=9913 GN=SNX3 PE=2 SV=3	0.029	1.202	4	1	1	1	162	18.8	8.66	1.65	1	Pf00787	528265	SNX3	ENSBTAG00000018801.3	0	1.65403e+06	636079	1.04969e+06	1.65403e+06	434144	1.00226e+06	Peak Found	Peak Found	High	1
Medium	Master Protein	Q2KI18	Patatin-like phospholipase domain-containing protein 2 OS=Bos taurus OX=9913 GN=PNPLA2 PE=2 SV=1	0.033	1.179	1	1	1	1	486	53.4	7.37	0	1	Pf01734	508493	PNPLA2		0	887823	244161	320427	887823	166647	305947	Peak Found	High	Peak Found	1
Medium	Master Protein	Q28193	Furin OS=Bos taurus OX=9913 GN=FURIN PE=1 SV=1	0.035	1.168	2	1	1	1	797	87.2	6.42	0	1	Pf00082, Pf01483, Pf03302, Pf14843	281374	FURIN		0		6.6241e+06	1.07437e+07		4.52116e+06	10258233	Not Found	High	Peak Found	1
Medium	Master Protein	Q27ID4	Telomerase reverse transcriptase OS=Bos taurus OX=9913 GN=TERT PE=3 SV=2	0.037	1.149	1	1	4	1	1125	124.4	10.99	0	1	Pf12009	518884	TERT		0	1.73309e+06	1.35987e+06	2.80981e+06	1.73309e+06	928151	2.68284e+06	High	High	High	1
Medium	Master Protein	Q1LZA3	Asparagine synthetase [glutamine-hydrolyzing] OS=Bos taurus OX=9913 GN=ASNS PE=2 SV=3	0.037	1.147	1	1	1	1	561	64.2	6.77	0	1	Pf00310, Pf00733, Pf12481, Pf13522, Pf13537	514209	ASNS	ENSBTAG00000003222.4	0	582262	583392		582262	398184		Peak Found	High	Not Found	1
Medium	Master Protein	Q3SZ79	Hepatic triacylglycerol lipase OS=Bos taurus OX=9913 GN=LIPC PE=2 SV=1	0.039	1.145	1	1	2	1	500	56.8	8.87	0	1	Pf00151, Pf01477	535192	LIPC		0	12375679	1.01718e+07	9.79526e+06	12375679	6942565	9352624	Peak Found	Peak Found	High	1
Medium	Master Protein	Q32P85	Dynein light chain roadblock-type 2 OS=Bos taurus OX=9913 GN=DYNLRB2 PE=3 SV=1	0.043	1.129	10	1	1	1	96	10.8	7.44	0	1	Pf03259	768062	DYNLRB2	ENSBTAG00000017752.3	0	421472	314592	406605	421472	214719	388231	Peak Found	Peak Found	High	1	Met-loss+Acetyl [N-Term]
Medium	Master Protein	Q3ZCI9	T-complex protein 1 subunit theta OS=Bos taurus OX=9913 GN=CCT8 PE=1 SV=3	0.043	1.127	2	1	1	1	548	59.6	5.59	0	1	Pf00118	281047	CCT8	ENSBTAG00000014233.2	0	1.60456e+06	1.43072e+06	1.62254e+06	1.60456e+06	976513	1.54922e+06	Peak Found	High	Peak Found	1
Medium	Master Protein	Q2TBG8	Ubiquitin carboxyl-terminal hydrolase isozyme L3 OS=Bos taurus OX=9913 GN=UCHL3 PE=2 SV=1	0.05	1.106	6	1	1	1	230	26.2	4.92	0	1	Pf01088	520170	UCHL3	ENSBTAG00000008024.5	0			212087			202503	Not Found	Not Found	High	1
Medium	Master Protein	Q2KIS1	N-acylglucosamine 2-epimerase OS=Bos taurus OX=9913 GN=RENBP PE=2 SV=2	0.05	1.104	6	1	2	1	432	49.3	6.09	0	1	Pf07221	516214	RENBP		0							Not Found	High	Not Found	1
Medium	Master Protein	Q3T114	2-iminobutanoate/2-iminopropanoate deaminase OS=Bos taurus OX=9913 GN=RIDA PE=2 SV=3	0.05	1.09	7	1	1	1	137	14.3	6.65	0	1	Pf01042	504390	HRSP12; RIDA	ENSBTAG00000012595.4	0	873147	255628	696605	873147	174474	665126	Peak Found	Peak Found	High	1
Medium	Master Protein	P42917	Inhibin beta B chain OS=Bos taurus OX=9913 GN=INHBB PE=3 SV=1	0.05	1.077	3	1	1	1	408	44.9	8.37	0	1	Pf00019, Pf00688	530430	INHBB		0	231797			231797			High	Not Found	Not Found	1

## Sheet: Table S2
Supplemental Table 2. miRNAs of three BM-EVs samples mapped to the miRBase database
miRNA	M1_UMIs	M2_UMIs	M3_UMIs	Mean Reads	chr	miRNA.1	Start	End	Strand	ID
bta-let-7b	22045	115591	27308	54981.3	chr5	miRNA	117458611	117458632	+	MIMAT0004331
bta-let-7a-5p	7856	35757	9232	17615	chr15	miRNA	33533494	33533515	-	MIMAT0003844
bta-let-7a-5p	7856	35757	9232	17615	chr8	miRNA	87363859	87363880	+	MIMAT0003844_2
bta-let-7a-5p	7856	35757	9232	17615	chr5	miRNA	117457809	117457830	+	MIMAT0003844_1
bta-miR-148a	4053	21175	4709	9979	chr4	miRNA	70663600	70663621	+	MIMAT0003522
bta-miR-3596	5099	15859	3962	8306.67	chr5	miRNA	117458611	117458632	-	MIMAT0016940
bta-miR-200c	1954	16119	3191	7088	chr5	miRNA	104150175	104150197	-	MIMAT0003823
bta-let-7c	2940	13454	3368	6587.33	chr1	miRNA	19984896	19984917	-	MIMAT0004332
bta-miR-125b	1297	13486	2955	5912.67	chr1	miRNA	19935783	19935804	-	MIMAT0003539
bta-miR-125b	1297	13486	2955	5912.67	chr15	miRNA	33484715	33484736	-	MIMAT0003539_1
bta-miR-30d	1038	11835	2360	5077.67	chr14	miRNA	8141432	8141455	+	MIMAT0003533
bta-let-7f	2022	9378	2516	4638.67	chr8	miRNA	87364213	87364234	+	MIMAT0003519
bta-let-7f	2022	9378	2516	4638.67	chrX	miRNA	97466698	97466719	-	MIMAT0003519_1
bta-miR-30a-5p	1205	10307	2299	4603.67	chr9	miRNA	10818912	10818935	-	MIMAT0003841
bta-miR-125a	871	6930	1976	3259	chr18	miRNA	58267261	58267283	+	MIMAT0003538
bta-miR-191	560	7478	1335	3124.33	chr22	miRNA	51727538	51727560	+	MIMAT0003819
bta-miR-29c	530	4417	695	1880.67	chr16	miRNA	77733214	77733235	+	MIMAT0003829
bta-miR-26a	480	3843	701	1674.67	chr22	miRNA	11513989	11514010	+	MIMAT0003516
bta-miR-26a	480	3843	701	1674.67	chr5	miRNA	56156334	56156355	+	MIMAT0003516_1
bta-miR-141	660	3171	834	1555	chr5	miRNA	104149753	104149774	-	MIMAT0009232
bta-miR-92a	512	3245	826	1527.67	chrX	miRNA	18021193	18021214	-	MIMAT0009383_1
bta-miR-92a	512	3245	826	1527.67	chr12	miRNA	66421984	66422005	+	MIMAT0009383
bta-miR-148d	857	2484	645	1328.67	chr4	miRNA	70663598	70663619	-	MIMAT0046670
bta-miR-103	332	2688	614	1211.33	chr13	miRNA	51962361	51962383	-	MIMAT0003521
bta-miR-103	332	2688	614	1211.33	chr20	miRNA	189700	189722	-	MIMAT0003521_1
bta-miR-107	334	2604	580	1172.67	chr26	miRNA	11348575	11348596	-	MIMAT0003785
bta-miR-11976	865	1965	676	1168.67	chr17	miRNA	72437231	72437251	+	MIMAT0046357
bta-miR-200a	371	2447	655	1157.67	chr16	miRNA	52694590	52694612	-	MIMAT0003822
bta-miR-151-3p	260	2407	441	1036	chr14	miRNA	4090123	4090143	+	MIMAT0003524
bta-miR-423-5p	361	2118	537	1005.33	chr19	miRNA	21923284	21923306	+	MIMAT0012537
bta-miR-16a	326	2126	456	969.333	chr12	miRNA	19660440	19660461	-	MIMAT0009242
bta-miR-16b	323	2118	462	967.667	chr1	miRNA	108321654	108321674	-	MIMAT0003525
bta-miR-11975	592	1388	515	831.667	chr16	miRNA	26895098	26895117	+	MIMAT0046354
bta-miR-29a	206	1706	302	738	chr4	miRNA	95726869	95726891	-	MIMAT0003518
bta-miR-2889	423	1259	501	727.667	chr20	miRNA	18117140	18117160	+	MIMAT0013847
bta-miR-21-5p	280	1484	320	694.667	chr19	miRNA	11138478	11138501	+	MIMAT0003528
bta-miR-197	317	1046	513	625.333	chr3	miRNA	34176856	34176877	-	MIMAT0009257
bta-miR-26b	231	1347	247	608.333	chr2	miRNA	107511799	107511820	+	MIMAT0003531
bta-let-7i	288	1155	284	575.667	chr5	miRNA	51387513	51387534	-	MIMAT0003851
bta-miR-200b	157	1222	257	545.333	chr16	miRNA	52695247	52695267	-	MIMAT0003842
bta-miR-11980	368	628	570	522	chr25	miRNA	41407074	41407093	-	MIMAT0046368
bta-let-7e	215	978	260	484.333	chr18	miRNA	58266755	58266775	+	MIMAT0004333
bta-miR-1249	233	876	325	478	chr5	miRNA	116683137	116683158	-	MIMAT0009976
bta-miR-3432a	196	989	229	471.333	chr25	miRNA	34580945	34580966	-	MIMAT0017396_1
bta-miR-3432a	196	989	229	471.333	chr21	miRNA	55992064	55992085	-	MIMAT0017396
bta-miR-182	133	1004	223	453.333	chr4	miRNA	94719992	94720015	-	MIMAT0009244
bta-miR-660	98	944	160	400.667	chrX	miRNA	93950777	93950798	+	MIMAT0004344
bta-miR-375	160	820	213	397.667	chr2	miRNA	108046952	108046974	-	MIMAT0009303
bta-miR-25	106	856	193	385	chr25	miRNA	37072768	37072789	+	MIMAT0003853
bta-miR-320a	110	796	209	371.667	chr20	miRNA	15289927	15289948	+	MIMAT0003534
bta-miR-320a	110	796	209	371.667	chr8	miRNA	70428976	70428997	-	MIMAT0003534_1
bta-miR-2898	182	642	194	339.333	chr8	miRNA	74766574	74766591	+	MIMAT0013856
bta-miR-6517	290	355	370	338.333	chr10	miRNA	42866724	42866746	+	MIMAT0025528
bta-miR-760-5p	121	525	304	316.667	chr3	miRNA	50024781	50024802	-	MIMAT0009372
bta-miR-26c	154	629	137	306.667	chr22	miRNA	11513989	11514010	-	MIMAT0016938
bta-miR-93	84	670	140	298	chr25	miRNA	37072527	37072548	+	MIMAT0003837
bta-let-7d	132	540	149	273.667	chr8	miRNA	87366420	87366441	+	MIMAT0003810
bta-miR-149-3p	218	438	165	273.667	chr3	miRNA	120921716	120921737	+	MIMAT0024571
bta-miR-342	89	557	137	261	chr21	miRNA	66986275	66986299	+	MIMAT0003846
bta-miR-30f	56	593	126	258.333	chr9	miRNA	10781565	10781588	-	MIMAT0009282
bta-miR-99b	80	558	136	258	chr18	miRNA	58266586	58266607	+	MIMAT0004345
bta-miR-99a-5p	59	552	136	249	chr1	miRNA	19985618	19985638	-	MIMAT0003537
bta-miR-2478	90	455	192	245.667	chr9	miRNA	28165979	28165998	-	MIMAT0012070
bta-miR-29d-3p	64	556	107	242.333	chr16	miRNA	77816332	77816353	+	MIMAT0009275
bta-miR-223	104	471	135	236.667	chrX	miRNA	101046368	101046389	-	MIMAT0009270
bta-miR-27b	83	509	109	233.667	chr8	miRNA	83483876	83483896	+	MIMAT0003546
bta-miR-11984	183	303	211	232.333	chr4	miRNA	119580538	119580560	+	MIMAT0046378
bta-miR-2892	98	438	160	232	chr12	miRNA	81732069	81732090	-	MIMAT0013850
bta-miR-2324	252	227	212	230.333	chr18	miRNA	1627742	1627764	-	MIMAT0011853
bta-miR-10167-3p	158	377	132	222.333	chr23	miRNA	27719926	27719946	+	MIMAT0040914
bta-miR-2890	130	394	136	220	chr25	miRNA	40026471	40026490	+	MIMAT0013848
bta-miR-669	68	485	101	218	chr16	miRNA	63452565	63452586	-	MIMAT0013838
bta-miR-183	91	465	87	214.333	chr4	miRNA	94724702	94724724	-	MIMAT0009245
bta-miR-6535	82	168	384	211.333	chr7	miRNA	19049991	19050012	-	MIMAT0025571
bta-miR-12023	148	351	107	202	chr29	miRNA	43487241	43487258	+	MIMAT0046716
bta-miR-186	33	465	73	190.333	chr3	miRNA	74749217	74749238	+	MIMAT0003818
bta-miR-11981	164	197	208	189.667	chr26	miRNA	33182653	33182675	-	MIMAT0046370
bta-miR-30e-5p	67	369	120	185.333	chr3	miRNA	106453090	106453113	-	MIMAT0003799
bta-miR-532	47	427	81	185	chrX	miRNA	93935431	93935452	+	MIMAT0003848
bta-miR-2886	124	302	113	179.667	chr19	miRNA	38707532	38707549	+	MIMAT0013844
bta-miR-23a	48	411	76	178.333	chr7	miRNA	13046193	13046214	-	MIMAT0003827
bta-miR-2285t	46	385	101	177.333	chr3	miRNA	7976731	7976752	-	MIMAT0025577
bta-miR-2455	219	211	101	177	chr7	miRNA	18013244	18013265	-	MIMAT0012037
bta-miR-140	33	425	59	172.333	chr18	miRNA	37196512	37196533	+	MIMAT0003789
bta-let-7g	81	336	90	169	chr22	miRNA	49372367	49372388	+	MIMAT0003838
bta-miR-23b-3p	30	401	76	169
bta-miR-10174-3p	30	400	72	167.333	chr8	miRNA	83483645	83483668	+	MIMAT0040928
bta-miR-2305	124	251	118	164.333	chr13	miRNA	39974758	39974777	+	MIMAT0011817
bta-miR-193a-5p	57	327	103	162.333	chr19	miRNA	18931391	18931412	-	MIMAT0003794
bta-miR-11987	91	182	212	161.667	chr9	miRNA	7483895	7483915	+	MIMAT0046387
bta-miR-2881	100	288	91	159.667	chr7	miRNA	13816811	13816828	+	MIMAT0013839
bta-miR-12030	87	291	89	155.667	chr11	miRNA	24391014	24391032	-	MIMAT0046723
bta-miR-2284x	48	335	72	151.667	chr1	miRNA	3605157	3605177	-	MIMAT0017395
bta-miR-6516	94	121	223	146	chr19	miRNA	55638811	55638831	+	MIMAT0030443
bta-miR-11972	100	249	88	145.667	chr11	miRNA	15069114	15069134	+	MIMAT0046341
bta-miR-196a	60	308	68	145.333	chr5	miRNA	26246547	26246568	-	MIMAT0009255_1
bta-miR-196a	60	308	68	145.333	chr19	miRNA	38661636	38661657	+	MIMAT0009255
bta-miR-1777b	76	256	100	144	chr7	miRNA	63811159	63811178	-	MIMAT0012046
bta-miR-1307	48	295	85	142.667	chr26	miRNA	24356524	24356545	-	MIMAT0009969
bta-miR-1777a	76	232	104	137.333	chr6	miRNA	107617638	107617657	-	MIMAT0012032
bta-miR-429	61	288	59	136	chr16	miRNA	52693354	52693375	-	MIMAT0009315
bta-miR-1842	43	274	87	134.667	chr25	miRNA	1755190	1755210	-	MIMAT0036969
bta-miR-339a	35	288	77	133.333	chr25	miRNA	42489166	42489187	+	MIMAT0009293
bta-miR-11989	127	132	120	126.333	chr10	miRNA	20843214	20843236	+	MIMAT0046628
bta-miR-27a-3p	45	266	62	124.333	chr7	miRNA	13046012	13046031	-	MIMAT0003532
bta-miR-6123	87	157	116	120	chr13	miRNA	58332863	58332883	+	MIMAT0024596
bta-miR-29b	44	249	51	114.667	chr16	miRNA	77732652	77732674	+	MIMAT0003828
bta-miR-29b	44	249	51	114.667	chr4	miRNA	95727251	95727273	-	MIMAT0003828_1
bta-miR-2340	59	189	93	113.667	chr19	miRNA	39064882	39064903	+	MIMAT0011875
bta-miR-24-3p	44	202	92	112.667	chr7	miRNA	13045859	13045880	-	MIMAT0003840
bta-miR-339b	31	241	64	112	chr7	miRNA	18457399	18457418	-	MIMAT0012038
bta-miR-328	67	185	80	110.667	chr18	miRNA	35062250	35062271	-	MIMAT0009287
bta-miR-181a	42	225	63	110	chr11	miRNA	95966104	95966127	+	MIMAT0003543
bta-miR-181a	42	225	63	110	chr16	miRNA	79940545	79940568	-	MIMAT0003543_1
bta-miR-370	49	67	207	107.667	chr21	miRNA	67736044	67736065	+	MIMAT0009300
bta-miR-425-5p	23	233	64	106.667	chr22	miRNA	51728020	51728041	+	MIMAT0003832
bta-miR-885	82	113	124	106.333	chr22	miRNA	55292210	55292231	-	MIMAT0009382
bta-miR-574	62	147	109	106	chr18	miRNA	63382981	63383004	-	MIMAT0024577
bta-miR-2888	84	176	52	104	chr22	miRNA	58614660	58614678	+	MIMAT0013846_1
bta-miR-2888	84	176	52	104	chr21	miRNA	36262656	36262674	+	MIMAT0013846
bta-miR-101	36	209	63	102.667	chr3	miRNA	80980235	80980255	+	MIMAT0003520
bta-miR-101	36	209	63	102.667	chr8	miRNA	40067402	40067422	-	MIMAT0003520_1
bta-miR-2389	66	92	141	99.6667	chr25	miRNA	42477918	42477938	+	MIMAT0011942
bta-miR-1343-5p	54	183	57	98	chr15	miRNA	66591443	66591464	+	MIMAT0011839
bta-miR-379	75	151	67	97.6667	chr21	miRNA	67840257	67840277	+	MIMAT0009306
bta-miR-2388-3p	93	118	75	95.3333	chr25	miRNA	35471292	35471312	-	MIMAT0011941
bta-miR-12057	63	107	115	95	chr18	miRNA	50491100	50491120	+	MIMAT0046764
bta-miR-3141	43	177	62	94	chr12	miRNA	73710207	73710224	-	MIMAT0024573
bta-miR-11985	82	128	69	93	chr5	miRNA	115840004	115840023	-	MIMAT0046381
bta-miR-658	61	143	71	91.6667	chr5	miRNA	110470538	110470562	-	MIMAT0009362
bta-miR-148b	49	144	80	91	chr5	miRNA	25896202	25896223	-	MIMAT0003814
bta-miR-484	24	74	165	87.6667	chr25	miRNA	14245865	14245886	+	MIMAT0003535
bta-miR-6528	78	104	79	87	chr15	miRNA	74896962	74896981	+	MIMAT0025562
bta-miR-12034	58	159	39	85.3333	chr13	miRNA	38671225	38671243	-	MIMAT0046727
bta-miR-6519	74	85	97	85.3333	chr15	miRNA	85091660	85091679	-	MIMAT0025537
bta-miR-12055	63	124	64	83.6667	chr9	miRNA	97092798	97092819	+	MIMAT0046762
bta-miR-383	37	174	38	83	chr27	miRNA	21444829	21444850	+	MIMAT0009309
bta-miR-3154	72	96	76	81.3333	chr11	miRNA	99127974	99127994	-	MIMAT0025529
bta-miR-12048	88	95	51	78	chrX	miRNA	13626027	13626049	-	MIMAT0046751
bta-miR-2412	61	119	49	76.3333	chr3	miRNA	19031752	19031773	-	MIMAT0011974
bta-miR-2284ac	33	90	105	76	chr27	miRNA	18642867	18642888	+	MIMAT0030447
bta-miR-2285ai-5p	33	89	103	75
bta-miR-155	37	117	70	74.6667	chr1	miRNA	10259297	10259319	-	MIMAT0009241
bta-miR-423-3p	39	142	43	74.6667	chr19	miRNA	21923319	21923342	+	MIMAT0003831
bta-miR-221	76	62	83	73.6667	chrX	miRNA	104688718	104688739	+	MIMAT0003529
bta-miR-1306	38	119	61	72.6667	chr17	miRNA	75194445	75194465	+	MIMAT0009974
bta-miR-2454-3p	63	106	49	72.6667	chr7	miRNA	15988178	15988197	-	MIMAT0012036
bta-miR-127	20	143	54	72.3333	chr21	miRNA	67708558	67708579	+	MIMAT0003787
bta-miR-1281	37	115	65	72.3333	chr5	miRNA	113137881	113137897	+	MIMAT0009962
bta-miR-30b-5p	30	132	53	71.6667	chr14	miRNA	8145872	8145893	+	MIMAT0003547
bta-miR-4449	34	101	79	71.3333	chr6	miRNA	70343558	70343579	+	MIMAT0036973
bta-miR-98	44	125	44	71	chrX	miRNA	97465816	97465837	-	MIMAT0003809
bta-miR-769	51	92	69	70.6667	chr18	miRNA	54188042	54188063	+	MIMAT0009376
bta-miR-10182-3p	41	110	57	69.3333	chr1	miRNA	75716558	75716579	+	MIMAT0040941
bta-miR-2348	35	67	106	69.3333	chr19	miRNA	54879056	54879076	+	MIMAT0011883
bta-miR-2285by	48	77	78	67.6667	chr7	miRNA	20841273	20841294	+	MIMAT0046645
bta-miR-9851	71	86	44	67	chr26	miRNA	37733899	37733919	-	MIMAT0046371
bta-miR-12009	44	73	83	66.6667	chr23	miRNA	16453839	16453859	+	MIMAT0046677
bta-miR-2372	48	64	85	65.6667	chr22	miRNA	56919052	56919073	+	MIMAT0011917
bta-miR-151-5p	17	153	26	65.3333	chr14	miRNA	4090087	4090107	+	MIMAT0003523
bta-miR-12011	37	42	116	65	chr15	miRNA	30001042	30001063	+	MIMAT0046679
bta-miR-2374	46	92	50	62.6667	chr22	miRNA	60062516	60062536	+	MIMAT0011920
bta-miR-2899	39	104	45	62.6667	chr18	miRNA	42328516	42328533	+	MIMAT0013857
bta-miR-7857-3p	138	32	18	62.6667	chr23	miRNA	30983603	30983625	-	MIMAT0040925
bta-miR-7865	70	83	34	62.3333	chr18	miRNA	62973115	62973133	+	MIMAT0030450
bta-miR-2436-3p	67	80	37	61.3333	chr5	miRNA	84472393	84472414	-	MIMAT0012009
bta-miR-2295	42	91	50	61	chr11	miRNA	10923824	10923844	-	MIMAT0011803
bta-miR-92b	39	96	48	61	chr3	miRNA	15638055	15638076	-	MIMAT0009384
bta-miR-10176-5p	44	108	30	60.6667	chrX	miRNA	131743614	131743634	+	MIMAT0040931
bta-miR-2285ar	46	52	81	59.6667	chr10	miRNA	17406969	17406990	-	MIMAT0046337
bta-miR-2284ab	44	63	70	59	chr6	miRNA	104213873	104213893	+	MIMAT0030437
bta-miR-1224	35	80	61	58.6667	chr1	miRNA	83839999	83840019	-	MIMAT0009944
bta-miR-2285bd	45	45	85	58.3333	chr4	miRNA	86949635	86949654	-	MIMAT0046379
bta-miR-2326	28	67	76	57	chr18	miRNA	12005718	12005737	-	MIMAT0011855
bta-miR-12015	50	91	29	56.6667	chr20	miRNA	71638894	71638913	+	MIMAT0046690
bta-miR-1584-5p	49	84	37	56.6667	chr3	miRNA	9944716	9944735	+	MIMAT0011969
bta-miR-361	31	99	40	56.6667	chrX	miRNA	75231073	75231094	+	MIMAT0003830
bta-let-7a-3p	37	100	30	55.6667	chr5	miRNA	117457857	117457877	+	MIMAT0004330
bta-miR-1260b	31	97	36	54.6667	chr15	miRNA	14285024	14285041	-	MIMAT0024568
bta-miR-2406	26	65	69	53.3333	chr29	miRNA	43144791	43144812	+	MIMAT0011964
bta-miR-3956	36	90	34	53.3333	chr21	miRNA	67860489	67860511	+	MIMAT0025544
bta-miR-2339	41	52	66	53	chr19	miRNA	32129958	32129977	-	MIMAT0011873
bta-miR-2448-5p	16	28	115	53	chr6	miRNA	116014641	116014662	-	MIMAT0012025
bta-miR-2483-3p	46	73	40	53	chrX	miRNA	9234285	9234306	-	MIMAT0012076
bta-miR-345-3p	10	121	27	52.6667	chr21	miRNA	67146290	67146309	+	MIMAT0012535
bta-miR-4657	45	65	48	52.6667	chr4	miRNA	77628622	77628644	+	MIMAT0036970
bta-miR-150	24	40	92	52	chr18	miRNA	56646680	56646702	-	MIMAT0003845
bta-miR-181b	27	88	41	52	chr16	miRNA	79940361	79940384	-	MIMAT0003793_1
bta-miR-181b	27	88	41	52	chr11	miRNA	95967296	95967319	+	MIMAT0003793
bta-miR-211	19	41	95	51.6667	chr21	miRNA	28130592	28130612	-	MIMAT0009263
bta-miR-2388-5p	43	50	62	51.6667	chr25	miRNA	35471328	35471350	-	MIMAT0011940
bta-miR-11978	32	82	39	51	chr2	miRNA	31621006	31621027	-	MIMAT0046364
bta-miR-7	18	103	32	51	chr8	miRNA	79020844	79020867	-	MIMAT0003843_2
bta-miR-7	18	103	32	51	chr21	miRNA	20049007	20049030	+	MIMAT0003843
bta-miR-7	18	103	32	51	chr7	miRNA	20670485	20670508	-	MIMAT0003843_1
bta-miR-10185-5p	44	54	54	50.6667	chr3	miRNA	57118557	57118578	-	MIMAT0040944
bta-miR-2483-5p	69	36	47	50.6667	chrX	miRNA	9234319	9234340	-	MIMAT0012075
bta-miR-11977	21	53	77	50.3333	chr18	miRNA	62162034	62162053	-	MIMAT0046359
bta-miR-2411-3p	37	68	46	50.3333	chr3	miRNA	16484206	16484230	-	MIMAT0011973
bta-miR-34a	31	87	33	50.3333	chr16	miRNA	45359571	45359592	+	MIMAT0004340
bta-miR-760-3p	11	99	41	50.3333	chr3	miRNA	50024746	50024765	-	MIMAT0022951
bta-miR-365-5p	39	78	33	50	chr25	miRNA	13401795	13401817	+	MIMAT0012539
bta-miR-2422	60	50	39	49.6667	chr4	miRNA	93932868	93932889	+	MIMAT0011989
bta-miR-12010	36	58	53	49	chr13	miRNA	61919209	61919231	+	MIMAT0046678
bta-miR-2415-5p	33	77	36	48.6667	chr3	miRNA	103277273	103277293	+	MIMAT0011978
bta-miR-2407	45	60	39	48	chr29	miRNA	44375628	44375649	+	MIMAT0011965
bta-miR-562	27	96	21	48	chr25	miRNA	13858437	13858456	-	MIMAT0009349
bta-miR-1468	30	80	32	47.3333	chrX	miRNA	102956354	102956375	+	MIMAT0013592
bta-miR-483	29	78	35	47.3333	chr29	miRNA	50396093	50396113	+	MIMAT0009327
bta-miR-504	38	72	28	46	chrX	miRNA	22201494	22201515	-	MIMAT0009340
bta-miR-10183-5p	36	70	31	45.6667	chr19	miRNA	37665535	37665556	+	MIMAT0040942
bta-miR-2358	49	51	36	45.3333	chr2	miRNA	136233026	136233046	+	MIMAT0011896
bta-miR-11996	55	37	42	44.6667	chr4	miRNA	80242750	80242771	-	MIMAT0046649
bta-miR-146b	12	73	49	44.6667	chr26	miRNA	23050524	23050547	+	MIMAT0009235
bta-miR-2369	43	38	51	44	chr22	miRNA	40309986	40310006	-	MIMAT0011913
bta-miR-30c	12	84	36	44	chr3	miRNA	106449961	106449983	-	MIMAT0003850
bta-miR-2367-5p	21	49	60	43.3333	chr22	miRNA	11462474	11462496	+	MIMAT0011909
bta-miR-11988	48	58	23	43	chrX	miRNA	31127520	31127541	-	MIMAT0046393
bta-miR-2328-3p	36	67	26	43	chr18	miRNA	39466325	39466345	+	MIMAT0011858
bta-miR-1247-3p	21	69	38	42.6667	chr21	miRNA	68426269	68426289	-	MIMAT0025550
bta-miR-374c	21	56	51	42.6667	chrX	miRNA	82917606	82917626	-	MIMAT0046394
bta-miR-7857-5p	29	50	49	42.6667	chr23	miRNA	30973815	30973836	+	MIMAT0030432
bta-miR-7857-5p	29	50	49	42.6667	chr23	miRNA	30983648	30983669	-	MIMAT0030432_1
bta-miR-12056	20	74	33	42.3333	chr11	miRNA	99885716	99885736	+	MIMAT0046763
bta-miR-2436-5p	31	60	36	42.3333	chr5	miRNA	84472431	84472452	-	MIMAT0012008
bta-miR-12019	21	29	74	41.3333	chr25	miRNA	41627754	41627775	+	MIMAT0046708
bta-miR-2313-5p	6	8	110	41.3333	chr15	miRNA	34811787	34811808	+	MIMAT0011829
bta-miR-6533	7	87	30	41.3333	chr28	miRNA	24980713	24980733	-	MIMAT0025569
bta-miR-2284y	16	86	21	41	chr13	miRNA	73356103	73356123	-	MIMAT0024579_2
bta-miR-2284y	16	86	21	41	chr7	miRNA	60786230	60786250	+	MIMAT0024579_6
bta-miR-2284y	16	86	21	41	chr2	miRNA	111514024	111514044	+	MIMAT0024579_3
bta-miR-2284y	16	86	21	41	chr24	miRNA	33986979	33986999	-	MIMAT0024579_4
bta-miR-2284y	16	86	21	41	chr5	miRNA	552093	552113	+	MIMAT0024579_5
bta-miR-2284y	16	86	21	41	chr11	miRNA	73372839	73372859	+	MIMAT0024579_1
bta-miR-2284y	16	86	21	41	chr1	miRNA	83398287	83398307	-	MIMAT0024579
bta-miR-2481	38	28	57	41	chr9	miRNA	95721569	95721588	+	MIMAT0012073
bta-miR-12013	27	59	36	40.6667	chr4	miRNA	102775051	102775072	-	MIMAT0046684
bta-miR-219	52	46	24	40.6667
bta-miR-22-3p	15	82	25	40.6667	chr19	miRNA	23514309	23514329	-	MIMAT0012536
bta-miR-10169-3p	17	43	61	40.3333	chr27	miRNA	242277	242300	+	MIMAT0040917
bta-miR-2285au	24	74	23	40.3333	chr11	miRNA	60802911	60802932	+	MIMAT0046346
bta-miR-2285av	15	80	26	40.3333	chr12	miRNA	16589918	16589937	+	MIMAT0046347
bta-miR-2286	48	37	36	40.3333	chr1	miRNA	52327456	52327477	-	MIMAT0011793
bta-miR-2450c	11	17	93	40.3333	chr6	miRNA	108174509	108174530	-	MIMAT0012028
bta-miR-7862	15	80	26	40.3333	chr9	miRNA	61750313	61750333	-	MIMAT0030442
bta-miR-1839	40	52	28	40	chr14	miRNA	1928081	1928104	-	MIMAT0009968
bta-miR-940	37	45	37	39.6667	chr25	miRNA	1803414	1803434	+	MIMAT0009386
bta-miR-10182-5p	23	67	26	38.6667	chr1	miRNA	75716520	75716543	+	MIMAT0040940
bta-miR-502a	15	72	29	38.6667	chrX	miRNA	93952758	93952779	+	MIMAT0009338_1
bta-miR-502a	15	72	29	38.6667	chrX	miRNA	93942787	93942808	+	MIMAT0009338
bta-miR-11992	22	67	26	38.3333	chr7	miRNA	64348918	64348941	-	MIMAT0046632
bta-miR-2320-3p	34	54	27	38.3333	chr16	miRNA	50680613	50680634	+	MIMAT0011845
bta-miR-2373-3p	33	46	36	38.3333	chr22	miRNA	57711889	57711911	+	MIMAT0011919
bta-miR-1388-3p	19	60	35	38	chr13	miRNA	54595471	54595492	+	MIMAT0013591
bta-miR-192	16	76	22	38	chr29	miRNA	44018514	44018536	+	MIMAT0003820
bta-miR-2360	13	72	29	38	chr20	miRNA	37198243	37198264	-	MIMAT0011898
bta-miR-2887	19	58	37	38	chr3	miRNA	53705863	53705882	+	MIMAT0013845_1
bta-miR-2887	19	58	37	38	chr2	miRNA	66499740	66499759	+	MIMAT0013845
bta-miR-10164-3p	18	20	75	37.6667	chr19	miRNA	53076143	53076165	-	MIMAT0040911
bta-miR-2291	35	48	29	37.3333	chr10	miRNA	65669881	65669904	-	MIMAT0011799
bta-miR-1197	22	61	28	37	chr21	miRNA	67843727	67843747	+	MIMAT0009966
bta-miR-767	33	41	37	37	chrX	miRNA	35237637	35237659	-	MIMAT0009375
bta-miR-10225a	31	32	46	36.3333	chr26	miRNA	42985093	42985113	+	MIMAT0041126
bta-miR-2426	51	31	27	36.3333	chr5	miRNA	31013079	31013099	+	MIMAT0011996
bta-miR-2897	9	63	37	36.3333	chr18	miRNA	54466587	54466606	+	MIMAT0013855
bta-miR-2425-3p	31	37	39	35.6667	chr5	miRNA	30303955	30303974	+	MIMAT0011995
bta-miR-30b-3p	21	21	65	35.6667	chr14	miRNA	8145910	8145930	+	MIMAT0012534
bta-miR-2443	33	26	47	35.3333	chr5	miRNA	117458069	117458092	+	MIMAT0012018
bta-miR-7859	35	39	32	35.3333	chr10	miRNA	85934172	85934193	+	MIMAT0030434
bta-miR-369-3p	36	46	23	35	chr21	miRNA	67881956	67881976	+	MIMAT0003802
bta-miR-128	15	65	24	34.6667	chr2	miRNA	62228141	62228161	-	MIMAT0003541
bta-miR-128	15	65	24	34.6667	chr22	miRNA	9796053	9796073	+	MIMAT0003541_1
bta-miR-143	13	54	37	34.6667	chr7	miRNA	63079126	63079147	+	MIMAT0009233
bta-miR-152	6	82	16	34.6667	chr19	miRNA	39247082	39247103	+	MIMAT0009238
bta-miR-2338	32	37	35	34.6667	chr19	miRNA	27440243	27440265	+	MIMAT0011872
bta-miR-6526	28	44	31	34.3333	chrX	miRNA	30443050	30443071	+	MIMAT0025556_1
bta-miR-6526	28	44	31	34.3333	chrX	miRNA	30460651	30460672	+	MIMAT0025556_2
bta-miR-6526	28	44	31	34.3333	chrX	miRNA	28658592	28658613	+	MIMAT0025556
bta-miR-6529a	20	64	19	34.3333	chr1	miRNA	65675445	65675465	-	MIMAT0025565
bta-miR-185	12	61	29	34	chr17	miRNA	75173480	75173501	+	MIMAT0009247
bta-miR-2394	24	52	26	34	chr26	miRNA	31498745	31498766	-	MIMAT0011947
bta-miR-2468	18	17	67	34	chr8	miRNA	5727342	5727363	+	MIMAT0012058
bta-miR-2475	26	49	27	34	chr8	miRNA	83482991	83483013	+	MIMAT0012066
bta-miR-6530	28	40	32	33.3333	chr20	miRNA	63230091	63230110	-	MIMAT0025566
bta-miR-875	10	78	12	33.3333	chr14	miRNA	67323818	67323839	+	MIMAT0009379
bta-miR-1343-3p	5	77	17	33	chr15	miRNA	66591480	66591499	+	MIMAT0011840
bta-miR-2285bx	31	50	18	33	chr15	miRNA	45103398	45103419	+	MIMAT0046644
bta-miR-2328-5p	22	41	36	33	chr18	miRNA	39466284	39466304	+	MIMAT0011857
bta-miR-6525	27	26	46	33	chr4	miRNA	114868096	114868115	-	MIMAT0025554
bta-miR-763	31	37	31	33	chr5	miRNA	48331095	48331116	-	MIMAT0009374
bta-miR-2346	25	33	40	32.6667	chr19	miRNA	51734634	51734655	+	MIMAT0011881
bta-miR-433	48	30	20	32.6667	chr21	miRNA	67707472	67707493	+	MIMAT0009318
bta-miR-6121-3p	10	10	78	32.6667	chr16	miRNA	77366313	77366332	+	MIMAT0024593
bta-miR-10161-5p	19	24	54	32.3333	chr25	miRNA	14152833	14152855	+	MIMAT0040908
bta-miR-2285bv	45	24	28	32.3333	chr7	miRNA	111951741	111951762	+	MIMAT0046642
bta-miR-2382-3p	27	46	24	32.3333	chr25	miRNA	1755405	1755428	-	MIMAT0011931
bta-miR-296-3p	20	46	31	32.3333	chr13	miRNA	58333160	58333181	+	MIMAT0009273
bta-miR-4286	13	60	24	32.3333	chrX	miRNA	58196789	58196805	-	MIMAT0024575_1
bta-miR-4286	13	60	24	32.3333	chr19	miRNA	40861062	40861078	-	MIMAT0024575
bta-miR-432	35	24	38	32.3333	chr21	miRNA	67710010	67710032	+	MIMAT0009317
bta-miR-7691	12	21	64	32.3333	chr7	miRNA	84195420	84195439	+	MIMAT0029952
bta-miR-12039	27	47	22	32	chr3	miRNA	110419184	110419205	-	MIMAT0046734
bta-miR-138	17	20	59	32	chr18	miRNA	25049226	25049248	+	MIMAT0003813
bta-miR-138	17	20	59	32	chr22	miRNA	14939880	14939902	+	MIMAT0003813_1
bta-miR-2293	28	44	24	32	chr10	miRNA	97783105	97783124	-	MIMAT0011801
bta-miR-2431-3p	14	29	53	32	chr5	miRNA	56831690	56831712	-	MIMAT0012002
bta-miR-4523	18	35	43	32	chr19	miRNA	21385384	21385404	+	MIMAT0036971
bta-miR-6527	48	26	22	32	chr13	miRNA	79865947	79865967	-	MIMAT0025561
bta-miR-10225b	21	25	49	31.6667	chr26	miRNA	42980662	42980682	+	MIMAT0041127
bta-miR-1296	15	26	54	31.6667	chr28	miRNA	19649022	19649043	-	MIMAT0009964
bta-miR-320b	22	29	44	31.6667	chr4	miRNA	96742441	96742460	-	MIMAT0011991
bta-miR-2489	29	26	39	31.3333	chr14	miRNA	48380366	48380387	+	MIMAT0011825
bta-miR-365-3p	7	50	37	31.3333	chr25	miRNA	13401835	13401856	+	MIMAT0004341_1
bta-miR-365-3p	7	50	37	31.3333	chr19	miRNA	18918409	18918430	-	MIMAT0004341
bta-miR-2900	21	47	25	31	chr18	miRNA	64606774	64606793	-	MIMAT0013858
bta-miR-486	25	37	31	31	chr27	miRNA	36501918	36501939	-	MIMAT0009329
bta-miR-761	25	48	20	31	chr3	miRNA	95392273	95392294	+	MIMAT0009373
bta-miR-378	10	58	24	30.6667	chr4	miRNA	10779749	10779770	+	MIMAT0009305
bta-miR-378	10	58	24	30.6667	chr7	miRNA	63343239	63343260	+	MIMAT0009305_1
bta-miR-330	17	50	24	30.3333	chr18	miRNA	53898402	53898424	-	MIMAT0009290
bta-miR-6532	26	39	26	30.3333	chr27	miRNA	42494406	42494428	-	MIMAT0025568
bta-miR-12003	35	20	35	30	chr25	miRNA	7981054	7981076	+	MIMAT0046662
bta-miR-137	35	33	22	30	chr3	miRNA	45682293	45682315	+	MIMAT0009231
bta-miR-2284h-5p	14	63	13	30	chr5	miRNA	118691022	118691042	+	MIMAT0012019
bta-miR-296-5p	21	43	26	30	chr13	miRNA	58333126	58333144	+	MIMAT0026918
bta-miR-2322-5p	55	17	17	29.6667	chr17	miRNA	53922308	53922330	+	MIMAT0011850
bta-miR-2355-5p	29	36	24	29.6667	chr2	miRNA	96174775	96174797	-	MIMAT0011891
bta-miR-2370-5p	34	30	24	29.3333	chr22	miRNA	43913778	43913799	-	MIMAT0011914
bta-miR-1246	33	27	27	29	chr1	miRNA	117271728	117271746	+	MIMAT0024567
bta-miR-2377	46	26	15	29	chr23	miRNA	13119953	13119972	-	MIMAT0011923
bta-miR-10173-5p	19	49	18	28.6667	chr19	miRNA	48935401	48935422	-	MIMAT0040922
bta-miR-2419-5p	13	61	12	28.6667	chr4	miRNA	66580887	66580908	-	MIMAT0011985
bta-miR-10170-5p	13	55	17	28.3333	chr6	miRNA	38167246	38167267	-	MIMAT0040918
bta-miR-12058	31	17	37	28.3333	chr20	miRNA	40548629	40548649	-	MIMAT0046765
bta-miR-184	20	36	29	28.3333	chr21	miRNA	25988902	25988923	+	MIMAT0009246
bta-miR-2309	25	23	37	28.3333	chr14	miRNA	2115118	2115140	+	MIMAT0011821
bta-miR-2885	14	56	15	28.3333	chr29	miRNA	41020708	41020726	-	MIMAT0013843
bta-miR-374a	7	31	47	28.3333	chrX	miRNA	82917577	82917598	+	MIMAT0004342
bta-miR-11995	24	40	20	28	chr21	miRNA	2313882	2313903	+	MIMAT0046648
bta-miR-2453	27	27	30	28	chr6	miRNA	118797295	118797317	+	MIMAT0012034
bta-miR-2457	5	8	71	28	chr7	miRNA	23508153	23508174	-	MIMAT0012042
bta-miR-2442	30	39	14	27.6667	chr5	miRNA	113966470	113966491	-	MIMAT0012017
bta-miR-331-3p	37	29	17	27.6667	chr5	miRNA	25155329	25155349	+	MIMAT0004339
bta-miR-744	7	46	30	27.6667	chr19	miRNA	31492245	31492266	+	MIMAT0009369
bta-miR-2387	30	8	44	27.3333	chr25	miRNA	33609175	33609196	-	MIMAT0011939
bta-miR-148c	14	52	15	27	chr19	miRNA	39247082	39247102	-	MIMAT0016933
bta-miR-205	16	50	15	27	chr16	miRNA	76053087	76053108	-	MIMAT0003545
bta-miR-631	13	17	51	27	chr21	miRNA	33979116	33979136	+	MIMAT0009357
bta-miR-664a	22	15	44	27	chrX	miRNA	39531430	39531451	-	MIMAT0012078
bta-miR-671	12	52	17	27	chr4	miRNA	115031703	115031725	+	MIMAT0009365
bta-miR-12046	28	27	25	26.6667	chr15	miRNA	82179205	82179224	-	MIMAT0046748
bta-miR-2289	34	22	24	26.6667	chr1	miRNA	148643544	148643563	-	MIMAT0011796
bta-miR-2408	17	31	32	26.6667	chr29	miRNA	45825484	45825504	-	MIMAT0011966
bta-miR-1434-3p	26	23	30	26.3333	chr7	miRNA	21336548	21336568	+	MIMAT0012040
bta-miR-190a	13	47	19	26.3333	chr10	miRNA	47479193	47479214	-	MIMAT0009251
bta-miR-224	20	19	40	26.3333	chrX	miRNA	34881411	34881433	-	MIMAT0009271
bta-miR-2285cg	16	10	53	26.3333	chr24	miRNA	50706686	50706707	-	MIMAT0046665
bta-miR-2462	30	24	25	26.3333	chr7	miRNA	83011917	83011937	+	MIMAT0012049
bta-miR-2332	25	20	33	26	chr19	miRNA	18689335	18689358	+	MIMAT0011865
bta-miR-2458	4	28	45	25.6667	chr7	miRNA	28831344	28831365	-	MIMAT0012043
bta-miR-12061	14	38	24	25.3333	chr8	miRNA	76624308	76624328	-	MIMAT0046768
bta-miR-1298	25	29	22	25.3333	chrX	miRNA	68750851	68750872	+	MIMAT0009970
bta-miR-20a	23	40	13	25.3333	chr12	miRNA	66421694	66421716	+	MIMAT0003527
bta-miR-2327	18	41	17	25.3333	chr18	miRNA	14044021	14044044	+	MIMAT0011856
bta-miR-2895	19	32	25	25.3333	chr26	miRNA	12070726	12070748	+	MIMAT0013853
bta-miR-8550	13	47	16	25.3333	chr7	miRNA	6086737	6086757	+	MIMAT0033821
bta-miR-12038	17	33	25	25	chr18	miRNA	58325807	58325828	-	MIMAT0046733
bta-miR-1291	8	18	49	25	chr5	miRNA	31345647	31345670	+	MIMAT0009956
bta-miR-154a	24	23	28	25	chr21	miRNA	67876426	67876447	+	MIMAT0009240
bta-miR-6775	24	35	16	25	chr2	miRNA	126989485	126989509	+	MIMAT0046673
bta-miR-764	27	10	38	25	chrX	miRNA	68652572	68652590	+	MIMAT0009948
bta-miR-12052	33	20	21	24.6667	chr25	miRNA	38856343	38856365	-	MIMAT0046759
bta-miR-1225-3p	28	29	17	24.6667	chr25	miRNA	1638363	1638385	-	MIMAT0009952
bta-miR-129-5p	25	15	34	24.6667	chr15	miRNA	74898246	74898267	+	MIMAT0009221
bta-miR-2319a	14	35	25	24.6667	chr15	miRNA	78018306	78018327	-	MIMAT0011842
bta-miR-2364	25	24	25	24.6667	chr21	miRNA	22938416	22938438	+	MIMAT0011902
bta-miR-1248	15	29	29	24.3333	chr10	miRNA	58304559	58304585	+	MIMAT0009972_1
bta-miR-1248	15	29	29	24.3333	chr1	miRNA	81349909	81349935	-	MIMAT0009972
bta-miR-10175-3p	15	32	25	24	chr11	miRNA	93487252	93487274	+	MIMAT0040930
bta-miR-11974	31	23	18	24	chr16	miRNA	51943891	51943914	-	MIMAT0046353
bta-miR-129	26	16	30	24	chr4	miRNA	93534088	93534109	+	MIMAT0009220
bta-miR-208b	13	32	27	24	chr10	miRNA	21384284	21384305	+	MIMAT0009262
bta-miR-2319b	14	34	24	24	chr15	miRNA	78018346	78018366	+	MIMAT0011843
bta-miR-6122-3p	28	16	28	24	chr11	miRNA	43660535	43660555	+	MIMAT0024595
bta-miR-2417	4	13	54	23.6667	chr4	miRNA	50529453	50529473	-	MIMAT0011981
bta-miR-12012	25	25	20	23.3333	chr7	miRNA	74208977	74208997	+	MIMAT0046680
bta-miR-2471-3p	11	27	32	23.3333	chr8	miRNA	40689779	40689799	+	MIMAT0012062
bta-miR-19b	19	36	14	23	chrX	miRNA	18021343	18021365	-	MIMAT0004337_1
bta-miR-19b	19	36	14	23	chr12	miRNA	66421868	66421890	+	MIMAT0004337
bta-miR-2392	22	28	19	23	chr26	miRNA	23732874	23732895	+	MIMAT0011945
bta-miR-10181-5p	19	28	21	22.6667	chr2	miRNA	130168009	130168029	-	MIMAT0040939
bta-miR-12031	24	26	18	22.6667	chr10	miRNA	19395596	19395617	+	MIMAT0046724
bta-miR-2356	8	19	41	22.6667	chr2	miRNA	107111492	107111514	-	MIMAT0011893
bta-miR-1193	21	23	23	22.3333	chr21	miRNA	67848444	67848464	+	MIMAT0009965
bta-miR-362-5p	12	43	12	22.3333	chrX	miRNA	93947358	93947381	+	MIMAT0009298
bta-miR-6518	4	26	37	22.3333	chr15	miRNA	43107112	43107133	+	MIMAT0025536
bta-miR-12036	16	25	25	22	chr17	miRNA	34866017	34866040	-	MIMAT0046731
bta-miR-2285dh	6	0	60	22	chr10	miRNA	18711798	18711819	-	MIMAT0046745
bta-miR-2439-5p	13	23	30	22	chr5	miRNA	112696128	112696149	-	MIMAT0012013
bta-miR-665	19	12	35	22	chr21	miRNA	67702251	67702270	+	MIMAT0009363
bta-miR-154c	22	18	24	21.3333	chr21	miRNA	67853668	67853689	+	MIMAT0025542
bta-miR-1814a	14	18	32	21.3333	chr19	miRNA	38577864	38577883	+	MIMAT0011874
bta-miR-2284l	22	25	17	21.3333	chr14	miRNA	39256502	39256521	+	MIMAT0011824
bta-miR-2285ah-5p	17	33	14	21.3333	chr7	miRNA	68298811	68298832	+	MIMAT0040945
bta-miR-2285y	29	7	28	21.3333	chr5	miRNA	91517989	91518009	+	MIMAT0029944
bta-miR-378c	9	34	21	21.3333	chr24	miRNA	31823833	31823853	-	MIMAT0025551
bta-miR-2285di	20	21	22	21	chr7	miRNA	47670676	47670698	+	MIMAT0046746
bta-miR-2308	16	22	25	21	chr14	miRNA	1612209	1612230	+	MIMAT0011820
bta-miR-24	14	32	17	21	chr8	miRNA	83484375	83484397	+	MIMAT0009250
bta-miR-2353	18	30	14	20.6667	chr2	miRNA	27726604	27726626	-	MIMAT0011889
bta-miR-2415-3p	17	27	18	20.6667	chr3	miRNA	103277317	103277337	+	MIMAT0011979
bta-miR-329b	18	33	11	20.6667	chr21	miRNA	67844892	67844914	+	MIMAT0009289
bta-miR-376e	12	8	42	20.6667	chr21	miRNA	67856364	67856385	+	MIMAT0025543
bta-miR-380-5p	14	14	34	20.6667	chr21	miRNA	67843180	67843201	+	MIMAT0003803
bta-miR-10162-5p	20	20	21	20.3333	chr10	miRNA	87296612	87296634	+	MIMAT0040909
bta-miR-10179-5p	13	24	24	20.3333	chr19	miRNA	51608549	51608570	+	MIMAT0040937
bta-miR-181c	17	25	19	20.3333	chr7	miRNA	12978763	12978786	+	MIMAT0003817
bta-miR-2343	11	29	21	20.3333	chr19	miRNA	45394377	45394398	-	MIMAT0011878
bta-miR-2449	20	27	14	20.3333	chr6	miRNA	109528900	109528919	+	MIMAT0012027
bta-miR-2466-3p	16	25	20	20.3333	chr8	miRNA	936670	936691	+	MIMAT0012055
bta-miR-12059	11	34	15	20	chr19	miRNA	20937478	20937498	-	MIMAT0046766
bta-miR-1247-5p	16	21	23	20	chr21	miRNA	68426305	68426326	-	MIMAT0025549
bta-miR-2285ap	9	40	11	20	chr3	miRNA	88075637	88075658	-	MIMAT0046362
bta-miR-2413	20	26	14	20	chr3	miRNA	33913684	33913705	-	MIMAT0011975
bta-miR-507b	20	22	18	20	chrX	miRNA	29288106	29288128	+	MIMAT0046744
bta-miR-677	7	48	5	20	chr5	miRNA	57298281	57298303	+	MIMAT0012003
bta-miR-142-5p	17	25	17	19.6667	chr19	miRNA	9627465	9627484	-	MIMAT0003790
bta-miR-210	16	27	16	19.6667	chr29	miRNA	51369064	51369086	+	MIMAT0003824
bta-miR-22-5p	26	18	15	19.6667	chr19	miRNA	23514346	23514367	-	MIMAT0003826
bta-miR-411c-5p	28	19	12	19.6667	chr21	miRNA	67867861	67867882	+	MIMAT0025545
bta-miR-10168-5p	18	30	10	19.3333	chr10	miRNA	62254681	62254703	+	MIMAT0040916
bta-miR-12032	20	18	20	19.3333	chr20	miRNA	2290230	2290250	+	MIMAT0046725
bta-miR-1287	19	16	23	19.3333	chr26	miRNA	19457959	19457980	-	MIMAT0009971
bta-miR-214	3	11	44	19.3333	chr16	miRNA	40640379	40640400	-	MIMAT0003825
bta-miR-2410	17	33	8	19.3333	chr29	miRNA	51395682	51395703	+	MIMAT0011968
bta-miR-2463	8	12	38	19.3333	chr7	miRNA	85605247	85605268	-	MIMAT0012050
bta-miR-378d	7	36	15	19.3333	chr19	miRNA	8813903	8813924	-	MIMAT0036972
bta-miR-664b	17	26	15	19.3333	chr16	miRNA	24479316	24479338	-	MIMAT0030438
bta-miR-7861	10	20	28	19.3333	chr13	miRNA	13169246	13169268	-	MIMAT0030441
bta-miR-2302	11	20	26	19	chr12	miRNA	91086459	91086479	-	MIMAT0011813
bta-miR-12060	7	31	18	18.6667	chr25	miRNA	26608294	26608314	-	MIMAT0046767
bta-miR-2292	12	27	17	18.6667	chr10	miRNA	67512105	67512126	+	MIMAT0011800
bta-miR-2320-5p	10	12	34	18.6667	chr16	miRNA	50680574	50680596	+	MIMAT0011844
bta-miR-2433	4	21	31	18.6667	chr5	miRNA	57577266	57577288	-	MIMAT0012005
bta-miR-326	13	24	19	18.6667	chr15	miRNA	55587198	55587217	-	MIMAT0009286
bta-miR-376a	11	20	25	18.6667	chr21	miRNA	67857854	67857874	+	MIMAT0009946
bta-miR-409a	14	24	18	18.6667	chr21	miRNA	67881633	67881655	+	MIMAT0009310
bta-miR-449d	15	28	13	18.6667	chr29	miRNA	25365754	25365773	-	MIMAT0011962
bta-miR-668-3p	11	25	20	18.6667	chr21	miRNA	67872227	67872247	+	MIMAT0040936
bta-miR-12014	11	28	16	18.3333	chr11	miRNA	106159078	106159099	+	MIMAT0046689
bta-miR-12025	16	16	23	18.3333	chr21	miRNA	67098021	67098042	+	MIMAT0046718
bta-miR-2316	17	25	13	18.3333	chr15	miRNA	47491055	47491077	+	MIMAT0011837
bta-miR-2418	16	18	21	18.3333	chr4	miRNA	49511714	49511735	-	MIMAT0011982
bta-miR-378b	10	20	25	18.3333	chr15	miRNA	30904806	30904827	+	MIMAT0025535
bta-miR-494	12	19	24	18.3333	chr21	miRNA	67848098	67848119	+	MIMAT0009334
bta-miR-874	13	29	13	18.3333	chr7	miRNA	50886248	50886269	-	MIMAT0009378
bta-miR-6121-5p	21	15	18	18	chr16	miRNA	77366286	77366305	+	MIMAT0024592
bta-miR-935	15	23	16	18	chr18	miRNA	62402201	62402223	+	MIMAT0009385
bta-miR-215	11	29	13	17.6667	chr16	miRNA	24404979	24405000	-	MIMAT0003797
bta-miR-2299-3p	7	30	16	17.6667	chr12	miRNA	29753523	29753543	-	MIMAT0011808
bta-miR-2330-3p	23	17	13	17.6667	chr18	miRNA	56523427	56523446	-	MIMAT0011862
bta-miR-2403	9	35	9	17.6667	chr28	miRNA	15573171	15573191	+	MIMAT0011960
bta-miR-3064	14	14	25	17.6667	chr19	miRNA	49531113	49531135	-	MIMAT0036974
bta-miR-3600	8	27	18	17.6667	chr19	miRNA	23514308	23514329	+	MIMAT0016932
bta-miR-2373-5p	14	24	14	17.3333	chr22	miRNA	57711857	57711877	+	MIMAT0011918
bta-miR-2428	15	21	16	17.3333	chr5	miRNA	42062313	42062333	+	MIMAT0011998
bta-miR-6534	19	18	15	17.3333	chr3	miRNA	14441111	14441132	+	MIMAT0025570
bta-miR-146a	8	28	15	17	chr7	miRNA	74529554	74529577	+	MIMAT0009236
bta-miR-1584-3p	16	24	11	17	chr3	miRNA	9944750	9944771	+	MIMAT0011970
bta-miR-2285ax	22	14	15	17	chr13	miRNA	40232998	40233019	+	MIMAT0046350_1
bta-miR-2285ax	22	14	15	17	chr10	miRNA	101548873	101548894	-	MIMAT0046350
bta-miR-2285ax	22	14	15	17	chr2	miRNA	97262796	97262817	-	MIMAT0046350_2
bta-miR-2325b	16	12	23	17	chr23	miRNA	39980897	39980916	+	MIMAT0011927
bta-miR-2350	12	19	20	17	chr2	miRNA	5403672	5403693	+	MIMAT0011886
bta-miR-758	11	6	34	17	chr21	miRNA	67844190	67844211	+	MIMAT0009370
bta-miR-11983	18	17	15	16.6667	chr3	miRNA	8946013	8946033	+	MIMAT0046376
bta-miR-12008	4	27	19	16.6667	chr16	miRNA	67803418	67803440	+	MIMAT0046675
bta-miR-2467-5p	8	5	37	16.6667	chr8	miRNA	1200702	1200723	-	MIMAT0012056
bta-miR-2901	23	19	8	16.6667	chr18	miRNA	40554480	40554500	+	MIMAT0013859
bta-miR-12050	22	16	11	16.3333	chr16	miRNA	42913372	42913394	+	MIMAT0046753
bta-miR-1835	8	22	19	16.3333	chr5	miRNA	76263706	76263727	-	MIMAT0009961
bta-miR-2474	16	22	11	16.3333	chr8	miRNA	62886717	62886738	-	MIMAT0012065
bta-miR-376c	13	19	17	16.3333	chr21	miRNA	67856700	67856721	+	MIMAT0009947
bta-miR-491	15	22	12	16.3333	chr8	miRNA	23749046	23749067	-	MIMAT0009332
bta-miR-652	8	31	10	16.3333	chrX	miRNA	63688321	63688341	+	MIMAT0024578
bta-miR-11982	12	22	14	16	chr28	miRNA	8651586	8651608	-	MIMAT0046372
bta-miR-2284h-3p	9	21	18	16	chr5	miRNA	118691061	118691080	+	MIMAT0012020
bta-miR-2438	13	20	15	16	chr5	miRNA	110337509	110337531	+	MIMAT0012012
bta-miR-425-3p	6	33	9	16	chr22	miRNA	51728060	51728081	+	MIMAT0003833
bta-miR-615	6	20	22	16	chr5	miRNA	26204643	26204664	-	MIMAT0009355
bta-miR-17-5p	11	20	16	15.6667	chr12	miRNA	66421249	66421272	+	MIMAT0003815
bta-miR-199a-5p	11	33	3	15.6667	chr16	miRNA	40646208	40646229	-	MIMAT0003544
bta-miR-199a-5p	11	33	3	15.6667	chr7	miRNA	16581008	16581029	-	MIMAT0003544_1
bta-miR-2284t-5p	9	25	13	15.6667	chr15	miRNA	39355541	39355561	-	MIMAT0011831
bta-miR-2285cb	11	24	12	15.6667	chr19	miRNA	41582164	41582184	-	MIMAT0046651
bta-miR-2285cu	13	16	18	15.6667	chr12	miRNA	13963804	13963825	-	MIMAT0046698
bta-miR-2349	7	12	28	15.6667	chr19	miRNA	54443960	54443982	-	MIMAT0011884
bta-miR-2429	4	22	21	15.6667	chr5	miRNA	49122835	49122854	-	MIMAT0011999
bta-miR-2466-5p	16	22	9	15.6667	chr8	miRNA	936634	936656	+	MIMAT0012054
bta-miR-2486-5p	19	19	9	15.6667	chrX	miRNA	93322793	93322815	-	MIMAT0012081
bta-miR-2883	9	32	6	15.6667	chr18	miRNA	8192017	8192034	+	MIMAT0013841
bta-miR-7864	6	25	16	15.6667	chr29	miRNA	45671693	45671713	-	MIMAT0030449
bta-miR-2285ca	10	24	12	15.3333	chr5	miRNA	110404918	110404940	+	MIMAT0046650
bta-miR-2296	9	29	8	15.3333	chr11	miRNA	37339548	37339568	-	MIMAT0011804
bta-miR-2423	17	16	13	15.3333	chr4	miRNA	98397521	98397541	+	MIMAT0011992
bta-miR-2452	13	18	15	15.3333	chr6	miRNA	119334799	119334820	+	MIMAT0012033
bta-miR-2467-3p	7	26	13	15.3333	chr8	miRNA	1200665	1200687	-	MIMAT0012057
bta-miR-2477	6	19	21	15.3333	chr9	miRNA	26422132	26422154	+	MIMAT0012069
bta-miR-10171-3p	9	16	20	15	chr10	miRNA	43149832	43149853	-	MIMAT0040919
bta-miR-11990	11	16	18	15	chr22	miRNA	4306780	4306802	+	MIMAT0046629
bta-miR-11991	14	18	13	15	chr3	miRNA	95478274	95478294	-	MIMAT0046631
bta-miR-122	7	18	20	15	chr24	miRNA	58263351	58263372	+	MIMAT0003849
bta-miR-193b	14	14	17	15	chr25	miRNA	13397079	13397102	+	MIMAT0009253
bta-miR-2285bb	11	26	8	15	chr3	miRNA	2867004	2867025	+	MIMAT0046375
bta-miR-2401	10	25	10	15	chr27	miRNA	40155099	40155118	+	MIMAT0011958
bta-miR-2882	15	19	11	15	chr7	miRNA	16738618	16738636	+	MIMAT0013840
bta-miR-2893	9	23	13	15	chr17	miRNA	73548887	73548906	+	MIMAT0013851
bta-miR-411c-3p	12	23	10	15	chr21	miRNA	67867893	67867914	+	MIMAT0025546
bta-miR-1	11	14	19	14.6667	chr13	miRNA	55456494	55456515	-	MIMAT0009214
bta-miR-1	11	14	19	14.6667	chr24	miRNA	34928899	34928920	+	MIMAT0009214_1
bta-miR-12007	14	12	18	14.6667	chr7	miRNA	27524525	27524546	-	MIMAT0046668
bta-miR-12024	24	4	16	14.6667	chr4	miRNA	47166925	47166944	-	MIMAT0046717
bta-miR-212	14	11	19	14.6667	chr19	miRNA	23783975	23783997	-	MIMAT0009264
bta-miR-216a	15	15	14	14.6667	chr11	miRNA	38653618	38653639	-	MIMAT0009265
bta-miR-2285r	4	13	27	14.6667	chr29	miRNA	29280800	29280822	+	MIMAT0025575
bta-miR-3065	34	5	5	14.6667	chr19	miRNA	52407378	52407400	-	MIMAT0046741
bta-miR-412	11	11	22	14.6667	chr21	miRNA	67881813	67881835	+	MIMAT0009313
bta-miR-100	14	17	12	14.3333	chr15	miRNA	33539316	33539337	-	MIMAT0009215
bta-miR-12001	8	19	16	14.3333	chr5	miRNA	110461365	110461386	+	MIMAT0046660
bta-miR-12028	9	11	23	14.3333	chr13	miRNA	45124099	45124119	+	MIMAT0046721
bta-miR-12047	16	17	10	14.3333	chrX	miRNA	125454855	125454875	+	MIMAT0046750
bta-miR-1284	16	13	14	14.3333	chr22	miRNA	30351575	30351596	+	MIMAT0009955
bta-miR-218	13	17	13	14.3333	chr6	miRNA	41756511	41756532	+	MIMAT0003798_1
bta-miR-218	13	17	13	14.3333	chr20	miRNA	443300	443321	-	MIMAT0003798
bta-miR-2334	5	4	34	14.3333	chr19	miRNA	21556454	21556475	-	MIMAT0011867
bta-miR-2441	11	15	17	14.3333	chr5	miRNA	113232567	113232586	+	MIMAT0012016
bta-miR-2461-3p	15	17	11	14.3333	chr7	miRNA	64173793	64173814	+	MIMAT0012048
bta-miR-2473	10	12	21	14.3333	chr8	miRNA	62853252	62853272	-	MIMAT0012064
bta-miR-10163-3p	10	17	15	14	chr20	miRNA	28894501	28894522	-	MIMAT0040910
bta-miR-11971	13	18	11	14	chr10	miRNA	13039868	13039887	-	MIMAT0046336
bta-miR-12000	20	6	16	14	chr7	miRNA	13528656	13528677	+	MIMAT0046659
bta-miR-12042	9	24	9	14	chr25	miRNA	10475962	10475985	-	MIMAT0046739
bta-miR-12045	0	8	34	14	chr1	miRNA	944467	944487	-	MIMAT0046743
bta-miR-12051	10	10	22	14	chr24	miRNA	31961522	31961543	+	MIMAT0046754
bta-miR-134	11	15	16	14	chr21	miRNA	67871637	67871658	+	MIMAT0009227
bta-miR-2325c	1	17	24	14	chr25	miRNA	26815999	26816018	-	MIMAT0011934
bta-miR-2448-3p	9	16	17	14	chr6	miRNA	116014598	116014619	-	MIMAT0012026
bta-miR-2465	11	19	12	14	chr7	miRNA	110612627	110612649	-	MIMAT0012053
bta-miR-2903	19	14	9	14	chr9	miRNA	62051859	62051877	+	MIMAT0013861
bta-miR-31	15	20	7	14	chr8	miRNA	22619518	22619538	+	MIMAT0003548
bta-miR-584	15	16	11	14	chr20	miRNA	6270268	6270286	-	MIMAT0009352_2
bta-miR-584	15	16	11	14	chr22	miRNA	35820216	35820234	+	MIMAT0009352_3
bta-miR-584	15	16	11	14	chr19	miRNA	37038605	37038623	+	MIMAT0009352_1
bta-miR-584	15	16	11	14	chrX	miRNA	146623098	146623116	+	MIMAT0009352_7
bta-miR-584	15	16	11	14	chr28	miRNA	30963306	30963324	+	MIMAT0009352_4
bta-miR-584	15	16	11	14	chr14	miRNA	69648202	69648220	+	MIMAT0009352
bta-miR-584	15	16	11	14	chr4	miRNA	9649578	9649596	-	MIMAT0009352_6
bta-miR-584	15	16	11	14	chr29	miRNA	37581534	37581552	+	MIMAT0009352_5
bta-miR-106a	11	17	13	13.6667	chrX	miRNA	18021904	18021925	-	MIMAT0003784
bta-miR-12053	3	8	30	13.6667	chr2	miRNA	116132081	116132102	-	MIMAT0046760
bta-miR-136	6	29	6	13.6667	chr21	miRNA	67710197	67710219	+	MIMAT0009230
bta-miR-191b	6	25	10	13.6667	chr22	miRNA	51727578	51727599	-	MIMAT0046738
bta-miR-2284e	13	20	8	13.6667	chrX	miRNA	61745970	61745989	-	MIMAT0012080
bta-miR-2285az	11	10	20	13.6667	chr16	miRNA	21205854	21205875	-	MIMAT0046356
bta-miR-2285bf	6	24	11	13.6667	chrX	miRNA	127008224	127008244	-	MIMAT0046382_1
bta-miR-2285bf	6	24	11	13.6667	chr6	miRNA	95061408	95061428	+	MIMAT0046382
bta-miR-2378	17	14	10	13.6667	chr23	miRNA	28284061	28284081	-	MIMAT0011924
bta-miR-145	11	18	11	13.3333	chr7	miRNA	63080515	63080537	+	MIMAT0003542
bta-miR-2285ak-5p	13	15	12	13.3333	chr15	miRNA	29910564	29910585	-	MIMAT0040948
bta-miR-2285bh	10	11	19	13.3333	chr9	miRNA	62536912	62536933	-	MIMAT0046388
bta-miR-2285bm	14	7	19	13.3333	chr16	miRNA	20708677	20708698	-	MIMAT0046624
bta-miR-2285bo	7	19	14	13.3333	chr3	miRNA	100095354	100095374	-	MIMAT0046627
bta-miR-2405	9	21	10	13.3333	chr29	miRNA	40922451	40922470	-	MIMAT0011963
bta-miR-2461-5p	21	12	7	13.3333	chr7	miRNA	64173758	64173780	+	MIMAT0012047
bta-miR-592	8	8	24	13.3333	chr4	miRNA	92442202	92442224	-	MIMAT0009353
bta-miR-6120-3p	7	22	11	13.3333	chr7	miRNA	46077194	46077215	+	MIMAT0024591
bta-miR-6520	16	19	5	13.3333	chr17	miRNA	46216467	46216487	-	MIMAT0025538
bta-miR-2285db	4	10	25	13	chr9	miRNA	63371182	63371203	+	MIMAT0046709
bta-miR-2330-5p	12	16	11	13	chr18	miRNA	56523465	56523487	-	MIMAT0011861
bta-miR-2382-5p	10	10	19	13	chr25	miRNA	1755442	1755463	-	MIMAT0011930
bta-miR-2471-5p	5	4	30	13	chr8	miRNA	40689738	40689760	+	MIMAT0012061
bta-miR-6715	5	2	32	13	chr26	miRNA	33286345	33286365	+	MIMAT0046369
bta-miR-12026	8	16	14	12.6667	chr2	miRNA	136955738	136955757	+	MIMAT0046719
bta-miR-12043	9	16	13	12.6667	chr3	miRNA	88161712	88161731	-	MIMAT0046740
bta-miR-130b	10	15	13	12.6667	chr17	miRNA	74305549	74305570	-	MIMAT0009224
bta-miR-1603	4	3	31	12.6667	chr14	miRNA	38395478	38395497	+	MIMAT0011823
bta-miR-2285cr	10	15	13	12.6667	chr5	miRNA	106263814	106263833	+	MIMAT0046691_1
bta-miR-2285cr	10	15	13	12.6667	chr10	miRNA	37415916	37415935	-	MIMAT0046691
bta-miR-2307	11	17	10	12.6667	chr13	miRNA	59731983	59732004	+	MIMAT0011819
bta-miR-2310	12	11	15	12.6667	chr14	miRNA	15081874	15081894	+	MIMAT0011822
bta-miR-2344	9	18	11	12.6667	chr19	miRNA	50633093	50633116	-	MIMAT0011879
bta-miR-2384	11	8	19	12.6667	chr25	miRNA	18823136	18823158	-	MIMAT0011933
bta-miR-6120-5p	16	19	3	12.6667	chr7	miRNA	46077156	46077177	+	MIMAT0024590
bta-miR-6521	12	14	12	12.6667	chr17	miRNA	67144530	67144552	-	MIMAT0025539
bta-miR-96	27	8	3	12.6667	chr4	miRNA	94724479	94724501	-	MIMAT0009388
bta-miR-12027	5	18	14	12.3333	chr14	miRNA	4397377	4397398	+	MIMAT0046720
bta-miR-135b	13	17	7	12.3333	chr16	miRNA	3040696	3040718	-	MIMAT0009229
bta-miR-1949	19	5	13	12.3333	chr7	miRNA	52406458	52406480	+	MIMAT0046755
bta-miR-196b	9	13	15	12.3333	chr4	miRNA	69566936	69566958	+	MIMAT0009256
bta-miR-2284f	11	20	6	12.3333	chr21	miRNA	57993857	57993876	+	MIMAT0011905
bta-miR-2284j	6	17	14	12.3333	chr15	miRNA	32231579	32231598	-	MIMAT0011827
bta-miR-2285cd	4	11	22	12.3333	chr8	miRNA	22097434	22097456	-	MIMAT0046655
bta-miR-2285ct	6	10	21	12.3333	chr20	miRNA	798511	798532	-	MIMAT0046695
bta-miR-2315	18	10	9	12.3333	chr15	miRNA	42948265	42948285	+	MIMAT0011835
bta-miR-2891	4	14	19	12.3333	chr28	miRNA	28754751	28754770	+	MIMAT0013849
bta-miR-11979	6	20	10	12	chr23	miRNA	28581012	28581033	-	MIMAT0046367
bta-miR-12004	21	11	4	12	chr20	miRNA	31888442	31888464	+	MIMAT0046664
bta-miR-12064	12	11	13	12	chr3	miRNA	20557287	20557307	+	MIMAT0046771
bta-miR-142-3p	5	17	14	12	chr19	miRNA	9627424	9627445	-	MIMAT0003791
bta-miR-2284g	15	11	10	12	chr17	miRNA	12953909	12953928	+	MIMAT0011847
bta-miR-2285at	14	11	11	12	chr28	miRNA	5355109	5355129	+	MIMAT0046342_1
bta-miR-2285at	14	11	11	12	chr11	miRNA	48860650	48860670	+	MIMAT0046342
bta-miR-2312	7	25	4	12	chr15	miRNA	32231579	32231598	+	MIMAT0011828
bta-miR-2411-5p	13	10	13	12	chr3	miRNA	16484248	16484271	-	MIMAT0011972
bta-miR-2424	6	7	23	12	chr5	miRNA	104548347	104548369	-	MIMAT0011993
bta-miR-2430	12	15	9	12	chr5	miRNA	56469333	56469355	-	MIMAT0012000
bta-miR-2902	12	16	8	12	chr3	miRNA	118399765	118399785	+	MIMAT0013860
bta-miR-3578	7	15	14	12	chr21	miRNA	67871261	67871281	-	MIMAT0016934
bta-miR-9-5p	5	24	7	12
bta-miR-10178-5p	3	23	9	11.6667	chr7	miRNA	18014610	18014631	-	MIMAT0040933
bta-miR-12016	6	15	14	11.6667	chr26	miRNA	21301171	21301193	-	MIMAT0046696
bta-miR-12062	11	16	8	11.6667	chr2	miRNA	1023039	1023058	-	MIMAT0046769
bta-miR-139	9	14	12	11.6667	chr15	miRNA	53212574	53212596	-	MIMAT0003788
bta-miR-149-5p	7	12	16	11.6667	chr3	miRNA	120921676	120921698	+	MIMAT0024570
bta-miR-15b	7	21	7	11.6667	chr1	miRNA	108321798	108321819	-	MIMAT0003792
bta-miR-1814c	6	13	16	11.6667	chr4	miRNA	63662513	63662532	+	MIMAT0011984
bta-miR-208a	5	14	16	11.6667	chr10	miRNA	21413183	21413204	+	MIMAT0009261
bta-miR-219-3p	13	18	4	11.6667	chr11	miRNA	99257300	99257320	-	MIMAT0012547
bta-miR-2285ao	9	16	10	11.6667	chr1	miRNA	155316768	155316789	+	MIMAT0046360
bta-miR-2285ao	9	16	10	11.6667	chr2	miRNA	116953145	116953166	+	MIMAT0046360_1
bta-miR-2285dj	4	8	23	11.6667	chr13	miRNA	10496187	10496209	-	MIMAT0046747
bta-miR-2329-5p	18	4	13	11.6667	chr18	miRNA	48765693	48765714	+	MIMAT0011860
bta-miR-2370-3p	10	10	15	11.6667	chr22	miRNA	43913743	43913763	-	MIMAT0011915
bta-miR-2400	6	11	18	11.6667	chr27	miRNA	33396771	33396793	-	MIMAT0011956
bta-miR-2414	12	9	14	11.6667	chr3	miRNA	102657590	102657611	+	MIMAT0011977
bta-miR-2904	9	15	11	11.6667	chr2	miRNA	66499637	66499655	+	MIMAT0013862
bta-miR-2904	9	15	11	11.6667	chr3	miRNA	53704436	53704454	+	MIMAT0013862_1
bta-miR-2904	9	15	11	11.6667	chr3	miRNA	53705760	53705778	+	MIMAT0013862_2
bta-miR-599	4	4	27	11.6667	chr14	miRNA	67324000	67324019	+	MIMAT0009354
bta-miR-7858	10	13	12	11.6667	chr20	miRNA	10233343	10233365	-	MIMAT0030433
bta-miR-18a	6	10	18	11.3333	chr12	miRNA	66421384	66421405	+	MIMAT0003526
bta-miR-217	8	12	14	11.3333	chr11	miRNA	38641363	38641386	-	MIMAT0009267
bta-miR-2285h	17	6	11	11.3333	chr12	miRNA	15730257	15730278	+	MIMAT0024583
bta-miR-2285m	20	12	2	11.3333	chr13	miRNA	1405160	1405181	-	MIMAT0025533
bta-miR-2285m	20	12	2	11.3333	chr5	miRNA	111321936	111321957	+	MIMAT0025533_3
bta-miR-2285m	20	12	2	11.3333	chr8	miRNA	13168363	13168384	+	MIMAT0025533_4
bta-miR-2285m	20	12	2	11.3333	chr13	miRNA	47283653	47283674	-	MIMAT0025533_1
bta-miR-2285m	20	12	2	11.3333	chr24	miRNA	23966753	23966774	-	MIMAT0025533_2
bta-miR-2311	6	15	13	11.3333	chr14	miRNA	79319935	79319957	-	MIMAT0011826
bta-miR-2337	9	16	9	11.3333	chr19	miRNA	23805583	23805602	+	MIMAT0011870
bta-miR-2363	11	10	13	11.3333	chr21	miRNA	21233989	21234010	-	MIMAT0011901_1
bta-miR-2363	11	10	13	11.3333	chr21	miRNA	21234029	21234050	+	MIMAT0011901
bta-miR-299	5	4	25	11.3333	chr21	miRNA	67841949	67841970	+	MIMAT0009274
bta-miR-453	14	11	9	11.3333	chr21	miRNA	67873102	67873124	+	MIMAT0009325
bta-miR-95	12	17	5	11.3333	chr6	miRNA	119616075	119616096	-	MIMAT0009387
bta-miR-130a	3	11	19	11	chr15	miRNA	82581490	82581511	+	MIMAT0009223
bta-miR-2285aa	8	19	6	11	chr2	miRNA	5210652	5210674	+	MIMAT0030435
bta-miR-2285cv	5	2	26	11	chr19	miRNA	18415196	18415217	-	MIMAT0046699_1
bta-miR-2285cv	5	2	26	11	chr16	miRNA	55045312	55045333	-	MIMAT0046699
bta-miR-2285de	2	6	25	11	chr1	miRNA	63245391	63245412	+	MIMAT0046713
bta-miR-2297	8	13	12	11	chr11	miRNA	37376843	37376862	-	MIMAT0011805
bta-miR-2301	8	13	12	11	chr12	miRNA	87232074	87232093	+	MIMAT0011812
bta-miR-2402	6	10	17	11	chr28	miRNA	7932399	7932419	+	MIMAT0011959
bta-miR-2451	13	14	6	11	chr6	miRNA	108109238	108109259	-	MIMAT0012031
bta-miR-2472	11	11	11	11	chr8	miRNA	62837258	62837279	-	MIMAT0012063
bta-miR-29d-5p	6	17	10	11	chr16	miRNA	77816294	77816314	+	MIMAT0026919
bta-miR-29e	6	17	10	11	chr16	miRNA	77815791	77815814	+	MIMAT0009953
bta-miR-485	6	14	13	11	chr21	miRNA	67872336	67872358	+	MIMAT0009328
bta-miR-6536	2	11	20	11	chr9	miRNA	39576521	39576541	+	MIMAT0025572_1
bta-miR-6536	2	11	20	11	chr9	miRNA	39576560	39576580	-	MIMAT0025572
bta-miR-132	11	9	12	10.6667	chr19	miRNA	23783509	23783530	-	MIMAT0003812
bta-miR-2285s	12	5	15	10.6667
bta-miR-2376	11	10	11	10.6667	chr23	miRNA	7447158	7447180	-	MIMAT0011922
bta-miR-2397-5p	11	11	10	10.6667	chr26	miRNA	49944504	49944526	+	MIMAT0011951
bta-miR-2399-5p	7	16	9	10.6667	chr27	miRNA	25852085	25852106	+	MIMAT0011954
bta-miR-2444	11	7	14	10.6667	chr6	miRNA	15594664	15594683	-	MIMAT0012021
bta-miR-4444	6	19	7	10.6667	chr2	miRNA	19784075	19784092	-	MIMAT0036978
bta-miR-6522	7	19	6	10.6667	chr21	miRNA	44010742	44010763	+	MIMAT0025540
bta-miR-6524	11	9	12	10.6667	chr26	miRNA	31908127	31908147	+	MIMAT0025553
bta-miR-12017	8	9	14	10.3333	chr24	miRNA	54905607	54905629	-	MIMAT0046697
bta-miR-21-3p	10	16	5	10.3333	chr19	miRNA	11138517	11138538	+	MIMAT0003745
bta-miR-2362	5	13	13	10.3333	chr21	miRNA	5692155	5692177	-	MIMAT0011900
bta-miR-2385-5p	9	14	8	10.3333	chr25	miRNA	26827587	26827607	-	MIMAT0011935
bta-miR-2432	12	10	9	10.3333	chr5	miRNA	57514619	57514640	-	MIMAT0012004
bta-miR-11994	9	12	9	10	chr22	miRNA	56971843	56971864	+	MIMAT0046647
bta-miR-2285ck	4	12	14	10	chr16	miRNA	45922350	45922371	+	MIMAT0046676
bta-miR-2383	8	8	14	10	chr25	miRNA	3007933	3007952	+	MIMAT0011932
bta-miR-2447	7	9	14	10	chr6	miRNA	99998940	99998961	-	MIMAT0012024
bta-miR-331-5p	9	14	7	10	chr5	miRNA	25155293	25155310	+	MIMAT0026716
bta-miR-33a	11	8	11	10	chr5	miRNA	113746886	113746906	+	MIMAT0009294
bta-miR-503-5p	6	9	15	10	chrX	miRNA	18288120	18288139	-	MIMAT0025557
bta-miR-6529b	7	14	9	10	chr1	miRNA	65675445	65675464	+	MIMAT0029947
bta-miR-7180	12	13	5	10	chr16	miRNA	33123783	33123806	-	MIMAT0046626
bta-miR-10165-5p	5	11	13	9.66667	chr26	miRNA	44237645	44237666	-	MIMAT0040912
bta-miR-181d	8	10	11	9.66667	chr7	miRNA	12978945	12978967	+	MIMAT0009243
bta-miR-1911	5	12	12	9.66667	chrX	miRNA	68770682	68770704	-	MIMAT0046630
bta-miR-2284w	9	2	18	9.66667	chrX	miRNA	2676345	2676365	+	MIMAT0017393
bta-miR-2321	8	8	13	9.66667	chr17	miRNA	43093423	43093442	+	MIMAT0011848
bta-miR-2352	6	11	12	9.66667	chr2	miRNA	24279160	24279182	-	MIMAT0011888
bta-miR-2379	12	6	11	9.66667	chr23	miRNA	30873813	30873834	-	MIMAT0011925
bta-miR-2398	8	14	7	9.66667	chr27	miRNA	18543474	18543495	-	MIMAT0011953
bta-miR-10172-3p	6	13	9	9.33333	chr21	miRNA	67369593	67369614	-	MIMAT0040921
bta-miR-10180-3p	5	4	19	9.33333	chr16	miRNA	55415421	55415440	-	MIMAT0040938
bta-miR-10180-3p	5	4	19	9.33333	chr16	miRNA	55538524	55538543	-	MIMAT0040938_1
bta-miR-133c	9	15	4	9.33333	chr13	miRNA	55446288	55446308	+	MIMAT0029949
bta-miR-1843	8	8	12	9.33333	chr4	miRNA	94114089	94114112	-	MIMAT0011990
bta-miR-2285a	10	9	9	9.33333	chr1	miRNA	149503813	149503834	-	MIMAT0011797
bta-miR-2285bs	1	3	24	9.33333	chr1	miRNA	1005437	1005458	-	MIMAT0046637
bta-miR-2285cf	7	13	8	9.33333	chr1	miRNA	128885001	128885021	-	MIMAT0046663
bta-miR-2285u	2	10	16	9.33333	chr13	miRNA	73356103	73356122	+	MIMAT0031094
bta-miR-2304	6	16	6	9.33333	chr13	miRNA	28897443	28897462	-	MIMAT0011816
bta-miR-2416	12	7	9	9.33333	chr3	miRNA	107635309	107635331	-	MIMAT0011980
bta-miR-2456	7	12	9	9.33333	chr7	miRNA	21353084	21353104	+	MIMAT0012041
bta-miR-27a-5p	5	13	10	9.33333	chr7	miRNA	13046050	13046071	-	MIMAT0012532
bta-miR-323	6	9	13	9.33333	chr21	miRNA	67843890	67843911	+	MIMAT0009284
bta-miR-3613a	8	9	11	9.33333	chr12	miRNA	19607346	19607367	-	MIMAT0024574
bta-miR-493	1	1	26	9.33333	chr21	miRNA	67695421	67695442	+	MIMAT0009333
bta-miR-582	13	7	8	9.33333	chr20	miRNA	19665489	19665511	+	MIMAT0009351
bta-miR-708	10	14	4	9.33333	chr29	miRNA	16770549	16770571	+	MIMAT0009367
bta-miR-99a-3p	4	18	6	9.33333	chr1	miRNA	19985583	19985601	-	MIMAT0012533
bta-miR-10a	6	8	13	9	chr19	miRNA	38713922	38713944	+	MIMAT0003786
bta-miR-11997	7	12	8	9	chr21	miRNA	28307992	28308012	+	MIMAT0046653
bta-miR-133a	13	5	9	9	chr13	miRNA	55446251	55446272	-	MIMAT0009225
bta-miR-133a	13	5	9	9	chr24	miRNA	34932217	34932238	+	MIMAT0009225_1
bta-miR-193a-3p	13	4	10	9	chr19	miRNA	18931357	18931378	-	MIMAT0003795
bta-miR-194	3	14	10	9	chr29	miRNA	44018309	44018330	+	MIMAT0009254_1
bta-miR-194	3	14	10	9	chr16	miRNA	24405275	24405296	-	MIMAT0009254
bta-miR-2470	11	5	11	9	chr8	miRNA	41004562	41004582	+	MIMAT0012060
bta-miR-299-2	8	8	11	9	chr21	miRNA	67841948	67841968	-	MIMAT0046669
bta-miR-329a	7	6	14	9	chr21	miRNA	67845241	67845262	+	MIMAT0009288
bta-miR-133b	10	7	9	8.66667	chr23	miRNA	24357810	24357831	+	MIMAT0009226
bta-miR-195	3	12	11	8.66667	chr19	miRNA	27583265	27583286	-	MIMAT0004335
bta-miR-2341	10	6	10	8.66667	chr19	miRNA	40263480	40263501	+	MIMAT0011876
bta-miR-2347	9	11	6	8.66667	chr19	miRNA	51809417	51809437	+	MIMAT0011882
bta-miR-2354	10	12	4	8.66667	chr2	miRNA	47615965	47615985	+	MIMAT0011890
bta-miR-2367-3p	9	5	12	8.66667	chr22	miRNA	11462511	11462531	+	MIMAT0011910
bta-miR-2459	9	3	14	8.66667	chr7	miRNA	51547859	51547879	+	MIMAT0012044
bta-miR-323b-3p	3	9	14	8.66667	chr21	miRNA	67882802	67882822	+	MIMAT0040935
bta-miR-3432b	15	5	6	8.66667	chr7	miRNA	19158304	19158324	-	MIMAT0036976
bta-miR-3602	7	11	8	8.66667
bta-miR-450b	1	2	23	8.66667	chrX	miRNA	18281928	18281949	-	MIMAT0024576
bta-miR-505	13	4	9	8.66667	chrX	miRNA	23507281	23507302	-	MIMAT0009341
bta-miR-6531	5	4	17	8.66667	chr23	miRNA	31672968	31672990	-	MIMAT0025567
bta-miR-12035	6	3	16	8.33333	chr7	miRNA	14377873	14377895	-	MIMAT0046728
bta-miR-124b	11	7	7	8.33333	chr13	miRNA	55046836	55046858	-	MIMAT0013774
bta-miR-1721	8	11	6	8.33333	chr17	miRNA	54368603	54368624	-	MIMAT0011849
bta-miR-204	5	12	8	8.33333	chr8	miRNA	47411286	47411307	-	MIMAT0004338
bta-miR-2285bt	9	8	8	8.33333	chr21	miRNA	62129528	62129549	-	MIMAT0046639
bta-miR-2366	5	9	11	8.33333	chr21	miRNA	56064740	56064761	+	MIMAT0011904
bta-miR-2446	7	13	5	8.33333	chr6	miRNA	100390798	100390820	-	MIMAT0012023
bta-miR-2484	7	5	13	8.33333	chrX	miRNA	20570725	20570748	-	MIMAT0012077
bta-miR-340	4	14	7	8.33333	chr7	miRNA	1160974	1160996	+	MIMAT0009296
bta-miR-3957	5	11	9	8.33333	chr21	miRNA	67881113	67881132	+	MIMAT0025548
bta-miR-4680	6	3	16	8.33333	chr26	miRNA	31918537	31918559	+	MIMAT0036979
bta-miR-542-5p	6	14	5	8.33333	chrX	miRNA	18283160	18283181	-	MIMAT0013594
bta-miR-876	4	4	17	8.33333	chr8	miRNA	15250906	15250927	+	MIMAT0009380
bta-miR-12037	3	11	10	8	chr17	miRNA	9827543	9827562	+	MIMAT0046732
bta-miR-2299-5p	3	2	19	8	chr12	miRNA	29753561	29753581	-	MIMAT0011807
bta-miR-2335	13	7	4	8	chr19	miRNA	22768277	22768298	+	MIMAT0011868
bta-miR-2336	9	5	10	8	chr19	miRNA	22956244	22956265	+	MIMAT0011869
bta-miR-2381	0	2	22	8	chr24	miRNA	49897915	49897935	+	MIMAT0011929
bta-miR-2385-3p	8	12	4	8	chr25	miRNA	26827551	26827572	-	MIMAT0011936
bta-miR-2396	7	7	10	8	chr26	miRNA	42678202	42678223	+	MIMAT0011949
bta-miR-2431-5p	8	9	7	8	chr5	miRNA	56831733	56831754	-	MIMAT0012001
bta-miR-2437	10	6	8	8	chr5	miRNA	108361134	108361154	-	MIMAT0012011
bta-miR-452	8	7	9	8	chrX	miRNA	34882441	34882462	-	MIMAT0009324
bta-miR-6523a	7	9	8	8	chr24	miRNA	46294957	46294978	-	MIMAT0025552
bta-miR-12005	3	9	11	7.66667	chr5	miRNA	38431264	38431285	-	MIMAT0046666
bta-miR-12005	3	9	11	7.66667	chr5	miRNA	38431304	38431325	+	MIMAT0046666_1
bta-miR-12020	8	10	5	7.66667	chr2	miRNA	26546097	26546119	+	MIMAT0046711
bta-miR-12041	13	1	9	7.66667	chr19	miRNA	24090556	24090579	-	MIMAT0046737
bta-miR-12049	6	9	8	7.66667	chr11	miRNA	75616229	75616249	-	MIMAT0046752
bta-miR-135a	1	9	13	7.66667	chr5	miRNA	62309003	62309025	+	MIMAT0009228_1
bta-miR-135a	1	9	13	7.66667	chr22	miRNA	49324841	49324863	+	MIMAT0009228
bta-miR-1388-5p	9	2	12	7.66667	chr13	miRNA	54595432	54595452	+	MIMAT0013590
bta-miR-2284a	9	4	10	7.66667	chr21	miRNA	61576060	61576079	+	MIMAT0011906
bta-miR-2333	3	17	3	7.66667	chr19	miRNA	18920720	18920740	-	MIMAT0011866
bta-miR-2434	8	5	10	7.66667	chr5	miRNA	65155140	65155159	-	MIMAT0012006
bta-miR-2454-5p	9	10	4	7.66667	chr7	miRNA	15988211	15988233	-	MIMAT0012035
bta-miR-324	8	10	5	7.66667	chr19	miRNA	27713410	27713432	-	MIMAT0009285
bta-miR-346	5	9	9	7.66667	chr28	miRNA	41491804	41491826	-	MIMAT0009297
bta-miR-3604	9	11	3	7.66667	chr11	miRNA	99127786	99127807	+	MIMAT0016939
bta-miR-3604	9	11	3	7.66667	chr7	miRNA	16580967	16580988	+	MIMAT0016939_1
bta-miR-381	5	10	8	7.66667	chr21	miRNA	67861494	67861515	+	MIMAT0009307
bta-miR-490	10	7	6	7.66667	chr4	miRNA	101783378	101783399	+	MIMAT0009331
bta-miR-496	6	11	6	7.66667	chr21	miRNA	67877296	67877317	+	MIMAT0009336
bta-miR-877	9	11	3	7.66667	chr23	miRNA	28284495	28284514	-	MIMAT0009381
bta-miR-10177-5p	11	10	1	7.33333	chr12	miRNA	20425037	20425058	+	MIMAT0040932
bta-miR-11998	4	10	8	7.33333	chr13	miRNA	34233014	34233035	-	MIMAT0046654
bta-miR-12006	3	11	8	7.33333	chrX	miRNA	118953351	118953371	+	MIMAT0046667
bta-miR-12054	7	7	8	7.33333	chr5	miRNA	57532126	57532143	+	MIMAT0046761
bta-miR-12063	9	7	6	7.33333	chr9	miRNA	30336983	30337001	+	MIMAT0046770
bta-miR-124a	11	9	2	7.33333	chr8	miRNA	9221549	9221571	+	MIMAT0003811_1
bta-miR-124a	11	9	2	7.33333	chr14	miRNA	31015132	31015154	+	MIMAT0003811
bta-miR-1251	5	9	8	7.33333	chr5	miRNA	62234419	62234439	+	MIMAT0009963
bta-miR-126-3p	7	9	6	7.33333	chr11	miRNA	104385592	104385612	+	MIMAT0003540
bta-miR-190b	9	5	8	7.33333	chr3	miRNA	16531302	16531322	+	MIMAT0009252
bta-miR-206	3	7	12	7.33333	chr23	miRNA	24353719	24353740	+	MIMAT0009260
bta-miR-2284u	9	9	4	7.33333	chr2	miRNA	131328414	131328434	+	MIMAT0011895
bta-miR-2284z	1	3	18	7.33333	chr3	miRNA	18902666	18902687	+	MIMAT0025559_3
bta-miR-2284z	1	3	18	7.33333	chr11	miRNA	21501197	21501218	-	MIMAT0025559_1
bta-miR-2284z	1	3	18	7.33333	chr5	miRNA	43348111	43348132	+	MIMAT0025559_4
bta-miR-2284z	1	3	18	7.33333	chr10	miRNA	9111131	9111152	-	MIMAT0025559
bta-miR-2284z	1	3	18	7.33333	chr5	miRNA	91517988	91518009	-	MIMAT0025559_5
bta-miR-2284z	1	3	18	7.33333	chr15	miRNA	54504518	54504539	-	MIMAT0025559_2
bta-miR-2284z	1	3	18	7.33333	chr7	miRNA	97333501	97333522	-	MIMAT0025559_6
bta-miR-2285bk	5	8	9	7.33333	chr1	miRNA	74829119	74829140	+	MIMAT0046622
bta-miR-2303	9	2	11	7.33333	chr12	miRNA	91471690	91471710	+	MIMAT0011814
bta-miR-2393	4	7	11	7.33333	chr26	miRNA	25496421	25496440	+	MIMAT0011946
bta-miR-2397-3p	6	4	12	7.33333	chr26	miRNA	49944545	49944566	+	MIMAT0011952
bta-miR-2439-3p	4	7	11	7.33333	chr5	miRNA	112696092	112696113	-	MIMAT0012014
bta-miR-301b	6	4	12	7.33333	chr17	miRNA	74305868	74305892	-	MIMAT0009277
bta-miR-371	4	11	7	7.33333	chr18	miRNA	61434719	61434741	-	MIMAT0009301
bta-miR-382	4	12	6	7.33333	chr21	miRNA	67871261	67871282	+	MIMAT0009308
bta-miR-409b	9	7	6	7.33333	chr21	miRNA	67881665	67881685	-	MIMAT0016935
bta-miR-421	2	17	3	7.33333	chrX	miRNA	82990128	82990150	+	MIMAT0009314
bta-miR-488	5	1	16	7.33333	chr16	miRNA	59871626	59871646	-	MIMAT0009330
bta-miR-544a	4	12	6	7.33333	chr21	miRNA	67864785	67864806	+	MIMAT0009346
bta-miR-7863	1	8	13	7.33333	chr8	miRNA	103534757	103534777	+	MIMAT0030445
bta-miR-11986b	5	12	4	7	chr20	miRNA	10234357	10234378	-	MIMAT0046621
bta-miR-2284t-3p	2	3	16	7	chr15	miRNA	39355500	39355521	-	MIMAT0011832
bta-miR-2285ag-3p	2	5	14	7	chr28	miRNA	10398866	10398887	+	MIMAT0040923
bta-miR-2285al-5p	4	4	13	7	chr18	miRNA	5635723	5635743	+	MIMAT0040949
bta-miR-2285b	0	9	12	7	chr15	miRNA	39785124	39785145	-	MIMAT0011833
bta-miR-2285b	0	9	12	7	chr3	miRNA	52757319	52757340	-	MIMAT0011833_1
bta-miR-2306	10	7	4	7	chr13	miRNA	55593375	55593396	+	MIMAT0011818
bta-miR-2368-5p	9	7	5	7	chr22	miRNA	15960056	15960075	+	MIMAT0011911
bta-miR-2371	8	7	6	7	chr22	miRNA	45251964	45251983	+	MIMAT0011916
bta-miR-2450d	4	4	13	7	chr6	miRNA	108173975	108173997	-	MIMAT0036977
bta-miR-2464-5p	5	7	9	7	chr7	miRNA	93149824	93149847	+	MIMAT0012051
bta-miR-2488	5	12	4	7	chrX	miRNA	111144251	111144270	+	MIMAT0012084
bta-miR-335	4	4	13	7	chr4	miRNA	95385662	95385684	+	MIMAT0009291
bta-miR-448	4	10	7	7	chrX	miRNA	68837633	68837654	+	MIMAT0009319
bta-miR-502b	9	0	12	7	chrX	miRNA	93946913	93946933	+	MIMAT0009339
bta-miR-628	12	7	2	7	chr10	miRNA	55187440	55187461	+	MIMAT0009356
bta-miR-11986c	9	6	5	6.66667	chrX	miRNA	40891497	40891518	-	MIMAT0046638
bta-miR-12002a	1	8	11	6.66667	chr5	miRNA	100833755	100833775	-	MIMAT0046661
bta-miR-2284k	4	6	10	6.66667	chr21	miRNA	70380613	70380633	-	MIMAT0011907
bta-miR-2284o	10	6	4	6.66667	chr9	miRNA	25596368	25596387	+	MIMAT0012068
bta-miR-2284p	4	7	9	6.66667	chr19	miRNA	63733936	63733956	+	MIMAT0011885
bta-miR-2285i	3	13	4	6.66667	chr8	miRNA	47090134	47090155	+	MIMAT0024584
bta-miR-2285k	1	5	14	6.66667	chr3	miRNA	53797592	53797612	-	MIMAT0024586_4
bta-miR-2285k	1	5	14	6.66667	chr29	miRNA	10896440	10896460	+	MIMAT0024586_3
bta-miR-2285k	1	5	14	6.66667	chr1	miRNA	81160056	81160076	-	MIMAT0024586
bta-miR-2285k	1	5	14	6.66667	chr26	miRNA	29573783	29573803	+	MIMAT0024586_2
bta-miR-2285k	1	5	14	6.66667	chr13	miRNA	24000660	24000680	-	MIMAT0024586_1
bta-miR-2285z	3	7	10	6.66667	chr20	miRNA	13481359	13481380	+	MIMAT0029950
bta-miR-2290	8	6	6	6.66667	chr10	miRNA	12721362	12721381	-	MIMAT0011798
bta-miR-2390	7	8	5	6.66667	chr25	miRNA	40833370	40833389	+	MIMAT0011943
bta-miR-2464-3p	9	6	5	6.66667	chr7	miRNA	93149860	93149880	+	MIMAT0012052
bta-miR-2896	6	10	4	6.66667	chr16	miRNA	51953690	51953707	+	MIMAT0013854
bta-miR-3120	8	4	8	6.66667	chr16	miRNA	40640421	40640441	+	MIMAT0024572
bta-miR-3660	3	8	9	6.66667	chr7	miRNA	92314268	92314288	-	MIMAT0025555
bta-miR-411a	0	13	7	6.66667	chr21	miRNA	67841485	67841506	+	MIMAT0009312
bta-miR-10184-3p	3	2	14	6.33333	chr3	miRNA	66632882	66632903	-	MIMAT0040943
bta-miR-105a	3	10	6	6.33333	chrX	miRNA	35236107	35236129	-	MIMAT0009217
bta-miR-105b	3	11	5	6.33333	chrX	miRNA	35238561	35238582	-	MIMAT0009216
bta-miR-10b	6	4	9	6.33333	chr2	miRNA	20876523	20876545	-	MIMAT0003839
bta-miR-1301	4	5	10	6.33333	chr11	miRNA	74189255	74189278	+	MIMAT0009958
bta-miR-147	4	5	10	6.33333	chr10	miRNA	65449954	65449975	-	MIMAT0009237
bta-miR-187	8	6	5	6.33333	chr24	miRNA	21595569	21595590	+	MIMAT0009248
bta-miR-2284b	9	4	6	6.33333	chr4	miRNA	47568695	47568715	-	MIMAT0011983
bta-miR-2285x	8	3	8	6.33333	chr16	miRNA	61232098	61232120	+	MIMAT0029946
bta-miR-2342	3	8	8	6.33333	chr19	miRNA	40692297	40692317	+	MIMAT0011877
bta-miR-2359	5	5	9	6.33333	chr20	miRNA	23294761	23294780	+	MIMAT0011897
bta-miR-301a	3	8	8	6.33333	chr19	miRNA	10448163	10448187	-	MIMAT0009276
bta-miR-3431	5	9	5	6.33333	chrX	miRNA	34879485	34879506	-	MIMAT0017394
bta-miR-3613b	7	6	6	6.33333	chr12	miRNA	19607346	19607366	+	MIMAT0029948
bta-miR-500	0	9	10	6.33333	chrX	miRNA	93948622	93948644	+	MIMAT0009337
bta-miR-8548	4	11	4	6.33333	chr8	miRNA	9086384	9086400	-	MIMAT0037487
bta-miR-12022	1	11	6	6	chr2	miRNA	104907715	104907735	-	MIMAT0046715
bta-miR-12033	3	7	8	6	chr23	miRNA	29003611	29003633	-	MIMAT0046726
bta-miR-20b	2	13	3	6	chrX	miRNA	18021505	18021526	-	MIMAT0003796
bta-miR-2284aa	1	2	15	6	chr19	miRNA	57637831	57637851	+	MIMAT0025560_2
bta-miR-2284aa	1	2	15	6	chr19	miRNA	29174089	29174109	-	MIMAT0025560_1
bta-miR-2284aa	1	2	15	6	chr11	miRNA	89597220	89597240	-	MIMAT0025560
bta-miR-2284aa	1	2	15	6	chr9	miRNA	81548071	81548091	+	MIMAT0025560_3
bta-miR-2285bq	7	8	3	6	chr6	miRNA	23736734	23736756	-	MIMAT0046635
bta-miR-2285cj	1	0	17	6	chrX	miRNA	23238045	23238066	+	MIMAT0046674
bta-miR-2285cp	7	4	7	6	chrX	miRNA	61070257	61070278	-	MIMAT0046687
bta-miR-2298	7	7	4	6	chr11	miRNA	88552095	88552114	+	MIMAT0011806
bta-miR-2355-3p	3	7	8	6	chr2	miRNA	96174736	96174757	-	MIMAT0011892
bta-miR-2375	3	6	9	6	chr23	miRNA	3208627	3208649	+	MIMAT0011921_1
bta-miR-2375	3	6	9	6	chr23	miRNA	3208468	3208490	+	MIMAT0011921
bta-miR-2395	4	5	9	6	chr26	miRNA	37602407	37602427	-	MIMAT0011948
bta-miR-2460	1	5	12	6	chr7	miRNA	55733345	55733366	-	MIMAT0012045
bta-miR-2917	6	0	12	6	chr2	miRNA	7222777	7222792	+	MIMAT0012885
bta-miR-345-5p	6	2	10	6	chr21	miRNA	67146252	67146272	+	MIMAT0003800
bta-miR-544b	9	1	8	6	chr24	miRNA	35704397	35704418	-	MIMAT0009345_1
bta-miR-544b	9	1	8	6	chr13	miRNA	71024309	71024330	+	MIMAT0009345
bta-miR-656	4	5	9	6	chr21	miRNA	67883105	67883125	+	MIMAT0009361
bta-miR-11973	2	7	8	5.66667	chr13	miRNA	39430109	39430130	+	MIMAT0046349
bta-miR-129-3p	1	9	7	5.66667	chr15	miRNA	74898288	74898309	+	MIMAT0009222
bta-miR-17-3p	6	3	8	5.66667	chr12	miRNA	66421286	66421305	+	MIMAT0003816
bta-miR-2287	5	7	5	5.66667	chr1	miRNA	73831726	73831746	-	MIMAT0011794
bta-miR-2331-5p	5	6	6	5.66667	chr19	miRNA	15413556	15413578	+	MIMAT0011863
bta-miR-2399-3p	4	2	11	5.66667	chr27	miRNA	25852120	25852141	+	MIMAT0011955
bta-miR-2469	5	6	6	5.66667	chr8	miRNA	11455292	11455312	-	MIMAT0012059
bta-miR-451	3	7	7	5.66667	chr19	miRNA	20922896	20922918	-	MIMAT0009323
bta-miR-503-3p	2	9	6	5.66667	chrX	miRNA	18288077	18288099	-	MIMAT0025558
bta-miR-8549	3	6	8	5.66667	chr7	miRNA	80247075	80247091	+	MIMAT0037488
bta-miR-1179	4	3	9	5.33333	chr21	miRNA	20044899	20044919	+	MIMAT0009957
bta-miR-1256	3	8	5	5.33333	chr12	miRNA	57668862	57668883	-	MIMAT0009960
bta-miR-188	4	7	5	5.33333	chrX	miRNA	93935753	93935774	+	MIMAT0009249
bta-miR-2285dk	6	4	6	5.33333	chr1	miRNA	47296014	47296037	-	MIMAT0046749
bta-miR-2294	3	9	4	5.33333	chr11	miRNA	11378488	11378509	+	MIMAT0011802
bta-miR-2322-3p	5	10	1	5.33333	chr17	miRNA	53922350	53922371	+	MIMAT0011851
bta-miR-2409	2	5	9	5.33333	chr29	miRNA	50778892	50778911	-	MIMAT0011967
bta-miR-338	2	12	2	5.33333	chr19	miRNA	52407378	52407400	+	MIMAT0009292
bta-miR-455-5p	1	2	13	5.33333	chr8	miRNA	105738174	105738194	+	MIMAT0003835
bta-miR-6501	4	5	7	5.33333	chr1	miRNA	1256977	1256999	-	MIMAT0046685
bta-miR-873	5	3	8	5.33333	chr8	miRNA	15227242	15227262	+	MIMAT0009377
bta-miR-106b	5	10	0	5	chr25	miRNA	37072325	37072345	+	MIMAT0009218
bta-miR-12029	3	6	6	5	chr25	miRNA	41534233	41534254	-	MIMAT0046722
bta-miR-126-5p	7	3	5	5	chr11	miRNA	104385554	104385574	+	MIMAT0004328
bta-miR-2285bc	2	5	8	5	chr3	miRNA	94893320	94893342	+	MIMAT0046377
bta-miR-2285d	1	5	9	5	chr13	miRNA	22978473	22978494	-	MIMAT0011815
bta-miR-2361	5	4	6	5	chr20	miRNA	53608050	53608069	+	MIMAT0011899
bta-miR-2894	2	7	6	5	chr5	miRNA	121551927	121551947	-	MIMAT0013852
bta-miR-33b	7	4	4	5	chr19	miRNA	35416514	35416533	+	MIMAT0009295
bta-miR-449a	5	6	4	5	chr20	miRNA	24047162	24047183	+	MIMAT0009320
bta-miR-450a	7	2	6	5	chrX	miRNA	18282242	18282263	-	MIMAT0003834_1
bta-miR-450a	7	2	6	5	chrX	miRNA	18282097	18282118	-	MIMAT0003834
bta-miR-499	3	9	3	5	chr13	miRNA	65163847	65163867	+	MIMAT0003536
bta-miR-6119-3p	3	4	8	5	chrX	miRNA	4014640	4014662	-	MIMAT0024589
bta-miR-6523b	3	7	5	5	chr24	miRNA	46294959	46294977	+	MIMAT0029951
bta-miR-10166-5p	4	6	4	4.66667	chr17	miRNA	53144613	53144634	-	MIMAT0040913
bta-miR-11986	6	3	5	4.66667	chr7	miRNA	1886510	1886530	-	MIMAT0046385
bta-miR-12044	2	7	5	4.66667	chr12	miRNA	11331343	11331363	-	MIMAT0046742
bta-miR-2284c	3	8	3	4.66667	chr23	miRNA	35734847	35734866	+	MIMAT0011926
bta-miR-2318	7	2	5	4.66667	chr15	miRNA	78735589	78735610	+	MIMAT0011841
bta-miR-2485	6	7	1	4.66667	chrX	miRNA	40578828	40578848	-	MIMAT0012079
bta-miR-507-3p	5	6	3	4.66667	chrX	miRNA	30495830	30495850	-	MIMAT0040915
bta-miR-541	2	3	9	4.66667	chr21	miRNA	67880770	67880791	+	MIMAT0009343
bta-miR-6119-5p	5	6	3	4.66667	chrX	miRNA	4014681	4014703	-	MIMAT0024588
bta-miR-653	2	5	7	4.66667	chr4	miRNA	10718029	10718049	-	MIMAT0009358
bta-miR-654	2	5	7	4.66667	chr21	miRNA	67857262	67857283	+	MIMAT0009359
bta-miR-12018	6	4	3	4.33333	chr7	miRNA	24295575	24295596	+	MIMAT0046701
bta-miR-2284d	5	1	7	4.33333	chr15	miRNA	43745512	43745533	-	MIMAT0011836
bta-miR-2285bg	3	10	0	4.33333	chr8	miRNA	36341642	36341661	+	MIMAT0046386
bta-miR-2285bw	3	8	2	4.33333	chr14	miRNA	36312363	36312384	-	MIMAT0046643
bta-miR-2285o	2	9	2	4.33333	chr12	miRNA	16589916	16589935	-	MIMAT0025530
bta-miR-2285o	2	9	2	4.33333	chr24	miRNA	33986982	33987001	+	MIMAT0025530_2
bta-miR-2285o	2	9	2	4.33333	chr12	miRNA	32383936	32383955	-	MIMAT0025530_1
bta-miR-2285o	2	9	2	4.33333	chr5	miRNA	118691023	118691042	-	MIMAT0025530_4
bta-miR-2285o	2	9	2	4.33333	chr24	miRNA	41526866	41526885	+	MIMAT0025530_3
bta-miR-2357	2	5	6	4.33333	chr2	miRNA	121911187	121911210	-	MIMAT0011894
bta-miR-2365	2	2	9	4.33333	chr21	miRNA	50509624	50509643	+	MIMAT0011903
bta-miR-2421	3	7	3	4.33333	chr4	miRNA	79405004	79405023	-	MIMAT0011988
bta-miR-2427	7	1	5	4.33333	chr5	miRNA	44261020	44261040	+	MIMAT0011997
bta-miR-2450b	4	4	5	4.33333	chr6	miRNA	108173866	108173888	-	MIMAT0012029
bta-miR-28	2	3	8	4.33333	chr1	miRNA	79540119	79540140	-	MIMAT0009272
bta-miR-3533	2	3	8	4.33333	chr19	miRNA	52085694	52085713	+	MIMAT0036975
bta-miR-362-3p	3	5	5	4.33333	chrX	miRNA	93947395	93947415	+	MIMAT0012548
bta-miR-376d	4	2	7	4.33333	chr21	miRNA	67857108	67857128	+	MIMAT0010199
bta-miR-377	1	3	9	4.33333	chr21	miRNA	67878907	67878928	+	MIMAT0009304
bta-miR-545-3p	4	3	6	4.33333	chrX	miRNA	82917777	82917798	+	MIMAT0003807
bta-miR-153	2	3	7	4	chr2	miRNA	108346826	108346847	-	MIMAT0009239
bta-miR-153	2	3	7	4	chr4	miRNA	119976222	119976243	-	MIMAT0009239_1
bta-miR-2285cn	2	3	7	4	chr14	miRNA	61733839	61733860	-	MIMAT0046683
bta-miR-2285df	2	4	6	4	chr13	miRNA	43281559	43281580	+	MIMAT0046729
bta-miR-2285j	1	6	5	4	chr23	miRNA	3219085	3219106	-	MIMAT0024585_1
bta-miR-2285j	1	6	5	4	chr17	miRNA	1356465	1356486	+	MIMAT0024585
bta-miR-2288	3	4	5	4	chr1	miRNA	139830715	139830734	-	MIMAT0011795
bta-miR-2419-3p	6	4	2	4	chr4	miRNA	66580847	66580868	-	MIMAT0011986
bta-miR-2479	3	4	5	4	chr9	miRNA	37643919	37643938	+	MIMAT0012071
bta-miR-302b	1	2	9	4	chr6	miRNA	14305279	14305301	+	MIMAT0009280
bta-miR-32	0	12	0	4	chr8	miRNA	100883664	100883686	-	MIMAT0009283
bta-miR-34b	5	5	2	4	chr15	miRNA	22281694	22281715	+	MIMAT0003549
bta-miR-487a	6	6	0	4	chr21	miRNA	67868285	67868305	+	MIMAT0003805
bta-miR-655	5	3	4	4	chr21	miRNA	67865748	67865769	+	MIMAT0009360
bta-miR-10174-5p	3	6	2	3.66667	chr8	miRNA	83483607	83483628	+	MIMAT0040927
bta-miR-1185	4	5	2	3.66667	chr21	miRNA	67859757	67859777	+	MIMAT0009973
bta-miR-1434-5p	4	1	6	3.66667	chr7	miRNA	21336504	21336525	+	MIMAT0012039
bta-miR-154b	2	4	5	3.66667	chr21	miRNA	67876740	67876762	+	MIMAT0025547
bta-miR-15a	0	7	4	3.66667	chr12	miRNA	19660581	19660601	-	MIMAT0004334
bta-miR-199b	3	6	2	3.66667	chr11	miRNA	99127824	99127846	-	MIMAT0003821
bta-miR-2285af	3	7	1	3.66667	chr11	miRNA	77678698	77678718	+	MIMAT0031057
bta-miR-2285af	3	7	1	3.66667	chr17	miRNA	46439570	46439590	+	MIMAT0031057_1
bta-miR-2285bl	0	6	5	3.66667	chr28	miRNA	10457830	10457852	-	MIMAT0046623
bta-miR-2285bp	0	6	5	3.66667	chr15	miRNA	79085414	79085435	-	MIMAT0046633
bta-miR-2285v	2	4	5	3.66667	chr10	miRNA	9099309	9099329	-	MIMAT0025579
bta-miR-2368-3p	3	2	6	3.66667	chr22	miRNA	15960093	15960112	+	MIMAT0011912
bta-miR-2420	0	5	6	3.66667	chr4	miRNA	76863393	76863412	-	MIMAT0011987
bta-miR-302a	0	1	10	3.66667	chr6	miRNA	14305812	14305833	+	MIMAT0009278
bta-miR-3601	5	3	3	3.66667	chrX	miRNA	18283159	18283181	+	MIMAT0016936
bta-miR-411b	3	2	6	3.66667	chr21	miRNA	67843340	67843361	+	MIMAT0025541
bta-miR-449b	3	5	3	3.66667	chr20	miRNA	24047041	24047062	+	MIMAT0009321
bta-miR-545-5p	5	1	5	3.66667	chrX	miRNA	82917740	82917760	+	MIMAT0003806
bta-miR-6122-5p	0	7	4	3.66667	chr11	miRNA	43660511	43660532	+	MIMAT0024594
bta-miR-11999	1	7	2	3.33333	chrX	miRNA	55830793	55830814	-	MIMAT0046658
bta-miR-12002b	4	2	4	3.33333	chr5	miRNA	100867229	100867249	+	MIMAT0046694
bta-miR-12040	2	5	3	3.33333	chr7	miRNA	23601813	23601834	-	MIMAT0046735
bta-miR-1814b	7	0	3	3.33333	chr22	miRNA	5046777	5046796	+	MIMAT0011908
bta-miR-194b-3p	1	3	6	3.33333	chr16	miRNA	24405278	24405300	+	MIMAT0040934
bta-miR-19a	6	1	3	3.33333	chr12	miRNA	66421566	66421588	+	MIMAT0004336
bta-miR-2285aj-5p	1	4	5	3.33333	chr8	miRNA	72178695	72178716	-	MIMAT0040947
bta-miR-2285am-5p	2	2	6	3.33333	chr22	miRNA	22009593	22009613	-	MIMAT0040950
bta-miR-2285l	4	3	3	3.33333	chr2	miRNA	104301529	104301551	-	MIMAT0024587
bta-miR-2285p	2	3	5	3.33333	chr13	miRNA	36776849	36776870	+	MIMAT0025532
bta-miR-2331-3p	2	1	7	3.33333	chr19	miRNA	15413599	15413619	+	MIMAT0011864
bta-miR-2380	4	3	3	3.33333	chr24	miRNA	31140820	31140841	+	MIMAT0011928
bta-miR-2386	2	7	1	3.33333	chr25	miRNA	29645300	29645319	+	MIMAT0011938
bta-miR-376b	2	1	7	3.33333	chr21	miRNA	67857490	67857511	+	MIMAT0009945
bta-miR-424-3p	2	1	7	3.33333	chrX	miRNA	18288429	18288449	-	MIMAT0015304
bta-miR-551a	5	5	0	3.33333	chr16	miRNA	50918905	50918925	+	MIMAT0009347
bta-miR-551b	3	7	0	3.33333	chr1	miRNA	100049898	100049919	-	MIMAT0009348
bta-miR-2284m	0	3	6	3	chr2	miRNA	118676834	118676853	-	MIMAT0011976
bta-miR-2285ac	3	1	5	3	chr11	miRNA	4530677	4530698	-	MIMAT0030440
bta-miR-2285cl	2	6	1	3	chr28	miRNA	33612084	33612103	+	MIMAT0046681
bta-miR-2285cm	1	4	4	3	chr1	miRNA	34131583	34131605	-	MIMAT0046682
bta-miR-2285cq	3	2	4	3	chr10	miRNA	76905742	76905763	+	MIMAT0046688
bta-miR-2285cx	0	1	8	3	chr9	miRNA	10648828	10648849	-	MIMAT0046704
bta-miR-2285dg	3	2	4	3	chr26	miRNA	35397231	35397252	-	MIMAT0046736
bta-miR-2285g	3	3	3	3	chr18	miRNA	25160477	25160497	+	MIMAT0024582_1
bta-miR-2285g	3	3	3	3	chrX	miRNA	9046065	9046085	-	MIMAT0024582_2
bta-miR-2285g	3	3	3	3	chr10	miRNA	30621180	30621200	+	MIMAT0024582
bta-miR-2300b-3p	3	4	2	3	chr12	miRNA	31918192	31918213	+	MIMAT0011810
bta-miR-2323	0	2	7	3	chr17	miRNA	73839040	73839062	-	MIMAT0011852
bta-miR-2351	1	3	5	3	chr2	miRNA	9716652	9716671	-	MIMAT0011887
bta-miR-2425-5p	4	1	4	3	chr5	miRNA	30303918	30303939	+	MIMAT0011994
bta-miR-2440	1	6	2	3	chr5	miRNA	111571304	111571323	-	MIMAT0012015
bta-miR-302c	3	4	2	3	chr6	miRNA	14305416	14305438	+	MIMAT0009281
bta-miR-374b	4	1	4	3	chrX	miRNA	82989934	82989955	+	MIMAT0009302
bta-miR-10175-5p	1	6	1	2.66667	chr11	miRNA	93487214	93487233	+	MIMAT0040929
bta-miR-219b-3p	1	5	2	2.66667	chr11	miRNA	99257343	99257365	+	MIMAT0040926
bta-miR-2285ba	3	3	2	2.66667	chr28	miRNA	33644318	33644339	-	MIMAT0046373_1
bta-miR-2285ba	3	3	2	2.66667	chr15	miRNA	21810638	21810659	-	MIMAT0046373
bta-miR-2285co	0	5	3	2.66667	chr21	miRNA	24963097	24963118	-	MIMAT0046686
bta-miR-2285cz	1	0	7	2.66667	chr16	miRNA	54937963	54937984	+	MIMAT0046706
bta-miR-2285dc	1	1	6	2.66667	chr14	miRNA	70492090	70492111	-	MIMAT0046710
bta-miR-2285dm	5	3	0	2.66667	chr5	miRNA	95331220	95331240	-	MIMAT0046758
bta-miR-2313-3p	4	3	1	2.66667	chr15	miRNA	34811829	34811848	+	MIMAT0011830
bta-miR-302d	0	1	7	2.66667	chr6	miRNA	14305989	14306009	+	MIMAT0009279
bta-miR-454	1	1	6	2.66667	chr19	miRNA	10438521	10438543	-	MIMAT0009326
bta-miR-455-3p	2	6	0	2.66667	chr8	miRNA	105738212	105738233	+	MIMAT0003836
bta-miR-670	3	5	0	2.66667	chr15	miRNA	74872349	74872369	+	MIMAT0009364
bta-miR-7860	5	2	1	2.66667	chr12	miRNA	15689602	15689622	+	MIMAT0030439
bta-miR-9-3p	4	1	3	2.66667	chr7	miRNA	90950517	90950533	-	MIMAT0012549_1
bta-miR-9-3p	4	1	3	2.66667	chr21	miRNA	21326634	21326650	+	MIMAT0012549
bta-miR-10172-5p	1	1	5	2.33333	chr21	miRNA	67369635	67369656	-	MIMAT0040920
bta-miR-1271	0	6	1	2.33333	chr7	miRNA	39336546	39336567	+	MIMAT0009975
bta-miR-144	3	1	3	2.33333	chr19	miRNA	20923038	20923059	-	MIMAT0009234
bta-miR-199c	1	3	3	2.33333	chr19	miRNA	26881132	26881151	+	MIMAT0011871
bta-miR-219-5p	1	4	2	2.33333	chr23	miRNA	7359597	7359618	-	MIMAT0009269_1
bta-miR-219-5p	1	4	2	2.33333	chr11	miRNA	99257342	99257363	-	MIMAT0009269
bta-miR-222	1	3	3	2.33333	chrX	miRNA	104688028	104688048	+	MIMAT0003530
bta-miR-2284r	5	1	1	2.33333	chr5	miRNA	101827385	101827407	-	MIMAT0012010
bta-miR-2284s	2	1	4	2.33333	chr12	miRNA	53384182	53384203	+	MIMAT0011811
bta-miR-2285aw	0	1	6	2.33333	chr13	miRNA	19209438	19209458	+	MIMAT0046348
bta-miR-2285be	2	4	1	2.33333	chr5	miRNA	94993013	94993034	+	MIMAT0046380
bta-miR-2285cc	1	3	3	2.33333	chr13	miRNA	42541803	42541825	-	MIMAT0046652
bta-miR-2285cw	3	2	2	2.33333	chr12	miRNA	67434839	67434860	+	MIMAT0046702_1
bta-miR-2285cw	3	2	2	2.33333	chr10	miRNA	3364039	3364060	-	MIMAT0046702
bta-miR-2285w	2	5	0	2.33333	chr2	miRNA	29232958	29232978	+	MIMAT0029945
bta-miR-2314	1	6	0	2.33333	chr15	miRNA	40546608	40546628	-	MIMAT0011834
bta-miR-2317	2	1	4	2.33333	chr15	miRNA	52579717	52579739	-	MIMAT0011838
bta-miR-2345	3	2	2	2.33333	chr19	miRNA	51141518	51141537	-	MIMAT0011880_2
bta-miR-2345	3	2	2	2.33333	chr19	miRNA	51098943	51098962	-	MIMAT0011880_1
bta-miR-2345	3	2	2	2.33333	chr19	miRNA	51178891	51178910	+	MIMAT0011880_3
bta-miR-2345	3	2	2	2.33333	chr19	miRNA	51063431	51063450	-	MIMAT0011880
bta-miR-2482	2	2	3	2.33333	chr9	miRNA	100078918	100078937	-	MIMAT0012074
bta-miR-369-5p	2	3	2	2.33333	chr21	miRNA	67881923	67881942	+	MIMAT0003801
bta-miR-431	3	1	3	2.33333	chr21	miRNA	67706549	67706571	+	MIMAT0009316
bta-miR-449c	1	3	3	2.33333	chr20	miRNA	24042806	24042826	-	MIMAT0009322
bta-miR-495	1	3	3	2.33333	chr21	miRNA	67851656	67851677	+	MIMAT0009335
bta-miR-543	2	5	0	2.33333	chr21	miRNA	67850246	67850267	+	MIMAT0009344
bta-miR-10020	1	4	1	2	chr17	miRNA	67996212	67996233	+	MIMAT0040419
bta-miR-1264	1	3	2	2	chrX	miRNA	68668089	68668110	+	MIMAT0046656
bta-miR-1277	3	3	0	2	chrX	miRNA	2445389	2445410	+	MIMAT0024569
bta-miR-2284i	2	2	2	2	chr1	miRNA	3577667	3577687	+	MIMAT0011792
bta-miR-2285an	0	3	3	2	chr17	miRNA	56761429	56761450	-	MIMAT0046358
bta-miR-2285aq	1	2	3	2	chr22	miRNA	17337827	17337846	-	MIMAT0046365_1
bta-miR-2285aq	1	2	3	2	chr12	miRNA	81293022	81293041	-	MIMAT0046365
bta-miR-2285bi	1	3	2	2	chrX	miRNA	2136883	2136904	+	MIMAT0046389
bta-miR-2285bz	2	2	2	2	chr13	miRNA	57596887	57596907	-	MIMAT0046646
bta-miR-2285ch	2	4	0	2	chr1	miRNA	123739595	123739616	+	MIMAT0046671
bta-miR-2285cy	1	0	5	2	chr21	miRNA	45101290	45101311	-	MIMAT0046705
bta-miR-2285n	2	1	3	2	chr12	miRNA	80695483	80695504	-	MIMAT0025531
bta-miR-2285n	2	1	3	2	chr13	miRNA	8673028	8673049	+	MIMAT0025531_1
bta-miR-2285n	2	1	3	2	chr14	miRNA	83772150	83772171	+	MIMAT0025531_2
bta-miR-2285n	2	1	3	2	chrX	miRNA	131408896	131408917	+	MIMAT0025531_6
bta-miR-2285n	2	1	3	2	chr8	miRNA	102786405	102786426	-	MIMAT0025531_5
bta-miR-2285n	2	1	3	2	chr18	miRNA	26790410	26790431	-	MIMAT0025531_4
bta-miR-2285n	2	1	3	2	chr18	miRNA	25205209	25205230	+	MIMAT0025531_3
bta-miR-2325a	1	1	4	2	chr18	miRNA	11969351	11969370	-	MIMAT0011854
bta-miR-2435	1	1	4	2	chr5	miRNA	68385465	68385486	+	MIMAT0012007
bta-miR-2486-3p	5	1	0	2	chrX	miRNA	93322758	93322780	-	MIMAT0012082
bta-miR-34c	2	0	4	2	chr15	miRNA	22282394	22282415	+	MIMAT0003854
bta-miR-424-5p	3	1	2	2	chrX	miRNA	18288466	18288486	-	MIMAT0013593
bta-miR-497	2	0	4	2	chr19	miRNA	27583590	27583611	-	MIMAT0004343
bta-miR-11993	0	2	3	1.66667	chr6	miRNA	109289645	109289666	-	MIMAT0046634
bta-miR-12021	3	0	2	1.66667	chr8	miRNA	60534182	60534201	+	MIMAT0046714
bta-miR-194b	1	2	2	1.66667	chr29	miRNA	44018309	44018328	-	MIMAT0046730
bta-miR-2284v	2	0	3	1.66667	chr25	miRNA	23762330	23762349	-	MIMAT0011937
bta-miR-2285e	2	2	1	1.66667	chr1	miRNA	158734438	158734459	+	MIMAT0024580
bta-miR-2285e	2	2	1	1.66667	chr9	miRNA	89979640	89979661	+	MIMAT0024580_1
bta-miR-23b-5p	1	4	0	1.66667
bta-miR-2450a	2	0	3	1.66667	chr6	miRNA	108173596	108173616	-	MIMAT0012030
bta-miR-2480	1	1	3	1.66667	chr9	miRNA	91772185	91772204	-	MIMAT0012072
bta-miR-380-3p	1	3	1	1.66667	chr21	miRNA	67843215	67843235	+	MIMAT0003804
bta-miR-410	2	3	0	1.66667	chr21	miRNA	67882287	67882307	+	MIMAT0009311
bta-miR-568	1	0	4	1.66667	chr1	miRNA	59568929	59568948	-	MIMAT0009350
bta-miR-1282	1	1	2	1.33333	chr21	miRNA	56214468	56214487	-	MIMAT0009954
bta-miR-18b	1	1	2	1.33333	chrX	miRNA	18021744	18021765	-	MIMAT0003517
bta-miR-199a-3p	2	2	0	1.33333	chr16	miRNA	40646169	40646190	-	MIMAT0003746
bta-miR-199a-3p	2	2	0	1.33333	chr7	miRNA	16580967	16580988	-	MIMAT0003746_1
bta-miR-202	0	2	2	1.33333	chr26	miRNA	26121813	26121833	+	MIMAT0009259
bta-miR-2284n	0	3	1	1.33333	chr16	miRNA	78601320	78601340	-	MIMAT0011846
bta-miR-2285ad	0	1	3	1.33333	chr23	miRNA	32466294	32466315	+	MIMAT0030446
bta-miR-2285br	1	2	1	1.33333	chr8	miRNA	78063429	78063450	+	MIMAT0046636
bta-miR-2285q	1	0	3	1.33333	chr20	miRNA	13481359	13481381	-	MIMAT0025574
bta-miR-2329-3p	2	0	2	1.33333	chr18	miRNA	48765693	48765714	-	MIMAT0011859
bta-miR-2404	1	2	1	1.33333	chr29	miRNA	1066991	1067010	+	MIMAT0011961_1
bta-miR-2404	1	2	1	1.33333	chr8	miRNA	74786985	74787004	-	MIMAT0011961_2
bta-miR-2404	1	2	1	1.33333	chr17	miRNA	6182563	6182582	-	MIMAT0011961
bta-miR-363	4	0	0	1.33333	chrX	miRNA	18021035	18021055	-	MIMAT0003855
bta-miR-216b	1	0	2	1	chr11	miRNA	38669991	38670012	-	MIMAT0009266
bta-miR-2284q	1	1	1	1	chr27	miRNA	35183664	35183683	-	MIMAT0011957
bta-miR-2285ae	1	0	2	1	chr8	miRNA	74016989	74017010	+	MIMAT0030448
bta-miR-2285as	0	2	1	1	chr3	miRNA	33566602	33566623	-	MIMAT0046338_1
bta-miR-2285as	0	2	1	1	chr5	miRNA	83334837	83334858	+	MIMAT0046338_2
bta-miR-2285as	0	2	1	1	chr10	miRNA	28921766	28921787	-	MIMAT0046338
bta-miR-2285ay	0	0	3	1	chr16	miRNA	80588757	80588778	+	MIMAT0046355
bta-miR-2285c	0	3	0	1	chr26	miRNA	47382359	47382380	-	MIMAT0011950
bta-miR-2285ce	0	0	3	1	chr29	miRNA	29746006	29746028	+	MIMAT0046657
bta-miR-2285cs	0	1	2	1	chr6	miRNA	63379767	63379789	+	MIMAT0046693
bta-miR-2285da	0	1	2	1	chr8	miRNA	60435957	60435978	-	MIMAT0046707
bta-miR-2285dd	1	0	2	1	chrX	miRNA	142513040	142513061	+	MIMAT0046712
bta-miR-487b	0	1	2	1	chr21	miRNA	67861981	67862002	+	MIMAT0003847
bta-miR-489	2	0	1	1	chr4	miRNA	10718649	10718670	-	MIMAT0009942
bta-miR-539	1	0	2	1	chr21	miRNA	67862753	67862774	+	MIMAT0009342
bta-miR-759	3	0	0	1	chr12	miRNA	11026608	11026629	-	MIMAT0009371
bta-miR-2285ab	0	2	0	0.666667	chr12	miRNA	51244668	51244689	+	MIMAT0030436
bta-miR-2285bj	0	2	0	0.666667	chr3	miRNA	86005646	86005667	+	MIMAT0046391
bta-miR-2285bj	0	2	0	0.666667	chrX	miRNA	6590609	6590630	-	MIMAT0046391_1
bta-miR-367	1	0	1	0.666667	chr6	miRNA	14306112	14306134	+	MIMAT0009299
bta-miR-2285bn	0	1	0	0.333333	chrX	miRNA	68054309	68054330	-	MIMAT0046625
bta-miR-2285bu	0	1	0	0.333333	chr13	miRNA	60619752	60619773	-	MIMAT0046640
bta-miR-2285bu	0	1	0	0.333333	chr4	miRNA	63416641	63416662	-	MIMAT0046640_1
bta-miR-2285f	0	1	0	0.333333	chr20	miRNA	21912887	21912908	+	MIMAT0024581
bta-miR-2285f	0	1	0	0.333333	chr5	miRNA	49702297	49702318	+	MIMAT0024581_1
bta-miR-2300a-5p	1	0	0	0.333333	chr12	miRNA	31918192	31918213	-	MIMAT0011809

## Sheet: Table S3
Supplemental Table 3. small RNAs of three BM-EVs samples mapped to the Rfam database
SmallRNA	M1_UMIs	M2_UMIs	M3_UMIs	Mean Reads	RF	Chr	type	type1	Source
GK000023.2/29874217-29874146	26500	57838	18713	34350.3	RF00005	chr23	tRNA	tRNA	Eddy SR
GK000003.2/8110713-8110642	26548	57464	18790	34267.3	RF00005	chr3	tRNA	tRNA	Eddy SR
GK000007.2/44000403-44000474	26561	57436	18748	34248.3	RF00005	chr7	tRNA	tRNA	Eddy SR
GK000003.2/21457814-21457743	26410	57143	18701	34084.7	RF00005	chr3	tRNA	tRNA	Eddy SR
GK000003.2/8094520-8094449	25331	55676	18294	33100.3	RF00005	chr3	tRNA	tRNA	Eddy SR
GK000002.2/66269475-66272552	26002	35651	31769	31140.7	RF02540	chr2	LSU_rRNA_archaea	Archaeal large subunit ribosomal RNA	Published; PMID:11869452
GK000003.2/20943640-20943569	23512	50634	15931	30025.7	RF00005	chr3	tRNA	tRNA	Eddy SR
GK000009.2/25853594-25853665	23366	50094	15885	29781.7	RF00005	chr9	tRNA	tRNA	Eddy SR
GK000003.2/8111896-8111825	18889	42787	12563	24746.3	RF00005	chr3	tRNA	tRNA	Eddy SR
GK000017.2/53128220-53128291	18805	42681	12454	24646.7	RF00005	chr17	tRNA	tRNA	Eddy SR
GK000003.2/8020026-8019955	18620	42702	12539	24620.3	RF00005	chr3	tRNA	tRNA	Eddy SR
GK000003.2/8102369-8102298	18492	42717	12596	24601.7	RF00005	chr3	tRNA	tRNA	Eddy SR
GK000017.2/53131191-53131262	18793	42475	12518	24595.3	RF00005	chr17	tRNA	tRNA	Eddy SR
GK000023.2/30940535-30940464	18772	42578	12404	24584.7	RF00005	chr23	tRNA	tRNA	Eddy SR
GK000019.2/28460466-28460395	18774	42388	12537	24566.3	RF00005	chr19	tRNA	tRNA	Eddy SR
GK000003.2/8114684-8114755	18805	42292	12596	24564.3	RF00005	chr3	tRNA	tRNA	Eddy SR
GK000005.2/60678961-60679032	18668	42423	12488	24526.3	RF00005	chr5	tRNA	tRNA	Eddy SR
GK000023.2/30858999-30859070	18646	42420	12511	24525.7	RF00005	chr23	tRNA	tRNA	Eddy SR
GK000003.2/8095726-8095655	18237	41256	12241	23911.3	RF00005	chr3	tRNA	tRNA	Eddy SR
GK000030.2/62082268-62081025	18082	19714	20998	19598	RF02543	chrX	LSU_rRNA_eukarya	Eukaryotic large subunit ribosomal RNA	Published; PMID:11869452
GK000018.2/58242715-58241932	14665	24600	15943	18402.7	RF02543	chr18	LSU_rRNA_eukarya	Eukaryotic large subunit ribosomal RNA	Published; PMID:11869452
GK000002.2/1243006-1242935	9933	29877	8752	16187.3	RF00005	chr2	tRNA	tRNA	Eddy SR
GK000012.2/15143771-15143700	8735	26812	8102	14549.7	RF00005	chr12	tRNA	tRNA	Eddy SR
GK000021.2/3276937-3276866	8728	26769	8072	14523	RF00005	chr21	tRNA	tRNA	Eddy SR
GK000001.2/10125544-10125473	9262	24832	6107	13400.3	RF00005	chr1	tRNA	tRNA	Eddy SR
GK000005.2/63016480-63016551	6974	23836	7021	12610.3	RF00005	chr5	tRNA	tRNA	Eddy SR
GK000030.2/62080095-62079515	12006	13223	12295	12508	RF02543	chrX	LSU_rRNA_eukarya	Eukaryotic large subunit ribosomal RNA	Published; PMID:11869452
GK000003.2/21050424-21050352	6506	19375	6896	10925.7	RF00005	chr3	tRNA	tRNA	Eddy SR
GK000003.2/21210420-21210348	6474	19431	6810	10905	RF00005	chr3	tRNA	tRNA	Eddy SR
GK000002.2/66268226-66268404	8713	14501	8544	10586	RF02541	chr2	LSU_rRNA_bacteria	Bacterial large subunit ribosomal RNA	Published; PMID:11869452
GK000025.2/32377238-32377886	6944	13031	9315	9763.33	RF01960	chr25	SSU_rRNA_eukarya	Eukaryotic small subunit ribosomal RNA	Published; PMID:11869452
GK000025.2/32380943-32381591	6920	12967	9218	9701.67	RF01960	chr25	SSU_rRNA_eukarya	Eukaryotic small subunit ribosomal RNA	Published; PMID:11869452
GK000025.2/32382980-32383611	6831	12799	9160	9596.67	RF01960	chr25	SSU_rRNA_eukarya	Eukaryotic small subunit ribosomal RNA	Published; PMID:11869452
GK000025.2/32458371-32459406	10001	7246	11505	9584	RF02542	chr25	SSU_rRNA_microsporidia	Microsporidia small subunit ribosomal RNA	Published; PMID:11869452
GK000003.2/53470625-53471277	6998	7182	11110	8430	RF02540	chr3	LSU_rRNA_archaea	Archaeal large subunit ribosomal RNA	Published; PMID:11869452
GK000018.2/59526407-59527164	6126	8816	9945	8295.67	RF02543	chr18	LSU_rRNA_eukarya	Eukaryotic large subunit ribosomal RNA	Published; PMID:11869452
GK000001.2/5378229-5378338	6011	12596	6185	8264	RF02543	chr1	LSU_rRNA_eukarya	Eukaryotic large subunit ribosomal RNA	Published; PMID:11869452
GK000025.2/32450778-32451776	6943	7763	7670	7458.67	RF01960	chr25	SSU_rRNA_eukarya	Eukaryotic small subunit ribosomal RNA	Published; PMID:11869452
GK000006.2/92537923-92538585	6085	5488	8855	6809.33	RF02543	chr6	LSU_rRNA_eukarya	Eukaryotic large subunit ribosomal RNA	Published; PMID:11869452
GK000014.2/18276110-18276568	6653	5880	7198	6577	RF02543	chr14	LSU_rRNA_eukarya	Eukaryotic large subunit ribosomal RNA	Published; PMID:11869452
GK000025.2/32455405-32456145	6309	7062	5989	6453.33	RF02542	chr25	SSU_rRNA_microsporidia	Microsporidia small subunit ribosomal RNA	Published; PMID:11869452
GK000018.2/58222884-58223346	3017	7569	6626	5737.33	RF02543	chr18	LSU_rRNA_eukarya	Eukaryotic large subunit ribosomal RNA	Published; PMID:11869452
GK000018.2/58224715-58224254	3025	7576	6590	5730.33	RF02543	chr18	LSU_rRNA_eukarya	Eukaryotic large subunit ribosomal RNA	Published; PMID:11869452
GK000007.2/31761868-31762330	2997	7453	6564	5671.33	RF02543	chr7	LSU_rRNA_eukarya	Eukaryotic large subunit ribosomal RNA	Published; PMID:11869452
GK000023.2/31446852-31446922	5862	8305	2088	5418.33	RF00005	chr23	tRNA	tRNA	Eddy SR
GK000003.2/8030458-8030528	5900	8103	2107	5370	RF00005	chr3	tRNA	tRNA	Eddy SR
GK000018.2/1461693-1461763	5902	8150	2050	5367.33	RF00005	chr18	tRNA	tRNA	Eddy SR
GK000018.2/1857485-1857555	5893	8125	2084	5367.33	RF00005	chr18	tRNA	tRNA	Eddy SR
GK000019.2/28379155-28379225	5860	8117	2074	5350.33	RF00005	chr19	tRNA	tRNA	Eddy SR
GK000002.2/39950235-39950305	5784	8165	2080	5343	RF00005	chr2	tRNA	tRNA	Eddy SR
GK000018.2/1454022-1453952	5773	8156	2045	5324.67	RF00005	chr18	tRNA	tRNA	Eddy SR
GK000023.2/30708854-30708924	5773	8179	2017	5323	RF00005	chr23	tRNA	tRNA	Eddy SR
GK000018.2/1454662-1454592	5768	8169	2024	5320.33	RF00005	chr18	tRNA	tRNA	Eddy SR
AAFC03099237.1/8865-8960	2115	9940	3205	5086.67	RF00019		Y_RNA	Y RNA	Griffiths-Jones SR, Published; PMID:18087752, Gardner PP
GK000004.2/112950967-112951062	2100	9943	3176	5073	RF00019	chr4	Y_RNA	Y RNA	Griffiths-Jones SR, Published; PMID:18087752, Gardner PP
GK000030.2/62080535-62080056	3995	6299	4015	4769.67	RF02540	chrX	LSU_rRNA_archaea	Archaeal large subunit ribosomal RNA	Published; PMID:11869452
GJ060338.1/901-1	4849	3675	5641	4721.67	RF01960		SSU_rRNA_eukarya	Eukaryotic small subunit ribosomal RNA	Published; PMID:11869452
GK000030.2/62079478-62079031	3888	6218	3883	4663	RF02543	chrX	LSU_rRNA_eukarya	Eukaryotic large subunit ribosomal RNA	Published; PMID:11869452
GK000018.2/50716836-50716677	3906	3625	6322	4617.67	RF02543	chr18	LSU_rRNA_eukarya	Eukaryotic large subunit ribosomal RNA	Published; PMID:11869452
GK000018.2/50716655-50716170	2552	6818	3892	4420.67	RF02543	chr18	LSU_rRNA_eukarya	Eukaryotic large subunit ribosomal RNA	Published; PMID:11869452
GK000006.2/92538603-92539088	2561	6793	3903	4419	RF02543	chr6	LSU_rRNA_eukarya	Eukaryotic large subunit ribosomal RNA	Published; PMID:11869452
GK000007.2/76906179-76906250	2897	7933	1708	4179.33	RF00005	chr7	tRNA	tRNA	Eddy SR
GK000003.2/21084725-21084795	5204	5513	1400	4039	RF00005	chr3	tRNA	tRNA	Eddy SR
GK000003.2/21254370-21254300	5043	5598	1400	4013.67	RF00005	chr3	tRNA	tRNA	Eddy SR
GK000003.2/20996143-20996074	5117	5532	1349	3999.33	RF00005	chr3	tRNA	tRNA	Eddy SR
GK000028.2/40330920-40330990	5109	5533	1348	3996.67	RF00005	chr28	tRNA	tRNA	Eddy SR
GK000003.2/21225221-21225291	5125	5518	1343	3995.33	RF00005	chr3	tRNA	tRNA	Eddy SR
GK000003.2/21420077-21420147	5080	5612	1291	3994.33	RF00005	chr3	tRNA	tRNA	Eddy SR
GK000003.2/21416863-21416793	5078	5567	1312	3985.67	RF00005	chr3	tRNA	tRNA	Eddy SR
GK000003.2/21065482-21065552	5081	5544	1304	3976.33	RF00005	chr3	tRNA	tRNA	Eddy SR
GK000003.2/21418374-21418304	5016	5601	1312	3976.33	RF00005	chr3	tRNA	tRNA	Eddy SR
GK000003.2/21178921-21178851	5094	5502	1313	3969.67	RF00005	chr3	tRNA	tRNA	Eddy SR
GK000003.2/20923355-20923425	5102	5389	1276	3922.33	RF00005	chr3	tRNA	tRNA	Eddy SR
GK000025.2/32452892-32454151	4513	3421	3620	3851.33	RF01960	chr25	SSU_rRNA_eukarya	Eukaryotic small subunit ribosomal RNA	Published; PMID:11869452
GK000002.2/128889821-128889750	1840	6511	1861	3404	RF00005	chr2	tRNA	tRNA	Eddy SR
GK000006.2/76856521-76856616	1189	6424	1953	3188.67	RF00019	chr6	Y_RNA	Y RNA	Griffiths-Jones SR, Published; PMID:18087752, Gardner PP
GK000025.2/32456478-32457174	3861	2731	2969	3187	RF01960	chr25	SSU_rRNA_eukarya	Eukaryotic small subunit ribosomal RNA	Published; PMID:11869452
GK000025.2/32438110-32438806	3911	2671	2974	3185.33	RF01960	chr25	SSU_rRNA_eukarya	Eukaryotic small subunit ribosomal RNA	Published; PMID:11869452
GK000025.2/32445544-32446240	3847	2729	2961	3179	RF01960	chr25	SSU_rRNA_eukarya	Eukaryotic small subunit ribosomal RNA	Published; PMID:11869452
GK000025.2/32454301-32454997	3819	2715	2872	3135.33	RF01960	chr25	SSU_rRNA_eukarya	Eukaryotic small subunit ribosomal RNA	Published; PMID:11869452
GK000002.2/66606835-66607531	3812	2688	2901	3133.67	RF01960	chr2	SSU_rRNA_eukarya	Eukaryotic small subunit ribosomal RNA	Published; PMID:11869452
GK000002.2/66607826-66608508	3746	2671	2978	3131.67	RF01960	chr2	SSU_rRNA_eukarya	Eukaryotic small subunit ribosomal RNA	Published; PMID:11869452
GK000025.2/32429397-32430093	3742	2556	2948	3082	RF01960	chr25	SSU_rRNA_eukarya	Eukaryotic small subunit ribosomal RNA	Published; PMID:11869452
GK000008.2/25409496-25409964	2374	4255	2378	3002.33	RF02543	chr8	LSU_rRNA_eukarya	Eukaryotic large subunit ribosomal RNA	Published; PMID:11869452
GK000025.2/32441927-32442609	3569	2516	2735	2940	RF01960	chr25	SSU_rRNA_eukarya	Eukaryotic small subunit ribosomal RNA	Published; PMID:11869452
GJ058278.1/172-1	1869	4972	1968	2936.33	RF01960		SSU_rRNA_eukarya	Eukaryotic small subunit ribosomal RNA	Published; PMID:11869452
GK000003.2/35810513-35810973	2175	4032	2179	2795.33	RF02543	chr3	LSU_rRNA_eukarya	Eukaryotic large subunit ribosomal RNA	Published; PMID:11869452
GK000025.2/32457567-32458239	3057	2486	2796	2779.67	RF01960	chr25	SSU_rRNA_eukarya	Eukaryotic small subunit ribosomal RNA	Published; PMID:11869452
GK000025.2/32390485-32391289	2409	2797	2968	2724.67	RF01960	chr25	SSU_rRNA_eukarya	Eukaryotic small subunit ribosomal RNA	Published; PMID:11869452
GK000018.2/58234826-58234507	1884	3284	2802	2656.67	RF02543	chr18	LSU_rRNA_eukarya	Eukaryotic large subunit ribosomal RNA	Published; PMID:11869452
GK000025.2/32423280-32423960	3237	2226	2490	2651	RF01960	chr25	SSU_rRNA_eukarya	Eukaryotic small subunit ribosomal RNA	Published; PMID:11869452
GK000021.2/54705264-54705611	2351	2124	3387	2620.67	RF02543	chr21	LSU_rRNA_eukarya	Eukaryotic large subunit ribosomal RNA	Published; PMID:11869452
GK000025.2/32447455-32448149	2838	2042	2431	2437	RF01960	chr25	SSU_rRNA_eukarya	Eukaryotic small subunit ribosomal RNA	Published; PMID:11869452
GK000008.2/30983349-30983779	2334	1965	2901	2400	RF02540	chr8	LSU_rRNA_archaea	Archaeal large subunit ribosomal RNA	Published; PMID:11869452
GK000025.2/32465610-32465762	1681	3845	1564	2363.33	RF00002	chr25	5_8S_rRNA	5.8S ribosomal RNA	Wuyts et al, European LSU rRNA database, PMID:11125083
GK000025.2/32468496-32468648	1718	3745	1580	2347.67	RF00002	chr25	5_8S_rRNA	5.8S ribosomal RNA	Wuyts et al, European LSU rRNA database, PMID:11125083
GK000025.2/32471121-32471273	1682	3785	1551	2339.33	RF00002	chr25	5_8S_rRNA	5.8S ribosomal RNA	Wuyts et al, European LSU rRNA database, PMID:11125083
GK000025.2/32466577-32466729	1651	3755	1558	2321.33	RF00002	chr25	5_8S_rRNA	5.8S ribosomal RNA	Wuyts et al, European LSU rRNA database, PMID:11125083
GK000025.2/32467533-32467685	1660	3763	1521	2314.67	RF00002	chr25	5_8S_rRNA	5.8S ribosomal RNA	Wuyts et al, European LSU rRNA database, PMID:11125083
GK000025.2/32469329-32469481	1655	3746	1522	2307.67	RF00002	chr25	5_8S_rRNA	5.8S ribosomal RNA	Wuyts et al, European LSU rRNA database, PMID:11125083
GK000025.2/32470244-32470396	1644	3732	1526	2300.67	RF00002	chr25	5_8S_rRNA	5.8S ribosomal RNA	Wuyts et al, European LSU rRNA database, PMID:11125083
GK000025.2/32443618-32444314	2560	1695	2239	2164.67	RF01960	chr25	SSU_rRNA_eukarya	Eukaryotic small subunit ribosomal RNA	Published; PMID:11869452
GK000006.2/39641297-39641218	1218	1409	3580	2069	RF02543	chr6	LSU_rRNA_eukarya	Eukaryotic large subunit ribosomal RNA	Published; PMID:11869452
AAFC03099238.1/126186-126085	1121	3578	1353	2017.33	RF00019		Y_RNA	Y RNA	Griffiths-Jones SR, Published; PMID:18087752, Gardner PP
GK000004.2/112970775-112970876	1111	3585	1327	2007.67	RF00019	chr4	Y_RNA	Y RNA	Griffiths-Jones SR, Published; PMID:18087752, Gardner PP
GK000010.2/70793354-70793282	753	3879	1154	1928.67	RF00005	chr10	tRNA	tRNA	Eddy SR
GK000021.2/30797628-30797556	724	3888	1125	1912.33	RF00005	chr21	tRNA	tRNA	Eddy SR
GK000003.2/21057291-21057219	1002	3535	1180	1905.67	RF00005	chr3	tRNA	tRNA	Eddy SR
GK000013.2/72801191-72800755	1838	1367	2420	1875	RF02543	chr13	LSU_rRNA_eukarya	Eukaryotic large subunit ribosomal RNA	Published; PMID:11869452
GK000003.2/8104306-8104376	1120	3483	952	1851.67	RF00005	chr3	tRNA	tRNA	Eddy SR
GK000003.2/8112633-8112563	1138	3463	951	1850.67	RF00005	chr3	tRNA	tRNA	Eddy SR
GK000004.2/113178960-113179031	1013	3215	1115	1781	RF00005	chr4	tRNA	tRNA	Eddy SR
GK000004.2/113190347-113190418	1028	3196	1114	1779.33	RF00005	chr4	tRNA	tRNA	Eddy SR
GK000019.2/40088102-40088173	1007	3189	1126	1774	RF00005	chr19	tRNA	tRNA	Eddy SR
GK000019.2/40295878-40295807	1020	3194	1098	1770.67	RF00005	chr19	tRNA	tRNA	Eddy SR
GK000019.2/40090251-40090180	1002	3153	1156	1770.33	RF00005	chr19	tRNA	tRNA	Eddy SR
GK000019.2/40295144-40295073	1003	3178	1086	1755.67	RF00005	chr19	tRNA	tRNA	Eddy SR
GK000004.2/113198384-113198313	1012	3179	1075	1755.33	RF00005	chr4	tRNA	tRNA	Eddy SR
GK000027.2/5116420-5114464	1622	1753	1888	1754.33	RF01960	chr27	SSU_rRNA_eukarya	Eukaryotic small subunit ribosomal RNA	Published; PMID:11869452
GK000025.2/32368861-32369541	1413	1769	2010	1730.67	RF01960	chr25	SSU_rRNA_eukarya	Eukaryotic small subunit ribosomal RNA	Published; PMID:11869452
GK000004.2/54003759-54003955	1657	1398	2099	1718	RF02543	chr4	LSU_rRNA_eukarya	Eukaryotic large subunit ribosomal RNA	Published; PMID:11869452
GK000001.2/18852260-18852189	771	3270	859	1633.33	RF00005	chr1	tRNA	tRNA	Eddy SR
GK000011.2/46155636-46155511	1935	1186	1736	1619	RF02543	chr11	LSU_rRNA_eukarya	Eukaryotic large subunit ribosomal RNA	Published; PMID:11869452
GK000025.2/32388835-32389346	1435	1890	1481	1602	RF01960	chr25	SSU_rRNA_eukarya	Eukaryotic small subunit ribosomal RNA	Published; PMID:11869452
GK000005.2/23983423-23983493	996	2978	770	1581.33	RF00005	chr5	tRNA	tRNA	Eddy SR
GK000026.2/4832182-4831540	1060	1759	1815	1544.67	RF00177	chr26	SSU_rRNA_bacteria	Bacterial small subunit ribosomal RNA	Published; PMID:11869452
GK000025.2/32405994-32406558	1247	1383	1978	1536	RF01960	chr25	SSU_rRNA_eukarya	Eukaryotic small subunit ribosomal RNA	Published; PMID:11869452
GK000011.2/68527620-68527550	857	2718	958	1511	RF00005	chr11	tRNA	tRNA	Eddy SR
GJ060344.1/1-583	1946	1297	1274	1505.67	RF01960		SSU_rRNA_eukarya	Eukaryotic small subunit ribosomal RNA	Published; PMID:11869452
GK000003.2/21178089-21178160	1151	2265	726	1380.67	RF00005	chr3	tRNA	tRNA	Eddy SR
GK000003.2/21444020-21443949	1144	2246	739	1376.33	RF00005	chr3	tRNA	tRNA	Eddy SR
GK000003.2/21066334-21066263	1156	2227	734	1372.33	RF00005	chr3	tRNA	tRNA	Eddy SR
GK000003.2/21422473-21422402	1145	2206	749	1366.67	RF00005	chr3	tRNA	tRNA	Eddy SR
GK000003.2/21006944-21006874	1070	2478	540	1362.67	RF00005	chr3	tRNA	tRNA	Eddy SR
GK000003.2/21414468-21414539	1147	2178	761	1362	RF00005	chr3	tRNA	tRNA	Eddy SR
GK000003.2/21031416-21031346	1079	2438	562	1359.67	RF00005	chr3	tRNA	tRNA	Eddy SR
GK000003.2/21253525-21253596	1141	2185	743	1356.33	RF00005	chr3	tRNA	tRNA	Eddy SR
GK000003.2/21209840-21209911	1119	2198	748	1355	RF00005	chr3	tRNA	tRNA	Eddy SR
GK000021.2/54705649-54705816	1295	1773	988	1352	RF02543	chr21	LSU_rRNA_eukarya	Eukaryotic large subunit ribosomal RNA	Published; PMID:11869452
GK000003.2/21226062-21225991	1109	2183	742	1344.67	RF00005	chr3	tRNA	tRNA	Eddy SR
GK000006.2/114066759-114066829	1077	2402	526	1335	RF00005	chr6	tRNA	tRNA	Eddy SR
GK000003.2/21314669-21314739	1081	2389	529	1333	RF00005	chr3	tRNA	tRNA	Eddy SR
GK000025.2/32462703-32462866	1739	1173	1047	1319.67	RF01960	chr25	SSU_rRNA_eukarya	Eukaryotic small subunit ribosomal RNA	Published; PMID:11869452
GK000025.2/32460086-32460249	1758	1182	1008	1316	RF02542	chr25	SSU_rRNA_microsporidia	Microsporidia small subunit ribosomal RNA	Published; PMID:11869452
GK000001.2/86120078-86120008	1036	2359	541	1312	RF00005	chr1	tRNA	tRNA	Eddy SR
GK000004.2/112975253-112975142	975	1972	883	1276.67	RF00019	chr4	Y_RNA	Y RNA	Griffiths-Jones SR, Published; PMID:18087752, Gardner PP
AAFC03099238.1/121707-121818	1014	1968	832	1271.33	RF00019		Y_RNA	Y RNA	Griffiths-Jones SR, Published; PMID:18087752, Gardner PP
GK000029.2/50712893-50713210	1003	1738	1005	1248.67	RF02543	chr29	LSU_rRNA_eukarya	Eukaryotic large subunit ribosomal RNA	Published; PMID:11869452
GK000025.2/32434357-32434888	1383	1198	1116	1232.33	RF01960	chr25	SSU_rRNA_eukarya	Eukaryotic small subunit ribosomal RNA	Published; PMID:11869452
GK000025.2/32440166-32440697	1346	1252	1095	1231	RF01960	chr25	SSU_rRNA_eukarya	Eukaryotic small subunit ribosomal RNA	Published; PMID:11869452
GK000025.2/32452043-32452574	1323	1224	1113	1220	RF01960	chr25	SSU_rRNA_eukarya	Eukaryotic small subunit ribosomal RNA	Published; PMID:11869452
GK000025.2/32426501-32427032	1342	1126	1147	1205	RF01960	chr25	SSU_rRNA_eukarya	Eukaryotic small subunit ribosomal RNA	Published; PMID:11869452
GK000025.2/32439217-32439748	1364	1151	1070	1195	RF01960	chr25	SSU_rRNA_eukarya	Eukaryotic small subunit ribosomal RNA	Published; PMID:11869452
GK000025.2/32420131-32420662	1317	1166	1068	1183.67	RF01960	chr25	SSU_rRNA_eukarya	Eukaryotic small subunit ribosomal RNA	Published; PMID:11869452
GK000025.2/32431518-32432051	1298	1186	1046	1176.67	RF01960	chr25	SSU_rRNA_eukarya	Eukaryotic small subunit ribosomal RNA	Published; PMID:11869452
GK000025.2/32421217-32421748	1277	1149	1075	1167	RF01960	chr25	SSU_rRNA_eukarya	Eukaryotic small subunit ribosomal RNA	Published; PMID:11869452
GK000010.2/24095953-24095748	909	902	1551	1120.67	RF02543	chr10	LSU_rRNA_eukarya	Eukaryotic large subunit ribosomal RNA	Published; PMID:11869452
GK000025.2/2621235-2621307	526	2241	537	1101.33	RF00005	chr25	tRNA	tRNA	Eddy SR
GK000025.2/2613401-2613473	522	2245	522	1096.33	RF00005	chr25	tRNA	tRNA	Eddy SR
GK000007.2/41736291-41736363	550	2171	566	1095.67	RF00005	chr7	tRNA	tRNA	Eddy SR
GK000025.2/2618370-2618442	535	2161	562	1086	RF00005	chr25	tRNA	tRNA	Eddy SR
GK000010.2/94200012-94199940	347	2244	662	1084.33	RF00005	chr10	tRNA	tRNA	Eddy SR
GK000025.2/2625595-2625667	545	2161	546	1084	RF00005	chr25	tRNA	tRNA	Eddy SR
GK000025.2/2630204-2630276	519	2159	574	1084	RF00005	chr25	tRNA	tRNA	Eddy SR
GK000025.2/2593116-2593044	518	2181	548	1082.33	RF00005	chr25	tRNA	tRNA	Eddy SR
GK000025.2/2605279-2605207	500	2188	555	1081	RF00005	chr25	tRNA	tRNA	Eddy SR
GK000025.2/32424433-32424964	1148	1127	967	1080.67	RF01960	chr25	SSU_rRNA_eukarya	Eukaryotic small subunit ribosomal RNA	Published; PMID:11869452
GK000025.2/2623856-2623928	511	2185	545	1080.33	RF00005	chr25	tRNA	tRNA	Eddy SR
GK000025.2/2603762-2603834	520	2166	553	1079.67	RF00005	chr25	tRNA	tRNA	Eddy SR
GK000023.2/31310480-31310408	534	2135	544	1071	RF00005	chr23	tRNA	tRNA	Eddy SR
GK000025.2/2597669-2597597	546	2122	540	1069.33	RF00005	chr25	tRNA	tRNA	Eddy SR
GK000007.2/41748469-41748397	510	2121	571	1067.33	RF00005	chr7	tRNA	tRNA	Eddy SR
GK000025.2/2635164-2635236	530	2125	529	1061.33	RF00005	chr25	tRNA	tRNA	Eddy SR
GK000025.2/2608820-2608892	519	2093	543	1051.67	RF00005	chr25	tRNA	tRNA	Eddy SR
GK000003.2/21395381-21395453	513	2108	532	1051	RF00005	chr3	tRNA	tRNA	Eddy SR
GK000025.2/32392798-32393309	944	1422	767	1044.33	RF01960	chr25	SSU_rRNA_eukarya	Eukaryotic small subunit ribosomal RNA	Published; PMID:11869452
GK000025.2/32393858-32394370	946	1321	838	1035	RF01960	chr25	SSU_rRNA_eukarya	Eukaryotic small subunit ribosomal RNA	Published; PMID:11869452
GK000025.2/32414100-32414823	1014	1205	874	1031	RF01960	chr25	SSU_rRNA_eukarya	Eukaryotic small subunit ribosomal RNA	Published; PMID:11869452
GK000025.2/32415876-32416401	1059	1064	970	1031	RF01960	chr25	SSU_rRNA_eukarya	Eukaryotic small subunit ribosomal RNA	Published; PMID:11869452
GK000025.2/32417572-32418100	1040	1027	984	1017	RF01960	chr25	SSU_rRNA_eukarya	Eukaryotic small subunit ribosomal RNA	Published; PMID:11869452
GK000025.2/32414829-32415358	1051	997	1000	1016	RF01960	chr25	SSU_rRNA_eukarya	Eukaryotic small subunit ribosomal RNA	Published; PMID:11869452
GK000025.2/32449355-32449886	1073	994	953	1006.67	RF01960	chr25	SSU_rRNA_eukarya	Eukaryotic small subunit ribosomal RNA	Published; PMID:11869452
GK000008.2/30558901-30559636	1163	997	813	991	RF02543	chr8	LSU_rRNA_eukarya	Eukaryotic large subunit ribosomal RNA	Published; PMID:11869452
GK000003.2/45908757-45908883	493	1978	499	990	RF00005	chr3	tRNA	tRNA	Eddy SR
GK000025.2/32391395-32391777	927	911	1110	982.667	RF01960	chr25	SSU_rRNA_eukarya	Eukaryotic small subunit ribosomal RNA	Published; PMID:11869452
GK000025.2/32400764-32401470	823	1153	758	911.333	RF01960	chr25	SSU_rRNA_eukarya	Eukaryotic small subunit ribosomal RNA	Published; PMID:11869452
GK000025.2/32430557-32431085	891	897	820	869.333	RF02542	chr25	SSU_rRNA_microsporidia	Microsporidia small subunit ribosomal RNA	Published; PMID:11869452
GK000001.2/117220929-117221040	575	1415	561	850.333	RF00019	chr1	Y_RNA	Y RNA	Griffiths-Jones SR, Published; PMID:18087752, Gardner PP
GK000025.2/32404426-32405089	781	1109	624	838	RF01960	chr25	SSU_rRNA_eukarya	Eukaryotic small subunit ribosomal RNA	Published; PMID:11869452
GK000003.2/21369308-21369380	306	1605	568	826.333	RF00005	chr3	tRNA	tRNA	Eddy SR
GK000003.2/21066926-21066854	299	1566	556	807	RF00005	chr3	tRNA	tRNA	Eddy SR
GK000025.2/32427741-32428442	793	1004	624	807	RF01960	chr25	SSU_rRNA_eukarya	Eukaryotic small subunit ribosomal RNA	Published; PMID:11869452
GK000003.2/21177498-21177570	268	1586	520	791.333	RF00005	chr3	tRNA	tRNA	Eddy SR
GK000025.2/32471925-32472058	586	1221	565	790.667	RF00002	chr25	5_8S_rRNA	5.8S ribosomal RNA	Wuyts et al, European LSU rRNA database, PMID:11125083
GK000006.2/60918690-60918620	606	1391	333	776.667	RF00005	chr6	tRNA	tRNA	Eddy SR
GK000010.2/76202288-76201134	565	574	1172	770.333	RF02543	chr10	LSU_rRNA_eukarya	Eukaryotic large subunit ribosomal RNA	Published; PMID:11869452
GK000008.2/98714832-98714762	600	1342	350	764	RF00005	chr8	tRNA	tRNA	Eddy SR
GK000015.2/1530703-1530633	533	1377	345	751.667	RF00005	chr15	tRNA	tRNA	Eddy SR
GK000025.2/32387210-32387561	606	1113	533	750.667	RF01960	chr25	SSU_rRNA_eukarya	Eukaryotic small subunit ribosomal RNA	Published; PMID:11869452
GK000010.2/26471455-26471536	447	1316	442	735	RF00005	chr10	tRNA	tRNA	Eddy SR
GK000025.2/20180859-20180940	440	1328	432	733.333	RF00005	chr25	tRNA	tRNA	Eddy SR
GK000025.2/32459607-32460072	688	847	661	732	RF02542	chr25	SSU_rRNA_microsporidia	Microsporidia small subunit ribosomal RNA	Published; PMID:11869452
GK000023.2/29892278-29892359	419	1334	437	730	RF00005	chr23	tRNA	tRNA	Eddy SR
GK000010.2/26516628-26516547	434	1291	438	721	RF00005	chr10	tRNA	tRNA	Eddy SR
GK000023.2/29870951-29870870	439	1284	435	719.333	RF00005	chr23	tRNA	tRNA	Eddy SR
GK000025.2/32408601-32409054	674	795	688	719	RF01960	chr25	SSU_rRNA_eukarya	Eukaryotic small subunit ribosomal RNA	Published; PMID:11869452
GK000001.2/95182753-95182834	407	1344	396	715.667	RF00005	chr1	tRNA	tRNA	Eddy SR
GK000023.2/29998246-29998327	412	1316	415	714.333	RF00005	chr23	tRNA	tRNA	Eddy SR
GK000010.2/42671324-42671623	474	1261	402	712.333	RF00017	chr10	Metazoa_SRP	Metazoan signal recognition particle RNA	Published; PMID:19838050
GK000025.2/32422360-32422812	671	734	715	706.667	RF01960	chr25	SSU_rRNA_eukarya	Eukaryotic small subunit ribosomal RNA	Published; PMID:11869452
GK000025.2/32425585-32426032	679	713	713	701.667	RF01960	chr25	SSU_rRNA_eukarya	Eukaryotic small subunit ribosomal RNA	Published; PMID:11869452
GK000008.2/35941944-35941266	630	473	964	689	RF02543	chr8	LSU_rRNA_eukarya	Eukaryotic large subunit ribosomal RNA	Published; PMID:11869452
GK000025.2/32432651-32433075	647	715	684	682	RF01960	chr25	SSU_rRNA_eukarya	Eukaryotic small subunit ribosomal RNA	Published; PMID:11869452
GK000025.2/32399668-32400053	642	714	682	679.333	RF01960	chr25	SSU_rRNA_eukarya	Eukaryotic small subunit ribosomal RNA	Published; PMID:11869452
GK000025.2/32461105-32461268	793	613	617	674.333	RF01960	chr25	SSU_rRNA_eukarya	Eukaryotic small subunit ribosomal RNA	Published; PMID:11869452
GK000025.2/32436406-32436830	643	707	666	672	RF01960	chr25	SSU_rRNA_eukarya	Eukaryotic small subunit ribosomal RNA	Published; PMID:11869452
GK000018.2/58234439-58234376	706	700	605	670.333	RF02543	chr18	LSU_rRNA_eukarya	Eukaryotic large subunit ribosomal RNA	Published; PMID:11869452
GK000010.2/42878191-42877892	430	1178	382	663.333	RF00017	chr10	Metazoa_SRP	Metazoan signal recognition particle RNA	Published; PMID:19838050
GK000025.2/32413026-32413401	625	718	646	663	RF01960	chr25	SSU_rRNA_eukarya	Eukaryotic small subunit ribosomal RNA	Published; PMID:11869452
AAFC03032873.1/73555-73854	438	1196	347	660.333	RF00017		Metazoa_SRP	Metazoan signal recognition particle RNA	Published; PMID:19838050
GK000001.2/5378542-5378845	772	574	616	654	RF02543	chr1	LSU_rRNA_eukarya	Eukaryotic large subunit ribosomal RNA	Published; PMID:11869452
GK000008.2/100352634-100352335	439	1163	360	654	RF00017	chr8	Metazoa_SRP	Metazoan signal recognition particle RNA	Published; PMID:19838050
GK000025.2/32387056-32387174	635	541	782	652.667	RF01960	chr25	SSU_rRNA_eukarya	Eukaryotic small subunit ribosomal RNA	Published; PMID:11869452
GK000025.2/32418663-32419219	693	746	519	652.667	RF01960	chr25	SSU_rRNA_eukarya	Eukaryotic small subunit ribosomal RNA	Published; PMID:11869452
GK000003.2/21014870-21014942	241	1353	356	650	RF00005	chr3	tRNA	tRNA	Eddy SR
GK000025.2/32385315-32385759	540	483	911	644.667	RF02542	chr25	SSU_rRNA_microsporidia	Microsporidia small subunit ribosomal RNA	Published; PMID:11869452
GK000003.2/21300690-21300761	409	1238	278	641.667	RF00005	chr3	tRNA	tRNA	Eddy SR
GK000003.2/20944854-20944925	381	1245	291	639	RF00005	chr3	tRNA	tRNA	Eddy SR
GK000008.2/119825-119943	13	25	1868	635.333	RF00001	chr8	5S_rRNA	5S ribosomal RNA	Szymanski et al, 5S ribosomal database, PMID:11752286
GK000003.2/20919033-20919104	388	1243	271	634	RF00005	chr3	tRNA	tRNA	Eddy SR
GK000025.2/32397744-32398353	620	807	469	632	RF01960	chr25	SSU_rRNA_eukarya	Eukaryotic small subunit ribosomal RNA	Published; PMID:11869452
GK000003.2/21142864-21142793	390	1212	293	631.667	RF00005	chr3	tRNA	tRNA	Eddy SR
GK000003.2/21270143-21270214	363	1227	296	628.667	RF00005	chr3	tRNA	tRNA	Eddy SR
GK000008.2/29781415-29781486	374	1210	295	626.333	RF00005	chr8	tRNA	tRNA	Eddy SR
GK000003.2/21382935-21382864	376	1213	289	626	RF00005	chr3	tRNA	tRNA	Eddy SR
GK000010.2/65464502-65464573	373	1224	278	625	RF00005	chr10	tRNA	tRNA	Eddy SR
GK000019.2/28373849-28373768	391	1106	378	625	RF00005	chr19	tRNA	tRNA	Eddy SR
GK000025.2/32402786-32403336	619	785	471	625	RF01960	chr25	SSU_rRNA_eukarya	Eukaryotic small subunit ribosomal RNA	Published; PMID:11869452
GK000025.2/32372727-32373363	415	589	865	623	RF01960	chr25	SSU_rRNA_eukarya	Eukaryotic small subunit ribosomal RNA	Published; PMID:11869452
GK000010.2/65462970-65463041	401	1165	286	617.333	RF00005	chr10	tRNA	tRNA	Eddy SR
GK000025.2/32428503-32428944	555	658	639	617.333	RF01960	chr25	SSU_rRNA_eukarya	Eukaryotic small subunit ribosomal RNA	Published; PMID:11869452
GK000010.2/65462306-65462235	379	1178	291	616	RF00005	chr10	tRNA	tRNA	Eddy SR
GK000007.2/41710188-41710269	369	1116	361	615.333	RF00005	chr7	tRNA	tRNA	Eddy SR
GK000003.2/21394290-21394361	387	1192	262	613.667	RF00005	chr3	tRNA	tRNA	Eddy SR
GK000003.2/21326198-21326127	351	1195	294	613.333	RF00005	chr3	tRNA	tRNA	Eddy SR
GK000010.2/26469788-26469869	375	1103	361	613	RF00005	chr10	tRNA	tRNA	Eddy SR
GK000003.2/21283794-21283865	386	1178	271	611.667	RF00005	chr3	tRNA	tRNA	Eddy SR
GK000018.2/58242955-58243163	534	914	379	609	RF02543	chr18	LSU_rRNA_eukarya	Eukaryotic large subunit ribosomal RNA	Published; PMID:11869452
GK000003.2/21351439-21351510	368	1173	285	608.667	RF00005	chr3	tRNA	tRNA	Eddy SR
GK000003.2/21093388-21093317	389	1162	273	608	RF00005	chr3	tRNA	tRNA	Eddy SR
GK000025.2/32410591-32411170	626	752	441	606.333	RF01960	chr25	SSU_rRNA_eukarya	Eukaryotic small subunit ribosomal RNA	Published; PMID:11869452
GK000023.2/31009220-31009292	195	1274	346	605	RF00005	chr23	tRNA	tRNA	Eddy SR
GK000010.2/42864152-42863853	420	1066	300	595.333	RF00017	chr10	Metazoa_SRP	Metazoan signal recognition particle RNA	Published; PMID:19838050
GK000025.2/32375008-32375651	388	529	862	593	RF01960	chr25	SSU_rRNA_eukarya	Eukaryotic small subunit ribosomal RNA	Published; PMID:11869452
GK000021.2/60891399-60891281	418	962	392	590.667	RF00001	chr21	5S_rRNA	5S ribosomal RNA	Szymanski et al, 5S ribosomal database, PMID:11752286
GK000028.2/1894766-1894648	448	915	393	585.333	RF00001	chr28	5S_rRNA	5S ribosomal RNA	Szymanski et al, 5S ribosomal database, PMID:11752286
GK000025.2/32412058-32412364	523	632	599	584.667	RF00177	chr25	SSU_rRNA_bacteria	Bacterial small subunit ribosomal RNA	Published; PMID:11869452
GK000025.2/32405155-32405461	528	604	621	584.333	RF01960	chr25	SSU_rRNA_eukarya	Eukaryotic small subunit ribosomal RNA	Published; PMID:11869452
GK000025.2/32409643-32410054	525	644	574	581	RF01960	chr25	SSU_rRNA_eukarya	Eukaryotic small subunit ribosomal RNA	Published; PMID:11869452
GK000025.2/32393371-32393676	547	621	571	579.667	RF01960	chr25	SSU_rRNA_eukarya	Eukaryotic small subunit ribosomal RNA	Published; PMID:11869452
GK000025.2/32399054-32399603	571	722	446	579.667	RF01960	chr25	SSU_rRNA_eukarya	Eukaryotic small subunit ribosomal RNA	Published; PMID:11869452
GK000030.2/109006751-109006822	505	899	315	573	RF00005	chrX	tRNA	tRNA	Eddy SR
GK000003.2/8094890-8094819	178	734	801	571	RF00005	chr3	tRNA	tRNA	Eddy SR
GK000003.2/8020987-8020916	184	700	809	564.333	RF00005	chr3	tRNA	tRNA	Eddy SR
GK000019.2/28459901-28459972	175	697	817	563	RF00005	chr19	tRNA	tRNA	Eddy SR
GK000003.2/21393408-21393479	170	691	796	552.333	RF00005	chr3	tRNA	tRNA	Eddy SR
GK000003.2/8111086-8111015	176	698	781	551.667	RF00005	chr3	tRNA	tRNA	Eddy SR
GK000025.2/32409089-32409577	548	663	385	532	RF01960	chr25	SSU_rRNA_eukarya	Eukaryotic small subunit ribosomal RNA	Published; PMID:11869452
GK000025.2/32412425-32412960	527	600	373	500	RF01960	chr25	SSU_rRNA_eukarya	Eukaryotic small subunit ribosomal RNA	Published; PMID:11869452
GK000007.2/20640318-20640247	150	565	782	499	RF00005	chr7	tRNA	tRNA	Eddy SR
GK000015.2/41409024-41408725	297	935	248	493.333	RF00017	chr15	Metazoa_SRP	Metazoan signal recognition particle RNA	Published; PMID:19838050
GK000020.2/62993820-62992073	583	383	496	487.333	RF01960	chr20	SSU_rRNA_eukarya	Eukaryotic small subunit ribosomal RNA	Published; PMID:11869452
GK000010.2/69424953-69425065	237	927	286	483.333	RF00019	chr10	Y_RNA	Y RNA	Griffiths-Jones SR, Published; PMID:18087752, Gardner PP
GK000025.2/32460665-32460923	430	500	517	482.333	RF01960	chr25	SSU_rRNA_eukarya	Eukaryotic small subunit ribosomal RNA	Published; PMID:11869452
GK000025.2/32402419-32402724	429	545	463	479	RF02542	chr25	SSU_rRNA_microsporidia	Microsporidia small subunit ribosomal RNA	Published; PMID:11869452
GK000017.2/53851941-53852013	453	757	225	478.333	RF00005	chr17	tRNA	tRNA	Eddy SR
GK000006.2/31415763-31415874	244	884	293	473.667	RF00019	chr6	Y_RNA	Y RNA	Griffiths-Jones SR, Published; PMID:18087752, Gardner PP
GK000019.2/40067640-40067569	290	796	266	450.667	RF00005	chr19	tRNA	tRNA	Eddy SR
GK000004.2/113542981-113542910	302	800	243	448.333	RF00005	chr4	tRNA	tRNA	Eddy SR
GK000004.2/113211928-113211857	309	760	268	445.667	RF00005	chr4	tRNA	tRNA	Eddy SR
GK000012.2/30312709-30312780	294	780	261	445	RF00005	chr12	tRNA	tRNA	Eddy SR
GK000004.2/113327791-113327862	283	787	260	443.333	RF00005	chr4	tRNA	tRNA	Eddy SR
GK000022.2/12774445-12774305	401	328	598	442.333	RF02543	chr22	LSU_rRNA_eukarya	Eukaryotic large subunit ribosomal RNA	Published; PMID:11869452
GK000004.2/113218012-113217941	322	777	226	441.667	RF00005	chr4	tRNA	tRNA	Eddy SR
GK000004.2/113340796-113340867	298	790	237	441.667	RF00005	chr4	tRNA	tRNA	Eddy SR
GK000025.2/32401548-32401829	408	471	443	440.667	RF01960	chr25	SSU_rRNA_eukarya	Eukaryotic small subunit ribosomal RNA	Published; PMID:11869452
GK000006.2/75196787-75196858	126	542	647	438.333	RF00005	chr6	tRNA	tRNA	Eddy SR
GK000023.2/30886937-30886856	376	636	298	436.667	RF00005	chr23	tRNA	tRNA	Eddy SR
GK000004.2/113360131-113360060	307	742	257	435.333	RF00005	chr4	tRNA	tRNA	Eddy SR
GK000004.2/113224159-113224088	286	756	257	433	RF00005	chr4	tRNA	tRNA	Eddy SR
GK000019.2/40084800-40084729	306	743	250	433	RF00005	chr19	tRNA	tRNA	Eddy SR
GK000004.2/113336674-113336745	308	740	247	431.667	RF00005	chr4	tRNA	tRNA	Eddy SR
GK000004.2/113326404-113326475	289	774	230	431	RF00005	chr4	tRNA	tRNA	Eddy SR
GK000004.2/113191647-113191718	269	749	271	429.667	RF00005	chr4	tRNA	tRNA	Eddy SR
GK000008.2/43059663-43059592	418	663	195	425.333	RF00005	chr8	tRNA	tRNA	Eddy SR
GK000019.2/49814873-49814792	354	642	280	425.333	RF00005	chr19	tRNA	tRNA	Eddy SR
GK000025.2/32396442-32396888	423	378	475	425.333	RF01960	chr25	SSU_rRNA_eukarya	Eukaryotic small subunit ribosomal RNA	Published; PMID:11869452
GK000017.2/63401164-63401234	227	833	212	424	RF00005	chr17	tRNA	tRNA	Eddy SR
GK000004.2/113363849-113363920	295	755	221	423.667	RF00005	chr4	tRNA	tRNA	Eddy SR
GK000023.2/31438853-31438772	339	631	300	423.333	RF00005	chr23	tRNA	tRNA	Eddy SR
GK000003.2/56144200-56144271	262	740	255	419	RF00005	chr3	tRNA	tRNA	Eddy SR
GK000004.2/113196710-113196639	289	742	226	419	RF00005	chr4	tRNA	tRNA	Eddy SR
GK000004.2/113324140-113324211	300	734	223	419	RF00005	chr4	tRNA	tRNA	Eddy SR
GK000023.2/30941318-30941237	341	639	276	418.667	RF00005	chr23	tRNA	tRNA	Eddy SR
GK000004.2/113546428-113546499	277	739	232	416	RF00005	chr4	tRNA	tRNA	Eddy SR
GK000025.2/32394432-32394738	367	477	400	414.667	RF01960	chr25	SSU_rRNA_eukarya	Eukaryotic small subunit ribosomal RNA	Published; PMID:11869452
GK000023.2/30953256-30953175	343	600	297	413.333	RF00005	chr23	tRNA	tRNA	Eddy SR
GK000014.2/71396254-71396335	350	599	290	413	RF00005	chr14	tRNA	tRNA	Eddy SR
GK000023.2/30936700-30936781	334	624	279	412.333	RF00005	chr23	tRNA	tRNA	Eddy SR
GK000023.2/31447802-31447883	335	618	282	411.667	RF00005	chr23	tRNA	tRNA	Eddy SR
GK000019.2/28464998-28464917	334	608	289	410.333	RF00005	chr19	tRNA	tRNA	Eddy SR
GK000023.2/30895566-30895485	345	600	286	410.333	RF00005	chr23	tRNA	tRNA	Eddy SR
GK000023.2/30900066-30899985	337	603	288	409.333	RF00005	chr23	tRNA	tRNA	Eddy SR
GK000018.2/35509929-35510010	316	614	293	407.667	RF00005	chr18	tRNA	tRNA	Eddy SR
GK000023.2/30889991-30890072	328	624	271	407.667	RF00005	chr23	tRNA	tRNA	Eddy SR
GK000023.2/30879011-30879092	328	604	281	404.333	RF00005	chr23	tRNA	tRNA	Eddy SR
GK000018.2/58235864-58235597	300	451	459	403.333	RF02543	chr18	LSU_rRNA_eukarya	Eukaryotic large subunit ribosomal RNA	Published; PMID:11869452
GK000023.2/30944807-30944726	341	597	272	403.333	RF00005	chr23	tRNA	tRNA	Eddy SR
GK000013.2/77240000-77239945	157	832	206	398.333	RF00005	chr13	tRNA	tRNA	Eddy SR
GK000003.2/84458086-84458158	376	615	203	398	RF00005	chr3	tRNA	tRNA	Eddy SR
GK000018.2/53511057-53510972	215	732	225	390.667	RF01852	chr18	tRNA-Sec	Selenocysteine transfer RNA	Gardner PP
GK000025.2/32400296-32400588	393	431	315	379.667	RF02542	chr25	SSU_rRNA_microsporidia	Microsporidia small subunit ribosomal RNA	Published; PMID:11869452
GK000025.2/32402062-32402354	384	442	310	378.667	RF02542	chr25	SSU_rRNA_microsporidia	Microsporidia small subunit ribosomal RNA	Published; PMID:11869452
GK000025.2/32463421-32463601	317	439	378	378	RF02542	chr25	SSU_rRNA_microsporidia	Microsporidia small subunit ribosomal RNA	Published; PMID:11869452
GK000025.2/32462281-32462514	306	466	361	377.667	RF01960	chr25	SSU_rRNA_eukarya	Eukaryotic small subunit ribosomal RNA	Published; PMID:11869452
GK000025.2/32395068-32395360	404	442	286	377.333	RF02542	chr25	SSU_rRNA_microsporidia	Microsporidia small subunit ribosomal RNA	Published; PMID:11869452
GK000025.2/32427273-32427565	405	411	308	374.667	RF02542	chr25	SSU_rRNA_microsporidia	Microsporidia small subunit ribosomal RNA	Published; PMID:11869452
GK000008.2/7995321-7995617	250	665	204	373	RF00017	chr8	Metazoa_SRP	Metazoan signal recognition particle RNA	Published; PMID:19838050
GK000006.2/43603614-43603421	325	409	373	369	RF02543	chr6	LSU_rRNA_eukarya	Eukaryotic large subunit ribosomal RNA	Published; PMID:11869452
GK000025.2/32430260-32430552	407	413	286	368.667	RF02542	chr25	SSU_rRNA_microsporidia	Microsporidia small subunit ribosomal RNA	Published; PMID:11869452
GK000025.2/32425043-32425524	408	414	281	367.667	RF01960	chr25	SSU_rRNA_eukarya	Eukaryotic small subunit ribosomal RNA	Published; PMID:11869452
GK000025.2/32406964-32407256	434	386	270	363.333	RF02542	chr25	SSU_rRNA_microsporidia	Microsporidia small subunit ribosomal RNA	Published; PMID:11869452
GK000030.2/40753240-40752941	214	687	187	362.667	RF00017	chrX	Metazoa_SRP	Metazoan signal recognition particle RNA	Published; PMID:19838050
GK000027.2/5114401-5114097	289	459	332	360	RF01960	chr27	SSU_rRNA_eukarya	Eukaryotic small subunit ribosomal RNA	Published; PMID:11869452
GK000005.2/32822010-32822083	133	712	229	358	RF00005	chr5	tRNA	tRNA	Eddy SR
GK000025.2/32386890-32386964	343	405	319	355.667	RF01960	chr25	SSU_rRNA_eukarya	Eukaryotic small subunit ribosomal RNA	Published; PMID:11869452
GK000004.2/61198355-61198239	414	270	380	354.667	RF01960	chr4	SSU_rRNA_eukarya	Eukaryotic small subunit ribosomal RNA	Published; PMID:11869452
GK000030.2/132030971-132031043	230	207	589	342	RF00005	chrX	tRNA	tRNA	Eddy SR
GK000003.2/78440225-78439926	190	658	169	339	RF00017	chr3	Metazoa_SRP	Metazoan signal recognition particle RNA	Published; PMID:19838050
GK000030.2/132029728-132029800	231	206	580	339	RF00005	chrX	tRNA	tRNA	Eddy SR
GK000001.2/84823073-84823002	277	540	187	334.667	RF00005	chr1	tRNA	tRNA	Eddy SR
AAFC03082657.1/5139-5043	198	599	204	333.667	RF00006		Vault	Vault RNA	Published; PMID:19491402
GK000025.2/32411711-32411989	371	367	260	332.667	RF00177	chr25	SSU_rRNA_bacteria	Bacterial small subunit ribosomal RNA	Published; PMID:11869452
GK000030.2/132037211-132037283	224	201	573	332.667	RF00005	chrX	tRNA	tRNA	Eddy SR
GK000007.2/53516527-53516623	192	602	199	331	RF00006	chr7	Vault	Vault RNA	Published; PMID:19491402
GK000025.2/32413642-32413920	356	365	260	327	RF00177	chr25	SSU_rRNA_bacteria	Bacterial small subunit ribosomal RNA	Published; PMID:11869452
GK000025.2/32392011-32392289	356	349	274	326.333	RF00177	chr25	SSU_rRNA_bacteria	Bacterial small subunit ribosomal RNA	Published; PMID:11869452
GK000023.2/30819860-30819932	165	598	213	325.333	RF00005	chr23	tRNA	tRNA	Eddy SR
GK000025.2/32438923-32439212	362	353	246	320.333	RF02542	chr25	SSU_rRNA_microsporidia	Microsporidia small subunit ribosomal RNA	Published; PMID:11869452
GK000023.2/29889216-29889144	156	599	200	318.333	RF00005	chr23	tRNA	tRNA	Eddy SR
GK000016.2/2058398-2058470	150	591	212	317.667	RF00005	chr16	tRNA	tRNA	Eddy SR
GK000019.2/28372611-28372683	166	578	208	317.333	RF00005	chr19	tRNA	tRNA	Eddy SR
GK000016.2/2058804-2058732	166	587	198	317	RF00005	chr16	tRNA	tRNA	Eddy SR
GK000015.2/84102656-84102584	164	585	193	314	RF00005	chr15	tRNA	tRNA	Eddy SR
GK000015.2/84100842-84100914	159	560	221	313.333	RF00005	chr15	tRNA	tRNA	Eddy SR
GK000023.2/30021493-30021565	161	580	199	313.333	RF00005	chr23	tRNA	tRNA	Eddy SR
GK000002.2/99354534-99354462	300	465	174	313	RF00005	chr2	tRNA	tRNA	Eddy SR
GK000025.2/32419281-32419586	305	260	371	312	RF01960	chr25	SSU_rRNA_eukarya	Eukaryotic small subunit ribosomal RNA	Published; PMID:11869452
GK000006.2/683092-683015	153	620	147	306.667	RF00005	chr6	tRNA	tRNA	Eddy SR
GJ059463.1/7821-7703	5	12	885	300.667	RF00001		5S_rRNA	5S ribosomal RNA	Szymanski et al, 5S ribosomal database, PMID:11752286
GK000025.2/32395425-32395731	275	240	386	300.333	RF02542	chr25	SSU_rRNA_microsporidia	Microsporidia small subunit ribosomal RNA	Published; PMID:11869452
GK000030.2/132024379-132024451	131	523	196	283.333	RF00005	chrX	tRNA	tRNA	Eddy SR
GK000007.2/39119932-39120087	172	229	438	279.667	RF02543	chr7	LSU_rRNA_eukarya	Eukaryotic large subunit ribosomal RNA	Published; PMID:11869452
GK000011.2/72573837-72573765	155	464	214	277.667	RF00005	chr11	tRNA	tRNA	Eddy SR
GK000011.2/99370701-99371002	228	157	446	277	RF01960	chr11	SSU_rRNA_eukarya	Eukaryotic small subunit ribosomal RNA	Published; PMID:11869452
GK000015.2/84095480-84095408	148	484	191	274.333	RF00005	chr15	tRNA	tRNA	Eddy SR
GK000022.2/58712414-58712296	187	433	192	270.667	RF00001	chr22	5S_rRNA	5S ribosomal RNA	Szymanski et al, 5S ribosomal database, PMID:11752286
GK000014.2/32154328-32154400	155	461	192	269.333	RF00005	chr14	tRNA	tRNA	Eddy SR
GK000023.2/31191483-31191555	156	434	213	267.667	RF00005	chr23	tRNA	tRNA	Eddy SR
GK000028.2/29808215-29808551	243	257	299	266.333	RF02543	chr28	LSU_rRNA_eukarya	Eukaryotic large subunit ribosomal RNA	Published; PMID:11869452
GK000023.2/30791064-30791135	229	331	227	262.333	RF00005	chr23	tRNA	tRNA	Eddy SR
GK000023.2/30004116-30004045	208	331	245	261.333	RF00005	chr23	tRNA	tRNA	Eddy SR
GK000001.2/67240529-67240030	228	174	377	259.667	RF01960	chr1	SSU_rRNA_eukarya	Eukaryotic small subunit ribosomal RNA	Published; PMID:11869452
GK000023.2/30042769-30042698	190	400	186	258.667	RF00005	chr23	tRNA	tRNA	Eddy SR
GK000023.2/29987688-29987617	177	415	175	255.667	RF00005	chr23	tRNA	tRNA	Eddy SR
GK000023.2/30012420-30012491	214	330	221	255	RF00005	chr23	tRNA	tRNA	Eddy SR
GK000001.2/40496877-40497176	137	494	133	254.667	RF00017	chr1	Metazoa_SRP	Metazoan signal recognition particle RNA	Published; PMID:19838050
GK000023.2/30017824-30017895	196	333	234	254.333	RF00005	chr23	tRNA	tRNA	Eddy SR
GK000023.2/30049271-30049200	204	333	221	252.667	RF00005	chr23	tRNA	tRNA	Eddy SR
GK000016.2/56923168-56923239	186	420	143	249.667	RF00005	chr16	tRNA	tRNA	Eddy SR
GK000023.2/30011590-30011519	200	320	213	244.333	RF00005	chr23	tRNA	tRNA	Eddy SR
GK000006.2/113889727-113890080	316	285	131	244	RF02543	chr6	LSU_rRNA_eukarya	Eukaryotic large subunit ribosomal RNA	Published; PMID:11869452
GK000023.2/29949904-29949975	211	331	190	244	RF00005	chr23	tRNA	tRNA	Eddy SR
GK000016.2/44236523-44236360	257	259	211	242.333	RF01960	chr16	SSU_rRNA_eukarya	Eukaryotic small subunit ribosomal RNA	Published; PMID:11869452
GK000025.2/32389418-32389854	220	157	342	239.667	RF01960	chr25	SSU_rRNA_eukarya	Eukaryotic small subunit ribosomal RNA	Published; PMID:11869452
GK000019.2/18340090-18340019	229	344	142	238.333	RF00005	chr19	tRNA	tRNA	Eddy SR
GK000023.2/29937386-29937457	200	311	204	238.333	RF00005	chr23	tRNA	tRNA	Eddy SR
GK000023.2/29966807-29966878	189	316	210	238.333	RF00005	chr23	tRNA	tRNA	Eddy SR
GK000023.2/29945279-29945350	199	313	201	237.667	RF00005	chr23	tRNA	tRNA	Eddy SR
GK000006.2/38552214-38552143	178	377	156	237	RF00005	chr6	tRNA	tRNA	Eddy SR
GK000007.2/41735751-41735822	183	365	162	236.667	RF00005	chr7	tRNA	tRNA	Eddy SR
GK000023.2/31313506-31313435	175	362	173	236.667	RF00005	chr23	tRNA	tRNA	Eddy SR
GK000023.2/30027676-30027747	180	379	150	236.333	RF00005	chr23	tRNA	tRNA	Eddy SR
GK000017.2/53134698-53134769	164	385	157	235.333	RF00005	chr17	tRNA	tRNA	Eddy SR
GK000001.2/95174246-95174317	196	314	192	234	RF00005	chr1	tRNA	tRNA	Eddy SR
GK000001.2/90775152-90775081	193	411	96	233.333	RF00005	chr1	tRNA	tRNA	Eddy SR
GK000003.2/7688204-7688276	137	363	196	232	RF00005	chr3	tRNA	tRNA	Eddy SR
GK000005.2/31186154-31186227	258	318	117	231	RF00005	chr5	tRNA	tRNA	Eddy SR
GK000028.2/25382638-25382567	209	352	132	231	RF00005	chr28	tRNA	tRNA	Eddy SR
GK000023.2/30046779-30046850	171	358	152	227	RF00005	chr23	tRNA	tRNA	Eddy SR
GK000020.2/66997362-66997513	170	151	356	225.667	RF02543	chr20	LSU_rRNA_eukarya	Eukaryotic large subunit ribosomal RNA	Published; PMID:11869452
GK000030.2/17862527-17862228	129	426	116	223.667	RF00017	chrX	Metazoa_SRP	Metazoan signal recognition particle RNA	Published; PMID:19838050
GK000010.2/17931838-17931909	138	395	129	220.667	RF00005	chr10	tRNA	tRNA	Eddy SR
GK000028.2/29807916-29808208	216	207	219	214	RF02543	chr28	LSU_rRNA_eukarya	Eukaryotic large subunit ribosomal RNA	Published; PMID:11869452
GK000025.2/20082460-20082379	121	369	145	211.667	RF00005	chr25	tRNA	tRNA	Eddy SR
GK000002.2/127273750-127273820	220	331	71	207.333	RF00005	chr2	tRNA	tRNA	Eddy SR
GK000003.2/21173995-21174067	131	355	127	204.333	RF00005	chr3	tRNA	tRNA	Eddy SR
GK000017.2/53127960-53127889	142	328	143	204.333	RF00005	chr17	tRNA	tRNA	Eddy SR
GK000019.2/31477076-31477320	147	126	338	203.667	RF02543	chr19	LSU_rRNA_eukarya	Eukaryotic large subunit ribosomal RNA	Published; PMID:11869452
GK000026.2/5313106-5312988	143	316	148	202.333	RF00001	chr26	5S_rRNA	5S ribosomal RNA	Szymanski et al, 5S ribosomal database, PMID:11752286
GK000006.2/62581594-62581480	144	320	141	201.667	RF00001	chr6	5S_rRNA	5S ribosomal RNA	Szymanski et al, 5S ribosomal database, PMID:11752286
GK000008.2/83510698-83510250	177	194	234	201.667	RF02543	chr8	LSU_rRNA_eukarya	Eukaryotic large subunit ribosomal RNA	Published; PMID:11869452
GK000002.2/39950662-39950591	140	322	139	200.333	RF00005	chr2	tRNA	tRNA	Eddy SR
GK000023.2/29976892-29976963	150	238	212	200	RF00005	chr23	tRNA	tRNA	Eddy SR
GK000023.2/30930788-30930717	93	390	115	199.333	RF00005	chr23	tRNA	tRNA	Eddy SR
GK000004.2/85089393-85089004	197	213	180	196.667	RF02543	chr4	LSU_rRNA_eukarya	Eukaryotic large subunit ribosomal RNA	Published; PMID:11869452
GK000010.2/12690681-12690610	96	369	123	196	RF00005	chr10	tRNA	tRNA	Eddy SR
GK000007.2/40166247-40166128	122	335	130	195.667	RF00001	chr7	5S_rRNA	5S ribosomal RNA	Szymanski et al, 5S ribosomal database, PMID:11752286
GK000023.2/29896884-29896955	87	367	131	195	RF00005	chr23	tRNA	tRNA	Eddy SR
GK000023.2/29983448-29983377	156	232	196	194.667	RF00005	chr23	tRNA	tRNA	Eddy SR
GK000018.2/56877647-56877718	103	367	111	193.667	RF00005	chr18	tRNA	tRNA	Eddy SR
GK000003.2/107627974-107627903	143	307	130	193.333	RF00005	chr3	tRNA	tRNA	Eddy SR
GK000010.2/24096151-24095976	107	295	177	193	RF02543	chr10	LSU_rRNA_eukarya	Eukaryotic large subunit ribosomal RNA	Published; PMID:11869452
GK000023.2/30019750-30019821	155	236	188	193	RF00005	chr23	tRNA	tRNA	Eddy SR
GK000023.2/38949939-38949868	217	257	105	193	RF00005	chr23	tRNA	tRNA	Eddy SR
GK000009.2/17473021-17473092	144	247	187	192.667	RF00005	chr9	tRNA	tRNA	Eddy SR
GK000006.2/93461519-93461590	135	300	136	190.333	RF00005	chr6	tRNA	tRNA	Eddy SR
GK000023.2/7199952-7200031	249	109	213	190.333	RF02543	chr23	LSU_rRNA_eukarya	Eukaryotic large subunit ribosomal RNA	Published; PMID:11869452
GK000004.2/90837373-90837266	144	297	126	189	RF00001	chr4	5S_rRNA	5S ribosomal RNA	Szymanski et al, 5S ribosomal database, PMID:11752286
GK000003.2/49796487-49796403	67	406	87	186.667	RF00005	chr3	tRNA	tRNA	Eddy SR
GK000003.2/3317708-3317637	141	295	123	186.333	RF00005	chr3	tRNA	tRNA	Eddy SR
GK000014.2/50696152-50696222	70	403	71	181.333	RF00005	chr14	tRNA	tRNA	Eddy SR
GK000018.2/54151907-54151836	105	192	243	180	RF00005	chr18	tRNA	tRNA	Eddy SR
GK000019.2/28373266-28373337	86	349	105	180	RF00005	chr19	tRNA	tRNA	Eddy SR
GK000003.2/116209372-116209443	134	218	187	179.667	RF00005	chr3	tRNA	tRNA	Eddy SR
GK000019.2/21495252-21495180	184	276	76	178.667	RF00005	chr19	tRNA	tRNA	Eddy SR
GK000023.2/30033617-30033688	132	264	140	178.667	RF00005	chr23	tRNA	tRNA	Eddy SR
GK000019.2/56483738-56483667	96	200	236	177.333	RF00005	chr19	tRNA	tRNA	Eddy SR
GK000009.2/2105887-2106186	122	328	81	177	RF00017	chr9	Metazoa_SRP	Metazoan signal recognition particle RNA	Published; PMID:19838050
GK000009.2/70147609-70147681	70	376	84	176.667	RF00005	chr9	tRNA	tRNA	Eddy SR
GK000025.2/2625090-2625161	164	275	82	173.667	RF00005	chr25	tRNA	tRNA	Eddy SR
GK000006.2/110935447-110935376	121	275	114	170	RF00005	chr6	tRNA	tRNA	Eddy SR
GK000025.2/2626485-2626556	155	280	75	170	RF00005	chr25	tRNA	tRNA	Eddy SR
GK000005.2/68229746-68229675	126	264	118	169.333	RF00005	chr5	tRNA	tRNA	Eddy SR
GK000003.2/8102947-8103029	73	256	176	168.333	RF00005	chr3	tRNA	tRNA	Eddy SR
GK000030.2/81639642-81639528	111	276	118	168.333	RF00001	chrX	5S_rRNA	5S ribosomal RNA	Szymanski et al, 5S ribosomal database, PMID:11752286
GK000025.2/2594064-2594135	183	242	79	168	RF00005	chr25	tRNA	tRNA	Eddy SR
GK000025.2/2622197-2622268	173	258	73	168	RF00005	chr25	tRNA	tRNA	Eddy SR
GK000003.2/8114154-8114072	82	268	153	167.667	RF00005	chr3	tRNA	tRNA	Eddy SR
GK000025.2/2617013-2617084	169	250	83	167.333	RF00005	chr25	tRNA	tRNA	Eddy SR
GK000024.2/4954492-4954563	132	253	115	166.667	RF00005	chr24	tRNA	tRNA	Eddy SR
GK000006.2/84048359-84048484	96	273	130	166.333	RF00001	chr6	5S_rRNA	5S ribosomal RNA	Szymanski et al, 5S ribosomal database, PMID:11752286
GK000003.2/8021637-8021719	79	255	162	165.333	RF00005	chr3	tRNA	tRNA	Eddy SR
GK000023.2/31340026-31339944	81	246	168	165	RF00005	chr23	tRNA	tRNA	Eddy SR
GK000010.2/26504546-26504465	86	284	124	164.667	RF00005	chr10	tRNA	tRNA	Eddy SR
GK000025.2/2619614-2619685	163	249	78	163.333	RF00005	chr25	tRNA	tRNA	Eddy SR
GK000029.2/17556588-17556659	148	238	103	163	RF00005	chr29	tRNA	tRNA	Eddy SR
GK000018.2/25388950-25389032	78	259	150	162.333	RF00005	chr18	tRNA	tRNA	Eddy SR
GK000010.2/26446110-26446039	162	239	83	161.333	RF00005	chr10	tRNA	tRNA	Eddy SR
GK000023.2/31447286-31447357	36	356	88	160	RF00005	chr23	tRNA	tRNA	Eddy SR
GK000025.2/2610091-2610162	153	248	75	158.667	RF00005	chr25	tRNA	tRNA	Eddy SR
GK000012.2/21729736-21729665	45	354	76	158.333	RF00005	chr12	tRNA	tRNA	Eddy SR
GK000023.2/30709281-30709352	48	344	81	157.667	RF00005	chr23	tRNA	tRNA	Eddy SR
GK000023.2/31455952-31455881	36	355	82	157.667	RF00005	chr23	tRNA	tRNA	Eddy SR
GK000003.2/16772436-16772365	43	340	84	155.667	RF00005	chr3	tRNA	tRNA	Eddy SR
GK000019.2/28461146-28461075	140	245	81	155.333	RF00005	chr19	tRNA	tRNA	Eddy SR
GK000023.2/31138886-31138815	154	243	68	155	RF00005	chr23	tRNA	tRNA	Eddy SR
GK000002.2/126673491-126673562	105	270	85	153.333	RF00005	chr2	tRNA	tRNA	Eddy SR
GK000023.2/31106191-31106120	85	304	70	153	RF00005	chr23	tRNA	tRNA	Eddy SR
GK000005.2/115017094-115017212	22	17	419	152.667	RF00001	chr5	5S_rRNA	5S ribosomal RNA	Szymanski et al, 5S ribosomal database, PMID:11752286
GK000024.2/39185510-39185581	110	235	111	152	RF00005	chr24	tRNA	tRNA	Eddy SR
GK000023.2/31038895-31038966	40	324	86	150	RF00005	chr23	tRNA	tRNA	Eddy SR
GK000005.2/115351111-115351039	45	331	73	149.667	RF00005	chr5	tRNA	tRNA	Eddy SR
GK000003.2/94574204-94573718	162	132	153	149	RF02543	chr3	LSU_rRNA_eukarya	Eukaryotic large subunit ribosomal RNA	Published; PMID:11869452
GK000023.2/30892253-30892182	43	314	90	149	RF00005	chr23	tRNA	tRNA	Eddy SR
GK000029.2/42345766-42345927	145	106	194	148.333	RF02543	chr29	LSU_rRNA_eukarya	Eukaryotic large subunit ribosomal RNA	Published; PMID:11869452
GK000018.2/55102890-55102819	40	323	81	148	RF00005	chr18	tRNA	tRNA	Eddy SR
GK000025.2/2623053-2623124	147	231	66	148	RF00005	chr25	tRNA	tRNA	Eddy SR
GK000025.2/2620736-2620807	142	234	65	147	RF00005	chr25	tRNA	tRNA	Eddy SR
GK000025.2/2617869-2617940	159	206	74	146.333	RF00005	chr25	tRNA	tRNA	Eddy SR
GK000010.2/26517522-26517593	141	231	64	145.333	RF00005	chr10	tRNA	tRNA	Eddy SR
GK000023.2/30784753-30784682	38	309	89	145.333	RF00005	chr23	tRNA	tRNA	Eddy SR
GK000025.2/4015702-4015773	99	192	144	145	RF00005	chr25	tRNA	tRNA	Eddy SR
GK000007.2/8534353-8534282	36	332	65	144.333	RF00005	chr7	tRNA	tRNA	Eddy SR
GK000025.2/28507684-28507372	67	289	77	144.333	RF00017	chr25	Metazoa_SRP	Metazoan signal recognition particle RNA	Published; PMID:19838050
GK000025.2/32403402-32403709	132	128	171	143.667	RF01960	chr25	SSU_rRNA_eukarya	Eukaryotic small subunit ribosomal RNA	Published; PMID:11869452
GK000025.2/2627827-2627898	151	206	71	142.667	RF00005	chr25	tRNA	tRNA	Eddy SR
GK000021.2/20251286-20251357	92	266	68	142	RF00005	chr21	tRNA	tRNA	Eddy SR
GK000003.2/1051430-1051359	127	222	76	141.667	RF00005	chr3	tRNA	tRNA	Eddy SR
V00654.1/426-1391	96	166	163	141.667
GK000025.2/32406637-32406868	122	216	84	140.667	RF01960	chr25	SSU_rRNA_eukarya	Eukaryotic small subunit ribosomal RNA	Published; PMID:11869452
GK000025.2/2596989-2597060	142	214	65	140.333	RF00005	chr25	tRNA	tRNA	Eddy SR
GK000015.2/56432205-56432276	127	225	68	140	RF00005	chr15	tRNA	tRNA	Eddy SR
GK000025.2/2600977-2600906	141	221	57	139.667	RF00005	chr25	tRNA	tRNA	Eddy SR
GK000025.2/32398425-32398628	136	106	176	139.333	RF02542	chr25	SSU_rRNA_microsporidia	Microsporidia small subunit ribosomal RNA	Published; PMID:11869452
GK000030.2/20501062-20500991	112	221	85	139.333	RF00005	chrX	tRNA	tRNA	Eddy SR
GK000004.2/93567899-93567970	149	200	68	139	RF00005	chr4	tRNA	tRNA	Eddy SR
GK000010.2/26514782-26514853	148	188	80	138.667	RF00005	chr10	tRNA	tRNA	Eddy SR
GK000020.2/41248257-41248376	118	115	183	138.667	RF02543	chr20	LSU_rRNA_eukarya	Eukaryotic large subunit ribosomal RNA	Published; PMID:11869452
GK000011.2/98957779-98957689	43	265	107	138.333	RF00005	chr11	tRNA	tRNA	Eddy SR
GK000011.2/17744966-17745082	103	115	195	137.667	RF02543	chr11	LSU_rRNA_eukarya	Eukaryotic large subunit ribosomal RNA	Published; PMID:11869452
GK000019.2/49585336-49585408	46	314	53	137.667	RF00005	chr19	tRNA	tRNA	Eddy SR
GK000023.2/31311799-31311728	138	206	67	137	RF00005	chr23	tRNA	tRNA	Eddy SR
GK000025.2/2630821-2630892	121	226	62	136.333	RF00005	chr25	tRNA	tRNA	Eddy SR
GK000025.2/32387936-32387983	131	86	190	135.667	RF02542	chr25	SSU_rRNA_microsporidia	Microsporidia small subunit ribosomal RNA	Published; PMID:11869452
GK000015.2/84095760-84095845	36	256	113	135	RF00005	chr15	tRNA	tRNA	Eddy SR
GK000003.2/24252902-24252831	129	201	74	134.667	RF00005	chr3	tRNA	tRNA	Eddy SR
GK000010.2/26499264-26499193	127	206	66	133	RF00005	chr10	tRNA	tRNA	Eddy SR
GK000004.2/94481679-94481608	106	224	68	132.667	RF00005	chr4	tRNA	tRNA	Eddy SR
GK000029.2/45045825-45045906	146	146	105	132.333	RF00005	chr29	tRNA	tRNA	Eddy SR
GK000023.2/30884667-30884738	51	252	93	132	RF00005	chr23	tRNA	tRNA	Eddy SR
GK000025.2/32393798-32393845	125	93	178	132	RF01960	chr25	SSU_rRNA_eukarya	Eukaryotic small subunit ribosomal RNA	Published; PMID:11869452
GK000006.2/71482716-71482480	105	83	199	129	RF01960	chr6	SSU_rRNA_eukarya	Eukaryotic small subunit ribosomal RNA	Published; PMID:11869452
GK000026.2/26720523-26720452	66	114	206	128.667	RF00005	chr26	tRNA	tRNA	Eddy SR
GK000019.2/28374366-28374452	41	246	94	127	RF00005	chr19	tRNA	tRNA	Eddy SR
GK000003.2/22835099-22835028	75	228	73	125.333	RF00005	chr3	tRNA	tRNA	Eddy SR
GK000023.2/30875385-30875298	42	275	59	125.333	RF00005	chr23	tRNA	tRNA	Eddy SR
GK000003.2/100692392-100692517	70	204	98	124	RF00001	chr3	5S_rRNA	5S ribosomal RNA	Szymanski et al, 5S ribosomal database, PMID:11752286
GK000025.2/32411238-32411467	130	129	112	123.667	RF01959	chr25	SSU_rRNA_archaea	Archaeal small subunit ribosomal RNA	Published; PMID:11869452
GK000003.2/20908029-20907958	79	218	73	123.333	RF00005	chr3	tRNA	tRNA	Eddy SR
AAFC03121736.1/15849-15477	79	224	61	121.333	RF00222		IRES_Bag1	Bag-1 internal ribosome entry site (IRES)	http://ifr31w3.toulouse.inserm.fr/IRESdatabase/, INFERNAL
GK000023.2/30052391-30052472	140	116	105	120.333	RF00005	chr23	tRNA	tRNA	Eddy SR
GK000004.2/33465849-33465778	73	200	87	120	RF00005	chr4	tRNA	tRNA	Eddy SR
GK000003.2/21048257-21048329	73	191	93	119	RF00005	chr3	tRNA	tRNA	Eddy SR
GK000006.2/115452867-115452797	80	107	170	119	RF00005	chr6	tRNA	tRNA	Eddy SR
GK000023.2/29897485-29897375	75	173	105	117.667	RF00005	chr23	tRNA	tRNA	Eddy SR
GK000019.2/28442024-28442105	143	115	93	117	RF00005	chr19	tRNA	tRNA	Eddy SR
GK000023.2/30229840-30229759	144	108	98	116.667	RF00005	chr23	tRNA	tRNA	Eddy SR
GK000023.2/30778162-30778233	40	235	74	116.333	RF00005	chr23	tRNA	tRNA	Eddy SR
GK000023.2/30925110-30925029	132	122	94	116	RF00005	chr23	tRNA	tRNA	Eddy SR
GK000019.2/43502586-43502514	100	184	63	115.667	RF00005	chr19	tRNA	tRNA	Eddy SR
GK000003.2/22852279-22852350	43	247	55	115	RF00005	chr3	tRNA	tRNA	Eddy SR
GK000023.2/31147500-31147419	129	108	106	114.333	RF00005	chr23	tRNA	tRNA	Eddy SR
GK000023.2/31451241-31451322	142	106	92	113.333	RF00005	chr23	tRNA	tRNA	Eddy SR
GK000023.2/30920353-30920434	142	102	94	112.667	RF00005	chr23	tRNA	tRNA	Eddy SR
GK000023.2/30925739-30925658	148	97	92	112.333	RF00005	chr23	tRNA	tRNA	Eddy SR
GK000003.2/20935914-20935985	76	181	77	111.333	RF00005	chr3	tRNA	tRNA	Eddy SR
GK000003.2/21087122-21087051	76	193	64	111	RF00005	chr3	tRNA	tRNA	Eddy SR
GK000010.2/32513331-32513402	86	160	86	110.667	RF00005	chr10	tRNA	tRNA	Eddy SR
V00654.1/4197-4265	83	181	67	110.333
GK000023.2/30921333-30921414	136	102	92	110	RF00005	chr23	tRNA	tRNA	Eddy SR
GK000014.2/35515822-35515750	102	171	56	109.667	RF00005	chr14	tRNA	tRNA	Eddy SR
GK000010.2/36292404-36292323	136	101	88	108.333	RF00005	chr10	tRNA	tRNA	Eddy SR
GK000023.2/30848491-30848597	74	142	109	108.333	RF00005	chr23	tRNA	tRNA	Eddy SR
GK000004.2/55350246-55350316	125	151	46	107.333	RF00005	chr4	tRNA	tRNA	Eddy SR
GK000007.2/44000017-44000122	66	151	105	107.333	RF00005	chr7	tRNA	tRNA	Eddy SR
GK000023.2/31131685-31131604	130	99	92	107	RF00005	chr23	tRNA	tRNA	Eddy SR
GK000010.2/77853850-77853626	72	86	161	106.333	RF02543	chr10	LSU_rRNA_eukarya	Eukaryotic large subunit ribosomal RNA	Published; PMID:11869452
V00654.1/1530-3066	62	143	113	106
GK000003.2/21319780-21319851	29	237	51	105.667	RF00005	chr3	tRNA	tRNA	Eddy SR
GK000017.2/55866476-55866405	109	159	49	105.667	RF00005	chr17	tRNA	tRNA	Eddy SR
GK000023.2/30852413-30852306	67	148	102	105.667	RF00005	chr23	tRNA	tRNA	Eddy SR
GK000010.2/68137247-68137328	138	102	76	105.333	RF00005	chr10	tRNA	tRNA	Eddy SR
GK000023.2/30922543-30922624	141	96	79	105.333	RF00005	chr23	tRNA	tRNA	Eddy SR
GK000015.2/48671773-48671703	131	137	43	103.667	RF00005	chr15	tRNA	tRNA	Eddy SR
GK000004.2/100661362-100661433	41	207	62	103.333	RF00005	chr4	tRNA	tRNA	Eddy SR
GK000004.2/44741829-44741899	90	171	49	103.333	RF00005	chr4	tRNA	tRNA	Eddy SR
GK000017.2/44940722-44938952	90	101	118	103	RF01960	chr17	SSU_rRNA_eukarya	Eukaryotic small subunit ribosomal RNA	Published; PMID:11869452
GK000023.2/29926524-29926629	69	143	96	102.667	RF00005	chr23	tRNA	tRNA	Eddy SR
GK000003.2/21228518-21228589	31	221	51	101	RF00005	chr3	tRNA	tRNA	Eddy SR
GK000003.2/21449841-21449912	34	215	53	100.667	RF00005	chr3	tRNA	tRNA	Eddy SR
GK000021.2/23821463-23821530	5	0	297	100.667	RF00005	chr21	tRNA	tRNA	Eddy SR
GK000001.2/70278028-70278099	37	198	66	100.333	RF00005	chr1	tRNA	tRNA	Eddy SR
GK000019.2/28442792-28442865	56	179	64	99.6667	RF00005	chr19	tRNA	tRNA	Eddy SR
GK000003.2/21027668-21027597	28	212	58	99.3333	RF00005	chr3	tRNA	tRNA	Eddy SR
GK000008.2/76101679-76101607	79	155	64	99.3333	RF00005	chr8	tRNA	tRNA	Eddy SR
GK000026.2/17575635-17575564	5	0	293	99.3333	RF00005	chr26	tRNA	tRNA	Eddy SR
GK000003.2/21203664-21203593	32	211	54	99	RF00005	chr3	tRNA	tRNA	Eddy SR
GK000003.2/21450800-21450871	27	215	51	97.6667	RF00005	chr3	tRNA	tRNA	Eddy SR
GK000004.2/86364804-86364734	60	167	62	96.3333	RF00005	chr4	tRNA	tRNA	Eddy SR
GK000007.2/68785772-68785536	95	51	141	95.6667	RF01960	chr7	SSU_rRNA_eukarya	Eukaryotic small subunit ribosomal RNA	Published; PMID:11869452
GK000010.2/95717791-95717720	5	0	280	95	RF00005	chr10	tRNA	tRNA	Eddy SR
GK000023.2/47095691-47095762	38	187	59	94.6667	RF00005	chr23	tRNA	tRNA	Eddy SR
GK000023.2/30867360-30867466	57	125	100	94	RF00005	chr23	tRNA	tRNA	Eddy SR
GK000008.2/76363850-76363481	59	176	46	93.6667	RF00222	chr8	IRES_Bag1	Bag-1 internal ribosome entry site (IRES)	http://ifr31w3.toulouse.inserm.fr/IRESdatabase/, INFERNAL
GK000019.2/22814811-22814743	69	147	60	92	RF00005	chr19	tRNA	tRNA	Eddy SR
GK000025.2/6058915-6058844	82	132	62	92	RF00005	chr25	tRNA	tRNA	Eddy SR
GK000001.2/16299907-16299978	61	120	93	91.3333	RF00005	chr1	tRNA	tRNA	Eddy SR
GK000017.2/13638137-13638065	81	137	54	90.6667	RF00005	chr17	tRNA	tRNA	Eddy SR
GK000025.2/32442815-32442942	114	86	72	90.6667	RF01960	chr25	SSU_rRNA_eukarya	Eukaryotic small subunit ribosomal RNA	Published; PMID:11869452
GK000018.2/55284295-55284367	80	155	33	89.3333	RF00005	chr18	tRNA	tRNA	Eddy SR
GK000015.2/1735020-1734948	79	140	47	88.6667	RF00005	chr15	tRNA	tRNA	Eddy SR
GK000008.2/10811846-10811775	63	144	58	88.3333	RF00005	chr8	tRNA	tRNA	Eddy SR
GK000027.2/32654851-32654922	79	146	40	88.3333	RF00005	chr27	tRNA	tRNA	Eddy SR
GK000018.2/44868800-44868729	59	158	40	85.6667	RF00005	chr18	tRNA	tRNA	Eddy SR
GK000025.2/11433164-11433236	59	140	57	85.3333	RF00005	chr25	tRNA	tRNA	Eddy SR
GK000013.2/60764441-60764370	61	160	33	84.6667	RF00005	chr13	tRNA	tRNA	Eddy SR
GK000003.2/21175633-21175562	33	172	48	84.3333	RF00005	chr3	tRNA	tRNA	Eddy SR
GK000006.2/50977443-50977332	49	152	52	84.3333	RF00019	chr6	Y_RNA	Y RNA	Griffiths-Jones SR, Published; PMID:18087752, Gardner PP
GK000025.2/32440033-32440160	116	76	60	84	RF01960	chr25	SSU_rRNA_eukarya	Eukaryotic small subunit ribosomal RNA	Published; PMID:11869452
GK000003.2/21028854-21028927	31	141	79	83.6667	RF00005	chr3	tRNA	tRNA	Eddy SR
GK000018.2/51973843-51973771	65	90	96	83.6667	RF00005	chr18	tRNA	tRNA	Eddy SR
GK000003.2/21403071-21402998	28	141	80	83	RF00005	chr3	tRNA	tRNA	Eddy SR
GK000025.2/32388258-32388364	73	98	78	83	RF02542	chr25	SSU_rRNA_microsporidia	Microsporidia small subunit ribosomal RNA	Published; PMID:11869452
GK000001.2/111956901-111956830	31	162	55	82.6667	RF00005	chr1	tRNA	tRNA	Eddy SR
GK000023.2/29959426-29959498	49	105	94	82.6667	RF00005	chr23	tRNA	tRNA	Eddy SR
GK000003.2/21176822-21176895	32	137	78	82.3333	RF00005	chr3	tRNA	tRNA	Eddy SR
GK000003.2/21208570-21208643	36	147	63	82	RF00005	chr3	tRNA	tRNA	Eddy SR
GK000005.2/19683029-19683146	49	127	70	82	RF00001	chr5	5S_rRNA	5S ribosomal RNA	Szymanski et al, 5S ribosomal database, PMID:11752286
GK000003.2/20999483-20999412	26	162	57	81.6667	RF00005	chr3	tRNA	tRNA	Eddy SR
GK000010.2/51946438-51946367	57	135	53	81.6667	RF00005	chr10	tRNA	tRNA	Eddy SR
GK000014.2/18213940-18214012	57	128	58	81	RF00005	chr14	tRNA	tRNA	Eddy SR
GK000017.2/53130612-53130684	49	118	76	81	RF00005	chr17	tRNA	tRNA	Eddy SR
GK000013.2/39274408-39274337	83	112	47	80.6667	RF00005	chr13	tRNA	tRNA	Eddy SR
GK000029.2/9503106-9503258	71	84	87	80.6667	RF02543	chr29	LSU_rRNA_eukarya	Eukaryotic large subunit ribosomal RNA	Published; PMID:11869452
GK000020.2/17609305-17609516	56	145	39	80	RF00222	chr20	IRES_Bag1	Bag-1 internal ribosome entry site (IRES)	http://ifr31w3.toulouse.inserm.fr/IRESdatabase/, INFERNAL
GK000025.2/32451910-32452037	104	74	62	80	RF01960	chr25	SSU_rRNA_eukarya	Eukaryotic small subunit ribosomal RNA	Published; PMID:11869452
GK000002.2/106698189-106698259	75	124	40	79.6667	RF00005	chr2	tRNA	tRNA	Eddy SR
GK000023.2/29988373-29988445	46	111	82	79.6667	RF00005	chr23	tRNA	tRNA	Eddy SR
GK000029.2/44477710-44477638	68	125	44	79	RF00005	chr29	tRNA	tRNA	Eddy SR
GK000003.2/20918354-20918281	33	131	72	78.6667	RF00005	chr3	tRNA	tRNA	Eddy SR
GK000021.2/45403532-45403621	55	113	68	78.6667	RF00005	chr21	tRNA	tRNA	Eddy SR
GK000011.2/72574276-72574188	61	115	59	78.3333	RF00005	chr11	tRNA	tRNA	Eddy SR
GK000019.2/43989627-43989699	69	115	51	78.3333	RF00005	chr19	tRNA	tRNA	Eddy SR
GK000023.2/29874968-29875040	47	106	82	78.3333	RF00005	chr23	tRNA	tRNA	Eddy SR
GK000014.2/32154106-32154194	58	108	68	78	RF00005	chr14	tRNA	tRNA	Eddy SR
GK000001.2/52542624-52542553	76	117	40	77.6667	RF00005	chr1	tRNA	tRNA	Eddy SR
GK000003.2/21094078-21094151	28	121	84	77.6667	RF00005	chr3	tRNA	tRNA	Eddy SR
GK000007.2/45426984-45427057	30	129	74	77.6667	RF00005	chr7	tRNA	tRNA	Eddy SR
GK000012.2/30199504-30199577	30	142	61	77.6667	RF00005	chr12	tRNA	tRNA	Eddy SR
GK000030.2/143868643-143868572	70	113	50	77.6667	RF00005	chrX	tRNA	tRNA	Eddy SR
GK000007.2/45426851-45426779	50	102	80	77.3333	RF00005	chr7	tRNA	tRNA	Eddy SR
GK000004.2/112662836-112662908	54	131	46	77	RF00005	chr4	tRNA	tRNA	Eddy SR
GK000010.2/26479992-26480081	61	105	65	77	RF00005	chr10	tRNA	tRNA	Eddy SR
GK000003.2/21378605-21378532	28	136	66	76.6667	RF00005	chr3	tRNA	tRNA	Eddy SR
GK000010.2/26447336-26447247	56	108	65	76.3333	RF00005	chr10	tRNA	tRNA	Eddy SR
GK000003.2/21318588-21318515	27	136	65	76	RF00005	chr3	tRNA	tRNA	Eddy SR
GK000005.2/57464720-57464639	45	69	114	76	RF00005	chr5	tRNA	tRNA	Eddy SR
GK000003.2/21326888-21326961	28	138	61	75.6667	RF00005	chr3	tRNA	tRNA	Eddy SR
GK000012.2/69597625-69597553	43	105	79	75.6667	RF00005	chr12	tRNA	tRNA	Eddy SR
GK000016.2/25638828-25638757	23	164	40	75.6667	RF00005	chr16	tRNA	tRNA	Eddy SR
GK000009.2/32919473-32919545	46	121	59	75.3333	RF00005	chr9	tRNA	tRNA	Eddy SR
GK000010.2/26478145-26478235	53	114	58	75	RF00005	chr10	tRNA	tRNA	Eddy SR
GK000003.2/21445687-21445614	23	134	67	74.6667	RF00005	chr3	tRNA	tRNA	Eddy SR
GK000021.2/45409904-45409993	54	108	62	74.6667	RF00005	chr21	tRNA	tRNA	Eddy SR
GK000029.2/49894171-49894242	77	102	43	74	RF00005	chr29	tRNA	tRNA	Eddy SR
GK000003.2/20951393-20951466	32	113	75	73.3333	RF00005	chr3	tRNA	tRNA	Eddy SR
GK000003.2/21350629-21350556	20	114	85	73	RF00005	chr3	tRNA	tRNA	Eddy SR
GK000019.2/39979601-39979528	28	124	66	72.6667	RF00005	chr19	tRNA	tRNA	Eddy SR
GK000021.2/45384245-45384156	52	110	56	72.6667	RF00005	chr21	tRNA	tRNA	Eddy SR
GK000003.2/21068795-21068866	25	157	35	72.3333	RF00005	chr3	tRNA	tRNA	Eddy SR
GK000003.2/21003852-21003925	27	122	67	72	RF00005	chr3	tRNA	tRNA	Eddy SR
GK000023.2/31105500-31105572	47	84	85	72	RF00005	chr23	tRNA	tRNA	Eddy SR
GK000003.2/21227331-21227258	29	134	50	71	RF00005	chr3	tRNA	tRNA	Eddy SR
GK000019.2/24226543-24226613	41	121	50	70.6667	RF00005	chr19	tRNA	tRNA	Eddy SR
GK000023.2/31314324-31314396	36	130	40	68.6667	RF00005	chr23	tRNA	tRNA	Eddy SR
GK000020.2/33009752-33009840	52	95	57	68	RF00005	chr20	tRNA	tRNA	Eddy SR
GK000029.2/46277599-46277671	50	110	44	68	RF00005	chr29	tRNA	tRNA	Eddy SR
GK000002.2/125345848-125345777	45	116	41	67.3333	RF00005	chr2	tRNA	tRNA	Eddy SR
GK000003.2/22854529-22854456	17	102	83	67.3333	RF00005	chr3	tRNA	tRNA	Eddy SR
GK000012.2/80955914-80955843	47	119	36	67.3333	RF00005	chr12	tRNA	tRNA	Eddy SR
GK000007.2/1550986-1551056	52	111	37	66.6667	RF00005	chr7	tRNA	tRNA	Eddy SR
GK000025.2/32452772-32452887	88	51	60	66.3333	RF01960	chr25	SSU_rRNA_eukarya	Eukaryotic small subunit ribosomal RNA	Published; PMID:11869452
GK000005.2/111201286-111200679	46	88	64	66	RF00549	chr5	IRES_c-sis	c-sis internal ribosome entry site (IRES)	Published; 10409733
GK000002.2/59325851-59326182	41	56	99	65.3333	RF01960	chr2	SSU_rRNA_eukarya	Eukaryotic small subunit ribosomal RNA	Published; PMID:11869452
GK000003.2/8007586-8007513	24	93	78	65	RF00005	chr3	tRNA	tRNA	Eddy SR
GK000010.2/84931040-84931111	60	96	38	64.6667	RF00005	chr10	tRNA	tRNA	Eddy SR
GK000023.2/31448986-31449057	28	119	47	64.6667	RF00005	chr23	tRNA	tRNA	Eddy SR
GK000003.2/92245535-92245464	95	65	33	64.3333	RF00005	chr3	tRNA	tRNA	Eddy SR
GK000030.2/132039152-132039225	39	45	106	63.3333	RF00005	chrX	tRNA	tRNA	Eddy SR
GK000018.2/54291741-54291813	44	113	32	63	RF00005	chr18	tRNA	tRNA	Eddy SR
GK000005.2/88730950-88731021	129	35	22	62	RF00005	chr5	tRNA	tRNA	Eddy SR
GK000006.2/16671611-16671682	38	120	28	62	RF00005	chr6	tRNA	tRNA	Eddy SR
GK000005.2/115073871-115073941	66	89	30	61.6667	RF00005	chr5	tRNA	tRNA	Eddy SR
GK000023.2/30774252-30774323	30	109	46	61.6667	RF00005	chr23	tRNA	tRNA	Eddy SR
GK000019.2/43628150-43628223	46	104	32	60.6667	RF00005	chr19	tRNA	tRNA	Eddy SR
AAFC03058056.1/47679-47194	35	104	42	60.3333	RF00224		IRES_FGF2	FGF-2 internal ribosome entry site (IRES)	http://ifr31w3.toulouse.inserm.fr/IRESdatabase/, INFERNAL
GK000002.2/5962726-5962796	70	83	28	60.3333	RF00005	chr2	tRNA	tRNA	Eddy SR
GK000017.2/35259515-35259030	40	97	44	60.3333	RF00224	chr17	IRES_FGF2	FGF-2 internal ribosome entry site (IRES)	http://ifr31w3.toulouse.inserm.fr/IRESdatabase/, INFERNAL
GK000020.2/7900128-7900059	71	52	58	60.3333	RF02543	chr20	LSU_rRNA_eukarya	Eukaryotic large subunit ribosomal RNA	Published; PMID:11869452
GK000009.2/82695970-82696052	45	90	45	60	RF00005	chr9	tRNA	tRNA	Eddy SR
GK000012.2/63532333-63532213	25	28	126	59.6667	RF02543	chr12	LSU_rRNA_eukarya	Eukaryotic large subunit ribosomal RNA	Published; PMID:11869452
GK000019.2/38011315-38011244	23	115	41	59.6667	RF00005	chr19	tRNA	tRNA	Eddy SR
GK000023.2/31449549-31449620	29	111	38	59.3333	RF00005	chr23	tRNA	tRNA	Eddy SR
GK000004.2/75841464-75841392	26	106	45	59	RF00005	chr4	tRNA	tRNA	Eddy SR
GK000019.2/22898646-22898576	52	93	31	58.6667	RF00005	chr19	tRNA	tRNA	Eddy SR
GK000030.2/14775796-14775877	46	41	87	58	RF00005	chrX	tRNA	tRNA	Eddy SR
GK000009.2/106770-106654	33	54	86	57.6667	RF00001	chr9	5S_rRNA	5S ribosomal RNA	Szymanski et al, 5S ribosomal database, PMID:11752286
GK000003.2/28485589-28485684	24	116	32	57.3333	RF00019	chr3	Y_RNA	Y RNA	Griffiths-Jones SR, Published; PMID:18087752, Gardner PP
GK000006.2/31669787-31669902	44	93	35	57.3333	RF00017	chr6	Metazoa_SRP	Metazoan signal recognition particle RNA	Published; PMID:19838050
GK000011.2/43575518-43575590	59	90	23	57.3333	RF00005	chr11	tRNA	tRNA	Eddy SR
GK000003.2/21139130-21139057	15	80	76	57	RF00005	chr3	tRNA	tRNA	Eddy SR
GK000016.2/26708032-26708104	29	99	43	57	RF00005	chr16	tRNA	tRNA	Eddy SR
GK000023.2/31296524-31296596	88	47	31	55.3333	RF00005	chr23	tRNA	tRNA	Eddy SR
GK000002.2/73331489-73331561	45	99	21	55	RF00005	chr2	tRNA	tRNA	Eddy SR
GK000021.2/68760606-68760679	34	84	46	54.6667	RF00005	chr21	tRNA	tRNA	Eddy SR
GK000019.2/50740339-50740410	19	89	55	54.3333	RF00005	chr19	tRNA	tRNA	Eddy SR
GK000030.2/14858069-14857988	38	43	80	53.6667	RF00005	chrX	tRNA	tRNA	Eddy SR
GK000012.2/12973354-12973425	15	8	137	53.3333	RF00005	chr12	tRNA	tRNA	Eddy SR
GK000015.2/6363853-6363924	55	46	59	53.3333	RF00005	chr15	tRNA	tRNA	Eddy SR
GK000016.2/63764985-63764878	50	37	73	53.3333	RF02543	chr16	LSU_rRNA_eukarya	Eukaryotic large subunit ribosomal RNA	Published; PMID:11869452
GK000028.2/45325809-45325880	41	72	47	53.3333	RF00005	chr28	tRNA	tRNA	Eddy SR
GK000023.2/30913556-30913629	34	84	40	52.6667	RF00005	chr23	tRNA	tRNA	Eddy SR
GK000013.2/70322249-70322590	36	41	80	52.3333	RF02543	chr13	LSU_rRNA_eukarya	Eukaryotic large subunit ribosomal RNA	Published; PMID:11869452
GK000015.2/58628348-58628235	32	88	36	52	RF00001	chr15	5S_rRNA	5S ribosomal RNA	Szymanski et al, 5S ribosomal database, PMID:11752286
GK000004.2/113355244-113355173	42	74	39	51.6667	RF00005	chr4	tRNA	tRNA	Eddy SR
GK000014.2/21410938-21411008	69	62	24	51.6667	RF00005	chr14	tRNA	tRNA	Eddy SR
GK000023.2/30912747-30912820	32	80	43	51.6667	RF00005	chr23	tRNA	tRNA	Eddy SR
GK000029.2/9502970-9503081	43	45	66	51.3333	RF02543	chr29	LSU_rRNA_eukarya	Eukaryotic large subunit ribosomal RNA	Published; PMID:11869452
GK000023.2/31065060-31064987	30	86	37	51	RF00005	chr23	tRNA	tRNA	Eddy SR
GK000012.2/62251427-62251498	19	105	28	50.6667	RF00005	chr12	tRNA	tRNA	Eddy SR
GK000023.2/31034684-31034756	39	80	33	50.6667	RF00005	chr23	tRNA	tRNA	Eddy SR
GK000007.2/41715120-41715048	25	90	36	50.3333	RF00005	chr7	tRNA	tRNA	Eddy SR
GK000023.2/29970361-29970289	24	91	35	50	RF00005	chr23	tRNA	tRNA	Eddy SR
GK000023.2/31312961-31312888	35	79	35	49.6667	RF00005	chr23	tRNA	tRNA	Eddy SR
GK000002.2/41564663-41564733	32	87	29	49.3333	RF00005	chr2	tRNA	tRNA	Eddy SR
GK000023.2/31571219-31571138	31	59	58	49.3333	RF00005	chr23	tRNA	tRNA	Eddy SR
GK000005.2/47813092-47813020	21	19	107	49	RF00005	chr5	tRNA	tRNA	Eddy SR
GK000011.2/40188155-40187758	55	46	46	49	RF01960	chr11	SSU_rRNA_eukarya	Eukaryotic small subunit ribosomal RNA	Published; PMID:11869452
GK000019.2/21559122-21559311	48	40	59	49	RF02543	chr19	LSU_rRNA_eukarya	Eukaryotic large subunit ribosomal RNA	Published; PMID:11869452
GK000023.2/30857473-30857545	32	82	32	48.6667	RF00005	chr23	tRNA	tRNA	Eddy SR
GK000030.2/144381722-144381794	34	83	29	48.6667	RF00005	chrX	tRNA	tRNA	Eddy SR
GK000003.2/45755792-45755686	23	96	26	48.3333	RF00026	chr3	U6	U6 spliceosomal RNA	Griffiths-Jones SR; ; PMID:18390578
GK000005.2/105503507-105503436	46	52	47	48.3333	RF00005	chr5	tRNA	tRNA	Eddy SR
GK000014.2/66487752-66487572	22	96	27	48.3333	RF02543	chr14	LSU_rRNA_eukarya	Eukaryotic large subunit ribosomal RNA	Published; PMID:11869452
GK000007.2/48613547-48613474	39	86	19	48	RF00005	chr7	tRNA	tRNA	Eddy SR
GK000007.2/60871678-60871749	40	55	49	48	RF00005	chr7	tRNA	tRNA	Eddy SR
GK000023.2/30806816-30806743	33	75	36	48	RF00005	chr23	tRNA	tRNA	Eddy SR
GK000004.2/103714740-103714812	20	98	25	47.6667	RF00005	chr4	tRNA	tRNA	Eddy SR
GK000010.2/26500812-26500884	25	76	42	47.6667	RF00005	chr10	tRNA	tRNA	Eddy SR
GK000019.2/28465571-28465498	32	78	33	47.6667	RF00005	chr19	tRNA	tRNA	Eddy SR
GK000023.2/30820692-30820619	28	82	33	47.6667	RF00005	chr23	tRNA	tRNA	Eddy SR
GK000023.2/30805073-30805000	29	75	37	47	RF00005	chr23	tRNA	tRNA	Eddy SR
GK000025.2/2586871-2586943	18	92	29	46.3333	RF00005	chr25	tRNA	tRNA	Eddy SR
GK000019.2/34632421-34632350	21	77	40	46	RF00005	chr19	tRNA	tRNA	Eddy SR
GK000023.2/31483885-31483958	27	69	42	46	RF00005	chr23	tRNA	tRNA	Eddy SR
GK000017.2/64295893-64295821	39	76	22	45.6667	RF00005	chr17	tRNA	tRNA	Eddy SR
GK000010.2/26514372-26514444	24	74	38	45.3333	RF00005	chr10	tRNA	tRNA	Eddy SR
GK000014.2/954555-954673	19	19	98	45.3333	RF00001	chr14	5S_rRNA	5S ribosomal RNA	Szymanski et al, 5S ribosomal database, PMID:11752286
GK000023.2/30911186-30911259	36	69	30	45	RF00005	chr23	tRNA	tRNA	Eddy SR
GK000004.2/33190890-33190961	41	58	34	44.3333	RF00005	chr4	tRNA	tRNA	Eddy SR
GK000007.2/27258023-27257903	32	75	26	44.3333	RF00001	chr7	5S_rRNA	5S ribosomal RNA	Szymanski et al, 5S ribosomal database, PMID:11752286
GK000019.2/57032604-57032532	19	98	16	44.3333	RF00005	chr19	tRNA	tRNA	Eddy SR
GK000014.2/478627-478508	22	14	96	44	RF00001	chr14	5S_rRNA	5S ribosomal RNA	Szymanski et al, 5S ribosomal database, PMID:11752286
GK000018.2/43765458-43765531	23	78	30	43.6667	RF00005	chr18	tRNA	tRNA	Eddy SR
GK000023.2/31058000-31058073	28	68	35	43.6667	RF00005	chr23	tRNA	tRNA	Eddy SR
GK000023.2/31098084-31098157	24	68	39	43.6667	RF00005	chr23	tRNA	tRNA	Eddy SR
GK000023.2/30908712-30908639	31	69	30	43.3333	RF00005	chr23	tRNA	tRNA	Eddy SR
GK000010.2/26448980-26448908	27	75	27	43	RF00005	chr10	tRNA	tRNA	Eddy SR
GK000001.2/127758637-127758707	55	40	33	42.6667	RF00005	chr1	tRNA	tRNA	Eddy SR
GK000020.2/65425612-65425683	52	55	21	42.6667	RF00005	chr20	tRNA	tRNA	Eddy SR
GK000023.2/30860824-30860752	27	79	22	42.6667	RF00005	chr23	tRNA	tRNA	Eddy SR
GK000024.2/46051052-46051157	22	72	33	42.3333	RF00001	chr24	5S_rRNA	5S ribosomal RNA	Szymanski et al, 5S ribosomal database, PMID:11752286
GK000003.2/10806509-10806377	61	47	18	42	RF01960	chr3	SSU_rRNA_eukarya	Eukaryotic small subunit ribosomal RNA	Published; PMID:11869452
GK000027.2/38100807-38100691	33	20	72	41.6667	RF00001	chr27	5S_rRNA	5S ribosomal RNA	Szymanski et al, 5S ribosomal database, PMID:11752286
GK000009.2/74586481-74586367	22	69	33	41.3333	RF00001	chr9	5S_rRNA	5S ribosomal RNA	Szymanski et al, 5S ribosomal database, PMID:11752286
GK000011.2/39637063-39636991	40	65	19	41.3333	RF00005	chr11	tRNA	tRNA	Eddy SR
GK000019.2/28389614-28389541	19	82	23	41.3333	RF00005	chr19	tRNA	tRNA	Eddy SR
GK000023.2/30907944-30907871	28	60	36	41.3333	RF00005	chr23	tRNA	tRNA	Eddy SR
GK000012.2/24218950-24219146	31	68	24	41	RF00017	chr12	Metazoa_SRP	Metazoan signal recognition particle RNA	Published; PMID:19838050
GK000019.2/28464632-28464559	24	69	30	41	RF00005	chr19	tRNA	tRNA	Eddy SR
GK000009.2/105346197-105346268	3	38	81	40.6667	RF00005	chr9	tRNA	tRNA	Eddy SR
GK000008.2/56413342-56413454	23	70	28	40.3333	RF00001	chr8	5S_rRNA	5S ribosomal RNA	Szymanski et al, 5S ribosomal database, PMID:11752286
GK000027.2/28071458-28071529	72	30	19	40.3333	RF00005	chr27	tRNA	tRNA	Eddy SR
GK000010.2/13320988-13320918	43	31	46	40	RF00093	chr10	SNORD18	Small nucleolar RNA SNORD18	Griffiths-Jones SR
GK000018.2/21311809-21311738	22	61	37	40	RF00005	chr18	tRNA	tRNA	Eddy SR
GK000019.2/9857799-9857636	35	58	27	40	RF00003	chr19	U1	U1 spliceosomal RNA	Zwieb C, The uRNA database, PMID:9016512
GK000002.2/17852111-17852040	17	81	21	39.6667	RF00005	chr2	tRNA	tRNA	Eddy SR
GK000003.2/80047783-80047707	41	65	13	39.6667	RF00005	chr3	tRNA	tRNA	Eddy SR
GK000014.2/32153522-32153615	31	56	31	39.3333	RF00005	chr14	tRNA	tRNA	Eddy SR
GK000022.2/40223646-40223575	37	70	11	39.3333	RF00005	chr22	tRNA	tRNA	Eddy SR
GK000023.2/30039697-30039770	26	65	27	39.3333	RF00005	chr23	tRNA	tRNA	Eddy SR
GK000002.2/127598784-127598856	32	62	23	39	RF00005	chr2	tRNA	tRNA	Eddy SR
GK000023.2/10977286-10977357	33	56	28	39	RF00005	chr23	tRNA	tRNA	Eddy SR
GK000002.2/134289997-134289834	26	63	27	38.6667	RF00003	chr2	U1	U1 spliceosomal RNA	Zwieb C, The uRNA database, PMID:9016512
GK000003.2/77509101-77509030	42	45	28	38.3333	RF00005	chr3	tRNA	tRNA	Eddy SR
GK000009.2/26907759-26907829	20	79	16	38.3333	RF00005	chr9	tRNA	tRNA	Eddy SR
GK000010.2/39410674-39410837	32	47	36	38.3333	RF00003	chr10	U1	U1 spliceosomal RNA	Zwieb C, The uRNA database, PMID:9016512
GK000014.2/348707-348588	25	31	58	38	RF00001	chr14	5S_rRNA	5S ribosomal RNA	Szymanski et al, 5S ribosomal database, PMID:11752286
GK000018.2/23631560-23631632	25	63	26	38	RF00005	chr18	tRNA	tRNA	Eddy SR
GK000025.2/2612241-2612169	16	77	21	38	RF00005	chr25	tRNA	tRNA	Eddy SR
GK000019.2/57034037-57033965	19	75	19	37.6667	RF00005	chr19	tRNA	tRNA	Eddy SR
GK000025.2/2633690-2633762	17	75	21	37.6667	RF00005	chr25	tRNA	tRNA	Eddy SR
GK000021.2/2018322-2018203	22	28	62	37.3333	RF00001	chr21	5S_rRNA	5S ribosomal RNA	Szymanski et al, 5S ribosomal database, PMID:11752286
GK000014.2/582986-583105	24	25	62	37	RF00001	chr14	5S_rRNA	5S ribosomal RNA	Szymanski et al, 5S ribosomal database, PMID:11752286
GK000019.2/28442327-28442400	19	68	23	36.6667	RF00005	chr19	tRNA	tRNA	Eddy SR
GK000023.2/31187064-31187136	25	60	25	36.6667	RF00005	chr23	tRNA	tRNA	Eddy SR
GK000024.2/12712794-12712722	23	48	39	36.6667	RF00005	chr24	tRNA	tRNA	Eddy SR
GK000029.2/46581925-46581853	24	59	26	36.3333	RF00005	chr29	tRNA	tRNA	Eddy SR
GK000008.2/113196383-113196454	28	50	30	36	RF00005	chr8	tRNA	tRNA	Eddy SR
GK000012.2/30594436-30594508	41	52	15	36	RF00005	chr12	tRNA	tRNA	Eddy SR
GK000019.2/9876624-9876461	32	45	31	36	RF00003	chr19	U1	U1 spliceosomal RNA	Zwieb C, The uRNA database, PMID:9016512
GK000021.2/45378250-45378413	20	60	28	36	RF00003	chr21	U1	U1 spliceosomal RNA	Zwieb C, The uRNA database, PMID:9016512
GK000021.2/45407124-45406961	30	52	26	36	RF00003	chr21	U1	U1 spliceosomal RNA	Zwieb C, The uRNA database, PMID:9016512
GK000023.2/31175615-31175687	24	55	29	36	RF00005	chr23	tRNA	tRNA	Eddy SR
GK000003.2/113615088-113615349	9	73	25	35.6667	RF00478	chr3	SCARNA6	Small Cajal body specific RNA 6	Moxon SJ, Daub J, INFERNAL
GK000003.2/21433557-21433394	24	62	21	35.6667	RF00003	chr3	U1	U1 spliceosomal RNA	Zwieb C, The uRNA database, PMID:9016512
GK000010.2/74754682-74754845	19	61	27	35.6667	RF00003	chr10	U1	U1 spliceosomal RNA	Zwieb C, The uRNA database, PMID:9016512
GK000011.2/104512657-104512586	34	11	62	35.6667	RF00005	chr11	tRNA	tRNA	Eddy SR
GK000023.2/30842103-30842031	24	51	32	35.6667	RF00005	chr23	tRNA	tRNA	Eddy SR
GK000025.2/3847-3966	17	33	57	35.6667	RF00001	chr25	5S_rRNA	5S ribosomal RNA	Szymanski et al, 5S ribosomal database, PMID:11752286
GK000010.2/74737404-74737241	29	55	22	35.3333	RF00003	chr10	U1	U1 spliceosomal RNA	Zwieb C, The uRNA database, PMID:9016512
GK000014.2/214541-214422	18	30	58	35.3333	RF00001	chr14	5S_rRNA	5S ribosomal RNA	Szymanski et al, 5S ribosomal database, PMID:11752286
GK000014.2/83929147-83929217	11	77	17	35	RF00005	chr14	tRNA	tRNA	Eddy SR
GK000016.2/22837836-22837765	36	54	15	35	RF00005	chr16	tRNA	tRNA	Eddy SR
GK000005.2/69609704-69609774	29	21	54	34.6667	RF00005	chr5	tRNA	tRNA	Eddy SR
GK000013.2/49981190-49981110	19	51	34	34.6667	RF00005	chr13	tRNA	tRNA	Eddy SR
GK000014.2/386854-386973	25	18	61	34.6667	RF00001	chr14	5S_rRNA	5S ribosomal RNA	Szymanski et al, 5S ribosomal database, PMID:11752286
GK000019.2/9851121-9850958	30	57	17	34.6667	RF00003	chr19	U1	U1 spliceosomal RNA	Zwieb C, The uRNA database, PMID:9016512
GK000017.2/69490402-69490331	12	68	22	34	RF00005	chr17	tRNA	tRNA	Eddy SR
GK000023.2/31198853-31198781	23	54	25	34	RF00005	chr23	tRNA	tRNA	Eddy SR
GK000029.2/198199-198318	13	30	59	34	RF00001	chr29	5S_rRNA	5S ribosomal RNA	Szymanski et al, 5S ribosomal database, PMID:11752286
GK000002.2/16247241-16247360	23	24	54	33.6667	RF00001	chr2	5S_rRNA	5S ribosomal RNA	Szymanski et al, 5S ribosomal database, PMID:11752286
GK000010.2/26474708-26474797	15	62	23	33.3333	RF00005	chr10	tRNA	tRNA	Eddy SR
GK000010.2/26526190-26526109	34	12	54	33.3333	RF00005	chr10	tRNA	tRNA	Eddy SR
GK000023.2/52488188-52488070	14	23	63	33.3333	RF00001	chr23	5S_rRNA	5S ribosomal RNA	Szymanski et al, 5S ribosomal database, PMID:11752286
GK000001.2/106884834-106884902	12	74	13	33	RF00005	chr1	tRNA	tRNA	Eddy SR
GK000006.2/8908768-8908887	22	21	56	33	RF00001	chr6	5S_rRNA	5S ribosomal RNA	Szymanski et al, 5S ribosomal database, PMID:11752286
GK000017.2/46281603-46281675	35	52	12	33	RF00005	chr17	tRNA	tRNA	Eddy SR
GK000024.2/25188617-25188546	12	70	17	33	RF00005	chr24	tRNA	tRNA	Eddy SR
GK000029.2/46591196-46591315	19	31	49	33	RF00001	chr29	5S_rRNA	5S ribosomal RNA	Szymanski et al, 5S ribosomal database, PMID:11752286
GK000004.2/20887804-20887733	17	52	29	32.6667	RF00005	chr4	tRNA	tRNA	Eddy SR
GK000006.2/8896463-8896582	20	17	61	32.6667	RF00001	chr6	5S_rRNA	5S ribosomal RNA	Szymanski et al, 5S ribosomal database, PMID:11752286
GK000013.2/852048-851977	20	47	31	32.6667	RF00005	chr13	tRNA	tRNA	Eddy SR
GK000012.2/12777401-12777338	19	54	24	32.3333	RF00005	chr12	tRNA	tRNA	Eddy SR
GK000014.2/541936-541818	15	37	45	32.3333	RF00001	chr14	5S_rRNA	5S ribosomal RNA	Szymanski et al, 5S ribosomal database, PMID:11752286
GK000014.2/542181-542299	18	29	50	32.3333	RF00001	chr14	5S_rRNA	5S ribosomal RNA	Szymanski et al, 5S ribosomal database, PMID:11752286
GK000002.2/2029133-2030463	26	30	40	32	RF02541	chr2	LSU_rRNA_bacteria	Bacterial large subunit ribosomal RNA	Published; PMID:11869452
GK000005.2/74636943-74636998	10	67	19	32	RF00005	chr5	tRNA	tRNA	Eddy SR
GK000014.2/395055-394936	19	21	56	32	RF00001	chr14	5S_rRNA	5S ribosomal RNA	Szymanski et al, 5S ribosomal database, PMID:11752286
GK000014.2/576875-576756	20	15	61	32	RF00001	chr14	5S_rRNA	5S ribosomal RNA	Szymanski et al, 5S ribosomal database, PMID:11752286
GK000017.2/1172865-1173022	32	38	26	32	RF00004	chr17	U2	U2 spliceosomal RNA	The uRNA database, PMID:9016512; Griffiths-Jones SR; PMID:18390578
GK000018.2/40195556-40195467	19	62	15	32	RF00001	chr18	5S_rRNA	5S ribosomal RNA	Szymanski et al, 5S ribosomal database, PMID:11752286
GK000022.2/6183299-6183367	21	55	20	32	RF00005	chr22	tRNA	tRNA	Eddy SR
GK000023.2/49828423-49828351	17	33	46	32	RF00005	chr23	tRNA	tRNA	Eddy SR
GK000028.2/24365064-24365145	35	33	28	32	RF00005	chr28	tRNA	tRNA	Eddy SR
GK000006.2/8905614-8905733	17	21	57	31.6667	RF00001	chr6	5S_rRNA	5S ribosomal RNA	Szymanski et al, 5S ribosomal database, PMID:11752286
GK000008.2/21197122-21197228	19	51	25	31.6667	RF00001	chr8	5S_rRNA	5S ribosomal RNA	Szymanski et al, 5S ribosomal database, PMID:11752286
GK000014.2/499611-499730	16	23	56	31.6667	RF00001	chr14	5S_rRNA	5S ribosomal RNA	Szymanski et al, 5S ribosomal database, PMID:11752286
GK000023.2/39682461-39682392	27	49	19	31.6667	RF00005	chr23	tRNA	tRNA	Eddy SR
GK000004.2/57498162-57498233	27	57	10	31.3333	RF00005	chr4	tRNA	tRNA	Eddy SR
GK000009.2/39623425-39623544	22	26	46	31.3333	RF00001	chr9	5S_rRNA	5S ribosomal RNA	Szymanski et al, 5S ribosomal database, PMID:11752286
GK000014.2/278096-278215	15	21	58	31.3333	RF00001	chr14	5S_rRNA	5S ribosomal RNA	Szymanski et al, 5S ribosomal database, PMID:11752286
GK000014.2/493995-493876	15	20	59	31.3333	RF00001	chr14	5S_rRNA	5S ribosomal RNA	Szymanski et al, 5S ribosomal database, PMID:11752286
GK000017.2/33073632-33073561	14	66	14	31.3333	RF00005	chr17	tRNA	tRNA	Eddy SR
GK000006.2/8902652-8902771	20	30	43	31	RF00001	chr6	5S_rRNA	5S ribosomal RNA	Szymanski et al, 5S ribosomal database, PMID:11752286
GK000021.2/1883667-1883785	8	26	59	31	RF00001	chr21	5S_rRNA	5S ribosomal RNA	Szymanski et al, 5S ribosomal database, PMID:11752286
GK000006.2/8900176-8900295	23	24	45	30.6667	RF00001	chr6	5S_rRNA	5S ribosomal RNA	Szymanski et al, 5S ribosomal database, PMID:11752286
GK000006.2/8901324-8901445	19	13	60	30.6667	RF00001	chr6	5S_rRNA	5S ribosomal RNA	Szymanski et al, 5S ribosomal database, PMID:11752286
GK000007.2/58924172-58924234	3	8	81	30.6667	RF00005	chr7	tRNA	tRNA	Eddy SR
GK000011.2/82699136-82698788	43	37	12	30.6667	RF00226	chr11	IRES_n-myc	n-myc internal ribosome entry site (IRES)	PMID:11419940
GK000003.2/10806876-10806713	34	18	39	30.3333	RF01960	chr3	SSU_rRNA_eukarya	Eukaryotic small subunit ribosomal RNA	Published; PMID:11869452
GK000011.2/98066427-98066355	18	57	16	30.3333	RF00005	chr11	tRNA	tRNA	Eddy SR
GK000014.2/491457-491576	20	23	48	30.3333	RF00001	chr14	5S_rRNA	5S ribosomal RNA	Szymanski et al, 5S ribosomal database, PMID:11752286
GK000024.2/278552-278434	14	24	52	30	RF00001	chr24	5S_rRNA	5S ribosomal RNA	Szymanski et al, 5S ribosomal database, PMID:11752286
GK000030.2/132028340-132028412	9	30	51	30	RF00005	chrX	tRNA	tRNA	Eddy SR
GK000003.2/100451350-100451420	0	2	87	29.6667	RF00005	chr3	tRNA	tRNA	Eddy SR
GK000023.2/31300384-31300293	23	42	24	29.6667	RF00005	chr23	tRNA	tRNA	Eddy SR
GK000001.2/98350176-98350087	21	46	21	29.3333	RF00005	chr1	tRNA	tRNA	Eddy SR
GK000004.2/7870724-7870655	25	37	26	29.3333	RF00005	chr4	tRNA	tRNA	Eddy SR
GK000004.2/92385246-92385175	18	54	16	29.3333	RF00005	chr4	tRNA	tRNA	Eddy SR
GK000005.2/105332129-105332200	12	6	70	29.3333	RF00005	chr5	tRNA	tRNA	Eddy SR
GK000023.2/31293149-31293060	25	36	27	29.3333	RF00005	chr23	tRNA	tRNA	Eddy SR
GK000028.2/26175782-26175853	11	63	14	29.3333	RF00005	chr28	tRNA	tRNA	Eddy SR
GK000019.2/57033478-57033551	16	54	17	29	RF00005	chr19	tRNA	tRNA	Eddy SR
GK000023.2/31292741-31292652	22	38	27	29	RF00005	chr23	tRNA	tRNA	Eddy SR
V00654.1/7297-7229	7	67	13	29
GK000011.2/73412310-73412381	17	53	16	28.6667	RF00005	chr11	tRNA	tRNA	Eddy SR
GK000023.2/16469632-16469561	18	51	17	28.6667	RF00005	chr23	tRNA	tRNA	Eddy SR
GK000001.2/76466747-76466675	21	50	14	28.3333	RF00005	chr1	tRNA	tRNA	Eddy SR
GK000008.2/37092103-37092422	73	6	6	28.3333	RF00100	chr8	7SK	7SK RNA	Published; PMID:18193315
GK000014.2/1116962-1116844	4	18	63	28.3333	RF00001	chr14	5S_rRNA	5S ribosomal RNA	Szymanski et al, 5S ribosomal database, PMID:11752286
GK000014.2/279629-279533	21	20	44	28.3333	RF00001	chr14	5S_rRNA	5S ribosomal RNA	Szymanski et al, 5S ribosomal database, PMID:11752286
GK000017.2/41762612-41762680	17	52	16	28.3333	RF00005	chr17	tRNA	tRNA	Eddy SR
GK000017.2/72005227-72005154	20	50	15	28.3333	RF00005	chr17	tRNA	tRNA	Eddy SR
GK000019.2/18834422-18834351	16	50	19	28.3333	RF00005	chr19	tRNA	tRNA	Eddy SR
GK000021.2/67532232-67532303	2	2	81	28.3333	RF00181	chr21	SNORD113	Small nucleolar RNA SNORD113/SNORD114 family	PMID:12045206
GK000023.2/31100781-31100708	15	46	24	28.3333	RF00005	chr23	tRNA	tRNA	Eddy SR
GK000008.2/53126132-53126541	6	10	68	28	RF01894	chr8	PCA3_2	Prostate cancer antigen RNA 3 conserved region 2	Predicted; CMfinder; Eberhardt R
GK000014.2/1342333-1342214	14	19	51	28	RF00001	chr14	5S_rRNA	5S ribosomal RNA	Szymanski et al, 5S ribosomal database, PMID:11752286
GK000016.2/65966879-65966761	15	50	19	28	RF00001	chr16	5S_rRNA	5S ribosomal RNA	Szymanski et al, 5S ribosomal database, PMID:11752286
GK000019.2/58435868-58436178	47	2	35	28	RF00100	chr19	7SK	7SK RNA	Published; PMID:18193315
GK000023.2/29218700-29218771	34	5	45	28	RF00005	chr23	tRNA	tRNA	Eddy SR
GK000005.2/64513784-64513713	26	35	22	27.6667	RF00005	chr5	tRNA	tRNA	Eddy SR
GK000007.2/52168835-52168906	17	53	13	27.6667	RF00005	chr7	tRNA	tRNA	Eddy SR
GK000008.2/98993185-98993402	28	24	31	27.6667	RF02543	chr8	LSU_rRNA_eukarya	Eukaryotic large subunit ribosomal RNA	Published; PMID:11869452
GK000018.2/35518599-35518527	0	1	82	27.6667	RF00005	chr18	tRNA	tRNA	Eddy SR
GK000024.2/11711409-11711534	16	46	21	27.6667	RF00001	chr24	5S_rRNA	5S ribosomal RNA	Szymanski et al, 5S ribosomal database, PMID:11752286
GK000025.2/17658263-17658334	22	36	25	27.6667	RF00005	chr25	tRNA	tRNA	Eddy SR
GK000001.2/83490566-83490638	30	37	15	27.3333	RF00005	chr1	tRNA	tRNA	Eddy SR
GK000003.2/21188192-21188029	24	41	17	27.3333	RF00003	chr3	U1	U1 spliceosomal RNA	Zwieb C, The uRNA database, PMID:9016512
GK000009.2/20861147-20861267	18	12	52	27.3333	RF00001	chr9	5S_rRNA	5S ribosomal RNA	Szymanski et al, 5S ribosomal database, PMID:11752286
GK000014.2/321482-321352	13	13	56	27.3333	RF00001	chr14	5S_rRNA	5S ribosomal RNA	Szymanski et al, 5S ribosomal database, PMID:11752286
GK000019.2/28459289-28459218	19	38	25	27.3333	RF00005	chr19	tRNA	tRNA	Eddy SR
GK000003.2/21199663-21199826	20	41	20	27	RF00003	chr3	U1	U1 spliceosomal RNA	Zwieb C, The uRNA database, PMID:9016512
GK000003.2/7385607-7385679	0	1	80	27	RF00005	chr3	tRNA	tRNA	Eddy SR
GK000004.2/112931232-112931323	23	44	14	27	RF00019	chr4	Y_RNA	Y RNA	Griffiths-Jones SR, Published; PMID:18087752, Gardner PP
GK000020.2/35596122-35596183	11	59	11	27	RF00005	chr20	tRNA	tRNA	Eddy SR
GK000007.2/28498780-28498886	38	25	17	26.6667	RF00026	chr7	U6	U6 spliceosomal RNA	Griffiths-Jones SR; ; PMID:18390578
GK000023.2/29989220-29989147	18	44	18	26.6667	RF00005	chr23	tRNA	tRNA	Eddy SR
GK000023.2/30811606-30811679	19	41	20	26.6667	RF00005	chr23	tRNA	tRNA	Eddy SR
GK000023.2/31443963-31444034	20	42	18	26.6667	RF00005	chr23	tRNA	tRNA	Eddy SR
GK000026.2/42262245-42262349	28	33	19	26.6667	RF00006	chr26	Vault	Vault RNA	Published; PMID:19491402
GK000029.2/41846764-41846574	23	35	22	26.6667	RF00004	chr29	U2	U2 spliceosomal RNA	The uRNA database, PMID:9016512; Griffiths-Jones SR; PMID:18390578
GK000008.2/98225847-98225774	18	48	13	26.3333	RF00005	chr8	tRNA	tRNA	Eddy SR
GK000027.2/44692373-44692443	8	62	9	26.3333	RF00005	chr27	tRNA	tRNA	Eddy SR
GK000002.2/131659723-131659819	38	28	12	26	RF01210	chr2	snoU13	Small nucleolar RNA U13	Predicted; WAR; Wilkinson A
GK000005.2/65041764-65041832	12	55	11	26	RF00005	chr5	tRNA	tRNA	Eddy SR
GK000006.2/8907078-8907197	17	9	52	26	RF00001	chr6	5S_rRNA	5S ribosomal RNA	Szymanski et al, 5S ribosomal database, PMID:11752286
GK000014.2/208812-208693	15	19	44	26	RF00001	chr14	5S_rRNA	5S ribosomal RNA	Szymanski et al, 5S ribosomal database, PMID:11752286
GK000023.2/31335304-31335377	19	37	22	26	RF00005	chr23	tRNA	tRNA	Eddy SR
AAFC03003387.1/34783-34701	18	34	25	25.6667	RF00802		mir-207	microRNA mir-207	miRBase; Wilkinson A
GK000001.2/19187603-19187532	11	47	19	25.6667	RF00005	chr1	tRNA	tRNA	Eddy SR
GK000001.2/53941857-53941751	14	40	23	25.6667	RF00001	chr1	5S_rRNA	5S ribosomal RNA	Szymanski et al, 5S ribosomal database, PMID:11752286
GK000003.2/6887899-6887829	7	16	54	25.6667	RF00005	chr3	tRNA	tRNA	Eddy SR
GK000008.2/76108338-76108420	19	30	28	25.6667	RF00802	chr8	mir-207	microRNA mir-207	miRBase; Wilkinson A
GK000010.2/44949061-44949440	15	34	28	25.6667	RF02541	chr10	LSU_rRNA_bacteria	Bacterial large subunit ribosomal RNA	Published; PMID:11869452
GK000022.2/50983090-50983019	12	11	54	25.6667	RF00005	chr22	tRNA	tRNA	Eddy SR
GK000023.2/29971502-29971574	11	45	21	25.6667	RF00005	chr23	tRNA	tRNA	Eddy SR
GK000026.2/6501000-6500928	11	55	11	25.6667	RF00005	chr26	tRNA	tRNA	Eddy SR
GK000030.2/125144266-125144324	17	44	16	25.6667	RF00005	chrX	tRNA	tRNA	Eddy SR
GK000001.2/142530573-142530266	51	20	5	25.3333	RF00100	chr1	7SK	7SK RNA	Published; PMID:18193315
GK000005.2/111422590-111422634	36	19	21	25.3333	RF00032	chr5	Histone3	Histone 3' UTR stem-loop	Published; PMID:17998288
GK000006.2/8903983-8904102	16	15	45	25.3333	RF00001	chr6	5S_rRNA	5S ribosomal RNA	Szymanski et al, 5S ribosomal database, PMID:11752286
GK000009.2/65966261-65966391	20	10	46	25.3333	RF00001	chr9	5S_rRNA	5S ribosomal RNA	Szymanski et al, 5S ribosomal database, PMID:11752286
GK000014.2/356332-356451	7	22	47	25.3333	RF00001	chr14	5S_rRNA	5S ribosomal RNA	Szymanski et al, 5S ribosomal database, PMID:11752286
GK000014.2/58282476-58282548	23	33	20	25.3333	RF00005	chr14	tRNA	tRNA	Eddy SR
GK000008.2/75108708-75108590	15	39	21	25	RF00001	chr8	5S_rRNA	5S ribosomal RNA	Szymanski et al, 5S ribosomal database, PMID:11752286
GK000019.2/28441518-28441589	20	40	15	25	RF00005	chr19	tRNA	tRNA	Eddy SR
GK000019.2/9877801-9877638	13	42	20	25	RF00003	chr19	U1	U1 spliceosomal RNA	Zwieb C, The uRNA database, PMID:9016512
GK000023.2/30058363-30058292	8	21	46	25	RF00005	chr23	tRNA	tRNA	Eddy SR
GK000025.2/37482873-37482802	20	37	18	25	RF00005	chr25	tRNA	tRNA	Eddy SR
GK000016.2/442114-442186	12	37	25	24.6667	RF00005	chr16	tRNA	tRNA	Eddy SR
GK000025.2/34383296-34383225	17	46	11	24.6667	RF00005	chr25	tRNA	tRNA	Eddy SR
GK000026.2/32037766-32038127	16	34	24	24.6667	RF02541	chr26	LSU_rRNA_bacteria	Bacterial large subunit ribosomal RNA	Published; PMID:11869452
GK000011.2/89658861-89658577	11	51	11	24.3333	RF00017	chr11	Metazoa_SRP	Metazoan signal recognition particle RNA	Published; PMID:19838050
GK000003.2/77595003-77596140	17	31	24	24	RF01960	chr3	SSU_rRNA_eukarya	Eukaryotic small subunit ribosomal RNA	Published; PMID:11869452
GK000004.2/43987890-43987727	12	43	17	24	RF00003	chr4	U1	U1 spliceosomal RNA	Zwieb C, The uRNA database, PMID:9016512
GK000006.2/107122794-107122915	12	33	27	24	RF00001	chr6	5S_rRNA	5S ribosomal RNA	Szymanski et al, 5S ribosomal database, PMID:11752286
GK000007.2/39119740-39119909	19	19	34	24	RF02543	chr7	LSU_rRNA_eukarya	Eukaryotic large subunit ribosomal RNA	Published; PMID:11869452
GK000010.2/26475377-26475466	14	29	29	24	RF00005	chr10	tRNA	tRNA	Eddy SR
GK000011.2/27194382-27194731	21	32	19	24	RF02249	chr11	Six3os1_4	Six3os1 conserved region 4	Predicted; ClustalW
GK000006.2/32226097-32226168	9	47	15	23.6667	RF00005	chr6	tRNA	tRNA	Eddy SR
GK000007.2/16447686-16447758	16	42	13	23.6667	RF00005	chr7	tRNA	tRNA	Eddy SR
GK000025.2/32462538-32462640	18	37	16	23.6667	RF01960	chr25	SSU_rRNA_eukarya	Eukaryotic small subunit ribosomal RNA	Published; PMID:11869452
GK000013.2/78762138-78762057	30	20	20	23.3333	RF00005	chr13	tRNA	tRNA	Eddy SR
GK000015.2/6037876-6037767	23	27	20	23.3333	RF02543	chr15	LSU_rRNA_eukarya	Eukaryotic large subunit ribosomal RNA	Published; PMID:11869452
GK000016.2/66902096-66901987	2	24	44	23.3333	RF00001	chr16	5S_rRNA	5S ribosomal RNA	Szymanski et al, 5S ribosomal database, PMID:11752286
GK000029.2/50196888-50196959	16	37	17	23.3333	RF00005	chr29	tRNA	tRNA	Eddy SR
GK000001.2/113753402-113753474	16	21	32	23	RF00005	chr1	tRNA	tRNA	Eddy SR
GK000002.2/2241609-2241679	8	41	20	23	RF00005	chr2	tRNA	tRNA	Eddy SR
GK000003.2/21130036-21130108	12	17	40	23	RF00005	chr3	tRNA	tRNA	Eddy SR
GK000003.2/32810216-32810288	21	22	26	23	RF00005	chr3	tRNA	tRNA	Eddy SR
GK000013.2/24639944-24640016	19	38	12	23	RF00005	chr13	tRNA	tRNA	Eddy SR
GK000016.2/56693860-56693779	17	30	22	23	RF00069	chr16	SNORD24	Small nucleolar RNA SNORD24	Griffiths-Jones SR
GK000024.2/25969889-25969960	33	12	24	23	RF00005	chr24	tRNA	tRNA	Eddy SR
GK000012.2/13134715-13134786	13	41	14	22.6667	RF00005	chr12	tRNA	tRNA	Eddy SR
AAFC03051600.1/63240-63171	5	0	62	22.3333	RF00493		snoU2-30	Small nucleolar RNA U2-30	Moxon SJ, INFERNAL
GK000005.2/65138141-65138069	26	24	17	22.3333	RF00005	chr5	tRNA	tRNA	Eddy SR
GK000006.2/92416963-92417126	17	28	22	22.3333	RF00003	chr6	U1	U1 spliceosomal RNA	Zwieb C, The uRNA database, PMID:9016512
GK000010.2/78019062-78019133	17	34	16	22.3333	RF00005	chr10	tRNA	tRNA	Eddy SR
GK000012.2/19568915-19568841	8	50	9	22.3333	RF00005	chr12	tRNA	tRNA	Eddy SR
GK000015.2/32552126-32552198	19	34	14	22.3333	RF00005	chr15	tRNA	tRNA	Eddy SR
GK000015.2/55370967-55371116	18	29	20	22.3333	RF00067	chr15	SNORD15	Small nucleolar RNA SNORD15	Griffiths-Jones SR; Plant snoRNA database, PMID:12520043
GK000023.2/31435200-31435271	18	35	14	22.3333	RF00005	chr23	tRNA	tRNA	Eddy SR
GK000002.2/136330949-136331021	13	40	13	22	RF00005	chr2	tRNA	tRNA	Eddy SR
GK000002.2/26829055-26828984	17	37	12	22	RF00005	chr2	tRNA	tRNA	Eddy SR
GK000010.2/72631686-72631615	10	46	10	22	RF00005	chr10	tRNA	tRNA	Eddy SR
GK000018.2/42519415-42519345	14	28	24	22	RF00005	chr18	tRNA	tRNA	Eddy SR
GK000019.2/45632903-45633006	0	0	66	22	RF00026	chr19	U6	U6 spliceosomal RNA	Griffiths-Jones SR; ; PMID:18390578
GK000019.2/48251307-48251226	29	17	20	22	RF00005	chr19	tRNA	tRNA	Eddy SR
GK000022.2/30298263-30298385	24	24	18	22	RF02543	chr22	LSU_rRNA_eukarya	Eukaryotic large subunit ribosomal RNA	Published; PMID:11869452
GJ058256.1/200-81	10	9	46	21.6667	RF00001		5S_rRNA	5S ribosomal RNA	Szymanski et al, 5S ribosomal database, PMID:11752286
GK000004.2/106266405-106266334	15	39	11	21.6667	RF00005	chr4	tRNA	tRNA	Eddy SR
GK000005.2/17740811-17740929	14	40	11	21.6667	RF00001	chr5	5S_rRNA	5S ribosomal RNA	Szymanski et al, 5S ribosomal database, PMID:11752286
GK000008.2/89567682-89567610	4	6	55	21.6667	RF00005	chr8	tRNA	tRNA	Eddy SR
GK000014.2/43055233-43055304	7	32	26	21.6667	RF00005	chr14	tRNA	tRNA	Eddy SR
GK000024.2/28693241-28693312	12	39	14	21.6667	RF00005	chr24	tRNA	tRNA	Eddy SR
GK000025.2/2584569-2584641	10	36	19	21.6667	RF00005	chr25	tRNA	tRNA	Eddy SR
GK000004.2/43820203-43820347	12	40	12	21.3333	RF00191	chr4	SNORA57	Small nucleolar RNA SNORA57	PMID:14602913
GK000006.2/101625165-101625094	19	30	15	21.3333	RF00005	chr6	tRNA	tRNA	Eddy SR
GK000012.2/18442372-18442300	4	6	54	21.3333	RF00005	chr12	tRNA	tRNA	Eddy SR
GK000018.2/18713497-18713566	4	0	60	21.3333	RF00493	chr18	snoU2-30	Small nucleolar RNA U2-30	Moxon SJ, INFERNAL
GK000026.2/15519806-15519513	23	16	25	21.3333	RF00100	chr26	7SK	7SK RNA	Published; PMID:18193315
GK000007.2/39120109-39120563	22	20	21	21	RF02543	chr7	LSU_rRNA_eukarya	Eukaryotic large subunit ribosomal RNA	Published; PMID:11869452
GK000007.2/51745434-51745547	43	13	7	21	RF00001	chr7	5S_rRNA	5S ribosomal RNA	Szymanski et al, 5S ribosomal database, PMID:11752286
GK000019.2/26006204-26006276	16	21	26	21	RF00005	chr19	tRNA	tRNA	Eddy SR
GK000023.2/29932898-29932826	10	36	17	21	RF00005	chr23	tRNA	tRNA	Eddy SR
GK000023.2/29971886-29971958	12	34	17	21	RF00005	chr23	tRNA	tRNA	Eddy SR
GK000011.2/67961948-67961878	28	26	8	20.6667	RF00005	chr11	tRNA	tRNA	Eddy SR
GK000025.2/33028970-33029114	12	23	27	20.6667	RF00002	chr25	5_8S_rRNA	5.8S ribosomal RNA	Wuyts et al, European LSU rRNA database, PMID:11125083
GK000004.2/7324921-7325222	24	22	15	20.3333	RF00100	chr4	7SK	7SK RNA	Published; PMID:18193315
GK000007.2/17615626-17615697	11	36	14	20.3333	RF00005	chr7	tRNA	tRNA	Eddy SR
GK000011.2/2609914-2609986	13	32	16	20.3333	RF00005	chr11	tRNA	tRNA	Eddy SR
GK000014.2/38732110-38732038	11	39	11	20.3333	RF00005	chr14	tRNA	tRNA	Eddy SR
GK000019.2/43833517-43833327	18	25	18	20.3333	RF00004	chr19	U2	U2 spliceosomal RNA	The uRNA database, PMID:9016512; Griffiths-Jones SR; PMID:18390578
GK000028.2/5903032-5903103	12	31	18	20.3333	RF00005	chr28	tRNA	tRNA	Eddy SR
GK000030.2/148539037-148538926	11	32	18	20.3333	RF00001	chrX	5S_rRNA	5S ribosomal RNA	Szymanski et al, 5S ribosomal database, PMID:11752286
GK000011.2/13530784-13530199	13	31	16	20	RF02267	chr11	Vax2os1_2	Vax2os1 conserved region 2	Predicted; ClustalW
GK000019.2/49114708-49114777	17	31	12	20	RF00289	chr19	SNORND104	Small nucleolar RNA SNORD104	Moxon SJ, INFERNAL
GK000021.2/21215853-21215925	9	38	13	20	RF00005	chr21	tRNA	tRNA	Eddy SR
GK000030.2/23777754-23777682	24	25	11	20	RF00005	chrX	tRNA	tRNA	Eddy SR
GK000001.2/62839413-62839538	1	3	55	19.6667	RF00001	chr1	5S_rRNA	5S ribosomal RNA	Szymanski et al, 5S ribosomal database, PMID:11752286
GK000005.2/104262521-104262200	15	24	20	19.6667	RF01296	chr5	snoU85	Small nucleolar RNA U85	Predicted; Locarna; Wilkinson A
GK000019.2/43923956-43923766	22	19	18	19.6667	RF00004	chr19	U2	U2 spliceosomal RNA	The uRNA database, PMID:9016512; Griffiths-Jones SR; PMID:18390578
AAFC03072403.1/28719-28398	17	21	20	19.3333	RF01296		snoU85	Small nucleolar RNA U85	Predicted; Locarna; Wilkinson A
GK000006.2/105911170-105911052	9	33	16	19.3333	RF00001	chr6	5S_rRNA	5S ribosomal RNA	Szymanski et al, 5S ribosomal database, PMID:11752286
GK000013.2/37709479-37709410	8	27	23	19.3333	RF00005	chr13	tRNA	tRNA	Eddy SR
GK000003.2/114583691-114583628	3	2	52	19	RF00493	chr3	snoU2-30	Small nucleolar RNA U2-30	Moxon SJ, INFERNAL
GK000004.2/43796712-43797026	12	34	11	19	RF00100	chr4	7SK	7SK RNA	Published; PMID:18193315
GK000007.2/58629303-58629421	13	34	10	19	RF00001	chr7	5S_rRNA	5S ribosomal RNA	Szymanski et al, 5S ribosomal database, PMID:11752286
GK000020.2/41484587-41484516	11	33	13	19	RF00005	chr20	tRNA	tRNA	Eddy SR
GK000023.2/29891468-29891396	17	27	13	19	RF00005	chr23	tRNA	tRNA	Eddy SR
GK000029.2/1078965-1078894	3	0	54	19	RF00493	chr29	snoU2-30	Small nucleolar RNA U2-30	Moxon SJ, INFERNAL
GK000030.2/132038182-132038256	4	12	41	19	RF00005	chrX	tRNA	tRNA	Eddy SR
AAFC03045555.1/64581-64650	14	31	11	18.6667	RF00289		SNORND104	Small nucleolar RNA SNORD104	Moxon SJ, INFERNAL
GK000001.2/95186769-95186842	16	28	12	18.6667	RF00005	chr1	tRNA	tRNA	Eddy SR
GK000003.2/35731355-35731426	11	20	25	18.6667	RF00005	chr3	tRNA	tRNA	Eddy SR
GK000005.2/19220444-19220516	6	19	31	18.6667	RF00005	chr5	tRNA	tRNA	Eddy SR
GK000005.2/22006517-22006447	11	29	16	18.6667	RF00005	chr5	tRNA	tRNA	Eddy SR
GK000010.2/85408891-85408820	11	30	15	18.6667	RF00005	chr10	tRNA	tRNA	Eddy SR
GK000015.2/51894460-51894531	8	1	47	18.6667	RF00005	chr15	tRNA	tRNA	Eddy SR
GK000021.2/1666171-1666053	15	28	13	18.6667	RF00001	chr21	5S_rRNA	5S ribosomal RNA	Szymanski et al, 5S ribosomal database, PMID:11752286
GK000022.2/30953251-30953129	1	12	43	18.6667	RF00001	chr22	5S_rRNA	5S ribosomal RNA	Szymanski et al, 5S ribosomal database, PMID:11752286
GK000023.2/31441552-31441480	7	37	12	18.6667	RF00005	chr23	tRNA	tRNA	Eddy SR
GK000025.2/1520974-1520844	7	25	24	18.6667	RF00264	chr25	SNORA64	Small nucleolar RNA SNORA64/SNORA10 family	PMID:10487763, Daub J
GK000029.2/41855460-41855391	9	36	11	18.6667	RF00054	chr29	SNORD25	Small nucleolar RNA SNORD25	Griffiths-Jones SR
GK000004.2/117891579-117891507	10	31	14	18.3333	RF00005	chr4	tRNA	tRNA	Eddy SR
GK000004.2/120138832-120138950	9	27	19	18.3333	RF00001	chr4	5S_rRNA	5S ribosomal RNA	Szymanski et al, 5S ribosomal database, PMID:11752286
GK000004.2/398777-398849	6	35	14	18.3333	RF00005	chr4	tRNA	tRNA	Eddy SR
GK000005.2/56978187-56978258	3	0	52	18.3333	RF00493	chr5	snoU2-30	Small nucleolar RNA U2-30	Moxon SJ, INFERNAL
GK000007.2/19775200-19775269	1	0	54	18.3333	RF00493	chr7	snoU2-30	Small nucleolar RNA U2-30	Moxon SJ, INFERNAL
GK000007.2/388927-388809	12	31	12	18.3333	RF00001	chr7	5S_rRNA	5S ribosomal RNA	Szymanski et al, 5S ribosomal database, PMID:11752286
GK000030.2/10077475-10077546	11	6	38	18.3333	RF00005	chrX	tRNA	tRNA	Eddy SR
GK000010.2/57553290-57553360	27	22	5	18	RF00005	chr10	tRNA	tRNA	Eddy SR
GK000016.2/57766685-57766615	22	24	8	18	RF00005	chr16	tRNA	tRNA	Eddy SR
GK000022.2/55434882-55434953	5	10	39	18	RF00005	chr22	tRNA	tRNA	Eddy SR
GK000002.2/4527485-4527414	14	29	10	17.6667	RF00005	chr2	tRNA	tRNA	Eddy SR
GK000002.2/74983256-74983384	12	29	12	17.6667	RF00005	chr2	tRNA	tRNA	Eddy SR
GK000003.2/47933382-47933685	7	4	42	17.6667	RF00100	chr3	7SK	7SK RNA	Published; PMID:18193315
GK000005.2/5406456-5406375	14	23	16	17.6667	RF00005	chr5	tRNA	tRNA	Eddy SR
GK000012.2/13100475-13100546	12	18	23	17.6667	RF00005	chr12	tRNA	tRNA	Eddy SR
GK000019.2/57033079-57033151	8	29	16	17.6667	RF00005	chr19	tRNA	tRNA	Eddy SR
GK000020.2/4806231-4806349	11	34	8	17.6667	RF00001	chr20	5S_rRNA	5S ribosomal RNA	Szymanski et al, 5S ribosomal database, PMID:11752286
GK000023.2/29878784-29878487	8	28	17	17.6667	RF00017	chr23	Metazoa_SRP	Metazoan signal recognition particle RNA	Published; PMID:19838050
GK000023.2/30771366-30771294	17	24	12	17.6667	RF00005	chr23	tRNA	tRNA	Eddy SR
GK000023.2/31438450-31438378	11	35	7	17.6667	RF00005	chr23	tRNA	tRNA	Eddy SR
GK000030.2/134464799-134464695	28	9	16	17.6667	RF01210	chrX	snoU13	Small nucleolar RNA U13	Predicted; WAR; Wilkinson A
GK000001.2/144929793-144929722	12	22	18	17.3333	RF00005	chr1	tRNA	tRNA	Eddy SR
GK000003.2/100085317-100085388	3	0	49	17.3333	RF00493	chr3	snoU2-30	Small nucleolar RNA U2-30	Moxon SJ, INFERNAL
GK000004.2/46833799-46833728	2	2	48	17.3333	RF00005	chr4	tRNA	tRNA	Eddy SR
GK000006.2/27370423-27370495	14	28	10	17.3333	RF00005	chr6	tRNA	tRNA	Eddy SR
GK000007.2/64078248-64078448	23	19	10	17.3333	RF00004	chr7	U2	U2 spliceosomal RNA	The uRNA database, PMID:9016512; Griffiths-Jones SR; PMID:18390578
GK000021.2/66651994-66652154	24	20	8	17.3333	RF00003	chr21	U1	U1 spliceosomal RNA	Zwieb C, The uRNA database, PMID:9016512
GK000023.2/29886134-29886206	12	25	15	17.3333	RF00005	chr23	tRNA	tRNA	Eddy SR
GK000026.2/42971749-42971820	9	23	20	17.3333	RF00005	chr26	tRNA	tRNA	Eddy SR
GK000002.2/94467707-94467870	15	29	7	17	RF00003	chr2	U1	U1 spliceosomal RNA	Zwieb C, The uRNA database, PMID:9016512
GK000006.2/105850748-105850677	7	17	27	17	RF00005	chr6	tRNA	tRNA	Eddy SR
GK000007.2/56517620-56517692	17	30	4	17	RF00005	chr7	tRNA	tRNA	Eddy SR
GK000008.2/89663215-89663097	7	30	14	17	RF00001	chr8	5S_rRNA	5S ribosomal RNA	Szymanski et al, 5S ribosomal database, PMID:11752286
GK000011.2/73415308-73415236	16	17	18	17	RF00005	chr11	tRNA	tRNA	Eddy SR
GK000013.2/22910028-22910099	29	12	10	17	RF00005	chr13	tRNA	tRNA	Eddy SR
GK000013.2/30248443-30248052	16	22	13	17	RF00026	chr13	U6	U6 spliceosomal RNA	Griffiths-Jones SR; ; PMID:18390578
GK000016.2/40845018-40844938	26	10	15	17	RF00005	chr16	tRNA	tRNA	Eddy SR
GK000016.2/71077907-71077717	16	13	22	17	RF00004	chr16	U2	U2 spliceosomal RNA	The uRNA database, PMID:9016512; Griffiths-Jones SR; PMID:18390578
GK000023.2/16386089-16386203	11	28	12	17	RF00001	chr23	5S_rRNA	5S ribosomal RNA	Szymanski et al, 5S ribosomal database, PMID:11752286
GK000026.2/18422984-18422852	5	5	41	17	RF00564	chr26	SCARNA11	Small Cajal body specific RNA 11	Marantidis E, INFERNAL
GK000030.2/71583801-71583872	8	20	23	17	RF00005	chrX	tRNA	tRNA	Eddy SR
GK000001.2/114670536-114670834	13	22	15	16.6667	RF00017	chr1	Metazoa_SRP	Metazoan signal recognition particle RNA	Published; PMID:19838050
GK000001.2/117475908-117475505	17	20	13	16.6667	RF02541	chr1	LSU_rRNA_bacteria	Bacterial large subunit ribosomal RNA	Published; PMID:11869452
GK000001.2/119296317-119296245	0	0	50	16.6667	RF00005	chr1	tRNA	tRNA	Eddy SR
GK000001.2/128208847-128208753	18	11	21	16.6667	RF00026	chr1	U6	U6 spliceosomal RNA	Griffiths-Jones SR; ; PMID:18390578
GK000011.2/53848119-53847825	20	25	5	16.6667	RF00017	chr11	Metazoa_SRP	Metazoan signal recognition particle RNA	Published; PMID:19838050
GK000014.2/68580404-68580521	11	32	7	16.6667	RF00001	chr14	5S_rRNA	5S ribosomal RNA	Szymanski et al, 5S ribosomal database, PMID:11752286
GK000018.2/56396137-56396220	15	21	14	16.6667	RF00133	chr18	SNORD33	Small nucleolar RNA Z195/SNORD33/SNORD32 family	Griffiths-Jones SR, Daub J, INFERNAL
GK000019.2/29714023-29713873	11	13	26	16.6667	RF02543	chr19	LSU_rRNA_eukarya	Eukaryotic large subunit ribosomal RNA	Published; PMID:11869452
GK000019.2/43889996-43889806	20	14	16	16.6667	RF00004	chr19	U2	U2 spliceosomal RNA	The uRNA database, PMID:9016512; Griffiths-Jones SR; PMID:18390578
GK000027.2/18627505-18627623	5	31	14	16.6667	RF00001	chr27	5S_rRNA	5S ribosomal RNA	Szymanski et al, 5S ribosomal database, PMID:11752286
GK000001.2/95112547-95112620	17	23	9	16.3333	RF00005	chr1	tRNA	tRNA	Eddy SR
GK000001.2/95118151-95118223	6	32	11	16.3333	RF00005	chr1	tRNA	tRNA	Eddy SR
GK000003.2/102876031-102875749	12	23	14	16.3333	RF00017	chr3	Metazoa_SRP	Metazoan signal recognition particle RNA	Published; PMID:19838050
GK000007.2/46406446-46406564	6	33	10	16.3333	RF00001	chr7	5S_rRNA	5S ribosomal RNA	Szymanski et al, 5S ribosomal database, PMID:11752286
GK000009.2/73620271-73620201	16	21	12	16.3333	RF00005	chr9	tRNA	tRNA	Eddy SR
GK000019.2/43883502-43883312	17	18	14	16.3333	RF00004	chr19	U2	U2 spliceosomal RNA	The uRNA database, PMID:9016512; Griffiths-Jones SR; PMID:18390578
GK000023.2/31113062-31113108	10	32	7	16.3333	RF00032	chr23	Histone3	Histone 3' UTR stem-loop	Published; PMID:17998288
GK000025.2/1521623-1521490	10	27	12	16.3333	RF00264	chr25	SNORA64	Small nucleolar RNA SNORA64/SNORA10 family	PMID:10487763, Daub J
GK000026.2/12325402-12325286	5	35	9	16.3333	RF00001	chr26	5S_rRNA	5S ribosomal RNA	Szymanski et al, 5S ribosomal database, PMID:11752286
GK000027.2/29960078-29960006	1	3	45	16.3333	RF00005	chr27	tRNA	tRNA	Eddy SR
GK000002.2/130331953-130332024	12	30	6	16	RF00005	chr2	tRNA	tRNA	Eddy SR
GK000003.2/22684240-22684169	10	22	16	16	RF00005	chr3	tRNA	tRNA	Eddy SR
GK000005.2/104515996-104516068	0	0	48	16	RF00005	chr5	tRNA	tRNA	Eddy SR
GK000010.2/21752430-21752358	9	30	9	16	RF00005	chr10	tRNA	tRNA	Eddy SR
GK000013.2/29522369-29522440	20	3	25	16	RF00005	chr13	tRNA	tRNA	Eddy SR
GK000019.2/43829756-43829946	15	16	17	16	RF00004	chr19	U2	U2 spliceosomal RNA	The uRNA database, PMID:9016512; Griffiths-Jones SR; PMID:18390578
GK000019.2/43876605-43876415	15	21	12	16	RF00004	chr19	U2	U2 spliceosomal RNA	The uRNA database, PMID:9016512; Griffiths-Jones SR; PMID:18390578
GK000019.2/43901298-43901108	16	20	12	16	RF00004	chr19	U2	U2 spliceosomal RNA	The uRNA database, PMID:9016512; Griffiths-Jones SR; PMID:18390578
GK000022.2/15097748-15097820	2	1	45	16	RF00005	chr22	tRNA	tRNA	Eddy SR
GK000023.2/31331688-31331616	12	30	6	16	RF00005	chr23	tRNA	tRNA	Eddy SR
GK000030.2/29584919-29584848	3	21	24	16	RF00005	chrX	tRNA	tRNA	Eddy SR
AAFC03061782.1/74685-74624	11	26	10	15.6667	RF00066		U7	U7 small nuclear RNA	Griffiths-Jones SR; Published; PMID:18267300
GK000001.2/140993023-140992954	0	0	47	15.6667	RF00493	chr1	snoU2-30	Small nucleolar RNA U2-30	Moxon SJ, INFERNAL
GK000002.2/94925088-94925166	7	20	20	15.6667	RF00280	chr2	SNORD51	Small nucleolar RNA SNORD51	Moxon SJ, INFERNAL
GK000003.2/106637092-106636946	10	17	20	15.6667	RF00600	chr3	SNORA79	Small nucleolar RNA SNORA79	PMID:16373490; INFERNAL
GK000003.2/33810666-33810736	20	20	7	15.6667	RF00005	chr3	tRNA	tRNA	Eddy SR
GK000014.2/40726089-40726160	6	34	7	15.6667	RF00005	chr14	tRNA	tRNA	Eddy SR
GK000016.2/44727384-44727503	11	24	12	15.6667	RF00001	chr16	5S_rRNA	5S ribosomal RNA	Szymanski et al, 5S ribosomal database, PMID:11752286
GK000023.2/31168994-31169066	11	29	7	15.6667	RF00005	chr23	tRNA	tRNA	Eddy SR
GK000024.2/11157751-11157561	16	13	18	15.6667	RF00004	chr24	U2	U2 spliceosomal RNA	The uRNA database, PMID:9016512; Griffiths-Jones SR; PMID:18390578
GK000025.2/13311912-13311983	12	25	10	15.6667	RF00005	chr25	tRNA	tRNA	Eddy SR
GK000025.2/36908198-36908127	11	29	7	15.6667	RF00005	chr25	tRNA	tRNA	Eddy SR
AAFC03120161.1/30906-30982	0	4	42	15.3333	RF00136		SNORD81	Small nucleolar RNA SNORD81	Griffiths-Jones SR
GK000001.2/121121192-121121262	0	1	45	15.3333	RF00005	chr1	tRNA	tRNA	Eddy SR
GK000003.2/101870236-101870351	7	25	14	15.3333	RF00020	chr3	U5	U5 spliceosomal RNA	Zwieb C, The uRNA database, PMID:9016512; PMID:18390578
GK000016.2/56691349-56691273	1	2	43	15.3333	RF00136	chr16	SNORD81	Small nucleolar RNA SNORD81	Griffiths-Jones SR
GK000018.2/29339449-29339519	9	14	23	15.3333	RF00005	chr18	tRNA	tRNA	Eddy SR
GK000019.2/28389108-28389027	27	13	6	15.3333	RF00005	chr19	tRNA	tRNA	Eddy SR
GK000021.2/60869327-60869445	6	30	10	15.3333	RF00001	chr21	5S_rRNA	5S ribosomal RNA	Szymanski et al, 5S ribosomal database, PMID:11752286
GK000022.2/32316469-32316526	17	12	17	15.3333	RF00005	chr22	tRNA	tRNA	Eddy SR
GK000025.2/27751966-27752037	11	31	4	15.3333	RF00005	chr25	tRNA	tRNA	Eddy SR
AAFC03017669.1/42397-42829	8	10	27	15	RF01268		SCARNA2	Small Cajal body-specific RNA 2	Predicted; WAR; Wilkinson A
DAAA02059264.1/10059-10184	19	16	10	15	RF02277	chr26 7180001786779	Hammerhead_HH10	Hammerhead ribozyme HH10	de la Pena M; Burge SW
GK000001.2/70869135-70869064	3	0	42	15	RF00493	chr1	snoU2-30	Small nucleolar RNA U2-30	Moxon SJ, INFERNAL
GK000001.2/74377809-74378077	8	12	25	15	RF00017	chr1	Metazoa_SRP	Metazoan signal recognition particle RNA	Published; PMID:19838050
GK000002.2/80938018-80938089	13	4	28	15	RF00005	chr2	tRNA	tRNA	Eddy SR
GK000005.2/103880612-103880551	12	21	12	15	RF00066	chr5	U7	U7 small nuclear RNA	Griffiths-Jones SR; Published; PMID:18267300
GK000007.2/4721800-4721729	5	4	36	15	RF00005	chr7	tRNA	tRNA	Eddy SR
GK000007.2/49156725-49156897	4	18	23	15	RF02176	chr7	SMAD5-AS1_4	SMAD5 antisense RNA 1 conserved region 4	Predicted; ClustalW; Eberhardt R
GK000008.2/64096322-64096204	26	12	7	15	RF00001	chr8	5S_rRNA	5S ribosomal RNA	Szymanski et al, 5S ribosomal database, PMID:11752286
GK000010.2/13321890-13321820	12	17	16	15	RF00093	chr10	SNORD18	Small nucleolar RNA SNORD18	Griffiths-Jones SR
GK000019.2/22228107-22228213	11	13	21	15	RF00026	chr19	U6	U6 spliceosomal RNA	Griffiths-Jones SR; ; PMID:18390578
GK000019.2/43863080-43863268	17	11	17	15	RF00004	chr19	U2	U2 spliceosomal RNA	The uRNA database, PMID:9016512; Griffiths-Jones SR; PMID:18390578
GK000026.2/34922429-34922304	20	15	10	15	RF02277	chr26	Hammerhead_HH10	Hammerhead ribozyme HH10	de la Pena M; Burge SW
GK000029.2/16206540-16206468	16	21	8	15	RF00005	chr29	tRNA	tRNA	Eddy SR
AAFC03009717.1/23370-23186	15	24	5	14.6667	RF02164		PVT1_1	Pvt1 oncogene conserved region 1	Predicted; CMfinder; Eberhardt R
GK000010.2/86350568-86350638	12	18	14	14.6667	RF00005	chr10	tRNA	tRNA	Eddy SR
GK000014.2/13717971-13717787	16	23	5	14.6667	RF02164	chr14	PVT1_1	Pvt1 oncogene conserved region 1	Predicted; CMfinder; Eberhardt R
GK000019.2/43912605-43912415	16	17	11	14.6667	RF00004	chr19	U2	U2 spliceosomal RNA	The uRNA database, PMID:9016512; Griffiths-Jones SR; PMID:18390578
GK000023.2/30788311-30788238	13	21	10	14.6667	RF00005	chr23	tRNA	tRNA	Eddy SR
GK000002.2/26448496-26448425	10	28	5	14.3333	RF00005	chr2	tRNA	tRNA	Eddy SR
GK000003.2/34395683-34395251	8	9	26	14.3333	RF01268	chr3	SCARNA2	Small Cajal body-specific RNA 2	Predicted; WAR; Wilkinson A
GK000005.2/70318268-70318198	7	29	7	14.3333	RF00005	chr5	tRNA	tRNA	Eddy SR
GK000008.2/109710620-109710738	11	24	8	14.3333	RF00001	chr8	5S_rRNA	5S ribosomal RNA	Szymanski et al, 5S ribosomal database, PMID:11752286
GK000012.2/55275068-55275140	0	1	42	14.3333	RF00005	chr12	tRNA	tRNA	Eddy SR
GK000012.2/85654257-85654322	10	26	7	14.3333	RF00005	chr12	tRNA	tRNA	Eddy SR
GK000016.2/13144196-13144127	20	16	7	14.3333	RF00005	chr16	tRNA	tRNA	Eddy SR
GK000021.2/53804230-53804301	12	27	4	14.3333	RF00005	chr21	tRNA	tRNA	Eddy SR
GK000022.2/35450435-35450506	0	0	43	14.3333	RF00005	chr22	tRNA	tRNA	Eddy SR
GK000023.2/30822397-30822325	8	11	24	14.3333	RF00005	chr23	tRNA	tRNA	Eddy SR
GK000023.2/31454583-31454511	4	29	10	14.3333	RF00005	chr23	tRNA	tRNA	Eddy SR
GK000028.2/15479311-15478898	11	17	15	14.3333	RF02543	chr28	LSU_rRNA_eukarya	Eukaryotic large subunit ribosomal RNA	Published; PMID:11869452
GK000030.2/69674428-69674357	11	17	15	14.3333	RF00005	chrX	tRNA	tRNA	Eddy SR
AAFC03011281.1/26348-26158	17	13	12	14	RF00004		U2	U2 spliceosomal RNA	The uRNA database, PMID:9016512; Griffiths-Jones SR; PMID:18390578
AAFC03028536.1/14883-14999	9	15	18	14	RF00020		U5	U5 spliceosomal RNA	Zwieb C, The uRNA database, PMID:9016512; PMID:18390578
GK000001.2/90393138-90393033	11	18	13	14	RF00001	chr1	5S_rRNA	5S ribosomal RNA	Szymanski et al, 5S ribosomal database, PMID:11752286
GK000015.2/84107250-84107178	10	11	21	14	RF00005	chr15	tRNA	tRNA	Eddy SR
GK000023.2/31175100-31175172	11	13	18	14	RF00005	chr23	tRNA	tRNA	Eddy SR
GK000029.2/37782345-37782417	9	14	19	14	RF00005	chr29	tRNA	tRNA	Eddy SR
GK000030.2/55905197-55905343	22	11	9	14	RF00002	chrX	5_8S_rRNA	5.8S ribosomal RNA	Wuyts et al, European LSU rRNA database, PMID:11125083
GK000001.2/128440645-128440716	14	20	7	13.6667	RF00005	chr1	tRNA	tRNA	Eddy SR
GK000003.2/101781321-101781437	6	20	15	13.6667	RF00020	chr3	U5	U5 spliceosomal RNA	Zwieb C, The uRNA database, PMID:9016512; PMID:18390578
GK000003.2/10711897-10711970	8	19	14	13.6667	RF00005	chr3	tRNA	tRNA	Eddy SR
GK000004.2/6141323-6141252	14	19	8	13.6667	RF00005	chr4	tRNA	tRNA	Eddy SR
GK000013.2/69484079-69484151	18	12	11	13.6667	RF00005	chr13	tRNA	tRNA	Eddy SR
GK000014.2/13774425-13774116	6	12	23	13.6667	RF00216	chr14	IRES_c-myc	c-myc internal ribosome entry site (IRES)	PMID:11419940
GK000016.2/42633976-42634091	7	24	10	13.6667	RF00020	chr16	U5	U5 spliceosomal RNA	Zwieb C, The uRNA database, PMID:9016512; PMID:18390578
GK000018.2/38977478-38977398	21	8	12	13.6667	RF00005	chr18	tRNA	tRNA	Eddy SR
GK000018.2/42439918-42440035	14	17	10	13.6667	RF00156	chr18	SNORA70	Small nucleolar RNA SNORA70	Griffiths-Jones SR, INFERNAL
GK000019.2/17964867-17964795	5	3	33	13.6667	RF00005	chr19	tRNA	tRNA	Eddy SR
GK000022.2/28929065-28929136	4	29	8	13.6667	RF00005	chr22	tRNA	tRNA	Eddy SR
GK000007.2/41268065-41267944	1	0	39	13.3333	RF00001	chr7	5S_rRNA	5S ribosomal RNA	Szymanski et al, 5S ribosomal database, PMID:11752286
GK000015.2/2827743-2827814	25	10	5	13.3333	RF00005	chr15	tRNA	tRNA	Eddy SR
GK000019.2/61797827-61797755	3	26	11	13.3333	RF00005	chr19	tRNA	tRNA	Eddy SR
GK000020.2/31712805-31712876	6	21	13	13.3333	RF00005	chr20	tRNA	tRNA	Eddy SR
GK000022.2/50894753-50894019	15	14	11	13.3333	RF01960	chr22	SSU_rRNA_eukarya	Eukaryotic small subunit ribosomal RNA	Published; PMID:11869452
GK000022.2/53455723-53455795	7	22	11	13.3333	RF00005	chr22	tRNA	tRNA	Eddy SR
GK000027.2/26084812-26084742	11	24	5	13.3333	RF00005	chr27	tRNA	tRNA	Eddy SR
GK000002.2/90500292-90500360	2	2	35	13	RF00005	chr2	tRNA	tRNA	Eddy SR
GK000003.2/51058690-51058572	10	22	7	13	RF00001	chr3	5S_rRNA	5S ribosomal RNA	Szymanski et al, 5S ribosomal database, PMID:11752286
GK000010.2/13474891-13474819	3	0	36	13	RF00005	chr10	tRNA	tRNA	Eddy SR
GK000019.2/33460377-33460304	0	0	39	13	RF00005	chr19	tRNA	tRNA	Eddy SR
GK000019.2/43937992-43937802	17	12	10	13	RF00004	chr19	U2	U2 spliceosomal RNA	The uRNA database, PMID:9016512; Griffiths-Jones SR; PMID:18390578
GK000025.2/32442713-32442792	11	22	6	13	RF01960	chr25	SSU_rRNA_eukarya	Eukaryotic small subunit ribosomal RNA	Published; PMID:11869452
GK000025.2/40981118-40981189	8	15	16	13	RF00005	chr25	tRNA	tRNA	Eddy SR
GK000028.2/16001602-16001531	9	16	14	13	RF00005	chr28	tRNA	tRNA	Eddy SR
GK000029.2/50769518-50769384	22	3	14	13	RF00419	chr29	SNORA52	Small nucleolar RNA SNORA52	Moxon SJ, INFERNAL
GK000030.2/119758962-119759034	0	0	39	13	RF00005	chrX	tRNA	tRNA	Eddy SR
AAFC03075338.1/34122-34294	5	11	22	12.6667	RF02176		SMAD5-AS1_4	SMAD5 antisense RNA 1 conserved region 4	Predicted; ClustalW; Eberhardt R
GK000001.2/15438159-15438279	0	0	38	12.6667	RF00001	chr1	5S_rRNA	5S ribosomal RNA	Szymanski et al, 5S ribosomal database, PMID:11752286
GK000003.2/87689001-87689072	19	9	10	12.6667	RF00005	chr3	tRNA	tRNA	Eddy SR
GK000004.2/67149182-67149244	10	5	23	12.6667	RF00005	chr4	tRNA	tRNA	Eddy SR
GK000007.2/109436437-109436509	0	1	37	12.6667	RF00005	chr7	tRNA	tRNA	Eddy SR
GK000013.2/23624370-23624297	16	11	11	12.6667	RF00005	chr13	tRNA	tRNA	Eddy SR
GK000017.2/66118351-66118279	11	11	16	12.6667	RF00005	chr17	tRNA	tRNA	Eddy SR
GK000019.2/33715428-33715499	5	21	12	12.6667	RF00005	chr19	tRNA	tRNA	Eddy SR
GK000019.2/4175934-4176005	6	24	8	12.6667	RF00005	chr19	tRNA	tRNA	Eddy SR
GK000020.2/7388151-7388079	3	25	10	12.6667	RF00005	chr20	tRNA	tRNA	Eddy SR
AAFC03118868.1/9582-9503	21	6	10	12.3333	RF00157		SNORD39	Small nucleolar RNA SNORD55/SNORD39	Griffiths-Jones SR, INFERNAL
GK000001.2/46347738-46347666	3	6	28	12.3333	RF00005	chr1	tRNA	tRNA	Eddy SR
GK000003.2/98619860-98619929	0	0	37	12.3333	RF00005	chr3	tRNA	tRNA	Eddy SR
GK000004.2/49007551-49007480	7	16	14	12.3333	RF00005	chr4	tRNA	tRNA	Eddy SR
GK000008.2/90998332-90998429	2	3	32	12.3333	RF00001	chr8	5S_rRNA	5S ribosomal RNA	Szymanski et al, 5S ribosomal database, PMID:11752286
GK000014.2/32695133-32695214	12	19	6	12.3333	RF00005	chr14	tRNA	tRNA	Eddy SR
GK000016.2/14276654-14276772	8	17	12	12.3333	RF00001	chr16	5S_rRNA	5S ribosomal RNA	Szymanski et al, 5S ribosomal database, PMID:11752286
GK000018.2/10408495-10408613	9	23	5	12.3333	RF00001	chr18	5S_rRNA	5S ribosomal RNA	Szymanski et al, 5S ribosomal database, PMID:11752286
GK000018.2/49378282-49378190	10	18	9	12.3333	RF00005	chr18	tRNA	tRNA	Eddy SR
GK000020.2/40244213-40244142	11	19	7	12.3333	RF00005	chr20	tRNA	tRNA	Eddy SR
GK000023.2/30006582-30006510	6	12	19	12.3333	RF00005	chr23	tRNA	tRNA	Eddy SR
GK000023.2/40098553-40098624	9	20	8	12.3333	RF00005	chr23	tRNA	tRNA	Eddy SR
GK000025.2/26872202-26872274	13	15	9	12.3333	RF00005	chr25	tRNA	tRNA	Eddy SR
GK000010.2/19157323-19157393	6	11	19	12	RF00005	chr10	tRNA	tRNA	Eddy SR
GK000010.2/36788337-36788405	5	0	31	12	RF00005	chr10	tRNA	tRNA	Eddy SR
GK000012.2/60442492-60442563	8	18	10	12	RF00005	chr12	tRNA	tRNA	Eddy SR
GK000017.2/52813637-52813367	3	10	23	12	RF00100	chr17	7SK	7SK RNA	Published; PMID:18193315
GK000020.2/70550256-70550185	32	2	2	12	RF00005	chr20	tRNA	tRNA	Eddy SR
GK000021.2/16392841-16392770	8	14	14	12	RF00005	chr21	tRNA	tRNA	Eddy SR
GK000021.2/23453360-23453432	24	3	9	12	RF00005	chr21	tRNA	tRNA	Eddy SR
GK000022.2/56958564-56958861	13	14	9	12	RF00100	chr22	7SK	7SK RNA	Published; PMID:18193315
GK000023.2/30906150-30906222	3	25	8	12	RF00005	chr23	tRNA	tRNA	Eddy SR
GK000026.2/32271633-32271704	1	0	35	12	RF00005	chr26	tRNA	tRNA	Eddy SR
AAFC03129730.1/970-1042	14	13	8	11.6667	RF00606		SNORD93	Small nucleolar RNA SNORD93	INFERNAL
GK000001.2/95121976-95121883	9	19	7	11.6667	RF00005	chr1	tRNA	tRNA	Eddy SR
GK000004.2/109488862-109488792	8	17	10	11.6667	RF00005	chr4	tRNA	tRNA	Eddy SR
GK000004.2/114202408-114202278	17	13	5	11.6667	RF00001	chr4	5S_rRNA	5S ribosomal RNA	Szymanski et al, 5S ribosomal database, PMID:11752286
GK000005.2/106592257-106592176	8	20	7	11.6667	RF00005	chr5	tRNA	tRNA	Eddy SR
GK000006.2/47892003-47891922	21	5	9	11.6667	RF00005	chr6	tRNA	tRNA	Eddy SR
GK000007.2/16443260-16443161	10	17	8	11.6667	RF00978	chr7	mir-638	microRNA mir-638	miRBase; Wilkinson A
GK000012.2/31401687-31401757	22	9	4	11.6667	RF00005	chr12	tRNA	tRNA	Eddy SR
GK000015.2/84101829-84101757	6	12	17	11.6667	RF00005	chr15	tRNA	tRNA	Eddy SR
GK000016.2/26700813-26700886	3	30	2	11.6667	RF00005	chr16	tRNA	tRNA	Eddy SR
GK000022.2/48689081-48688956	15	11	9	11.6667	RF00619	chr22	U6atac	U6atac minor spliceosomal RNA	PMID:10199569; Daub J, INFERNAL; PMID:18390578
GK000026.2/42870540-42870469	13	13	9	11.6667	RF00005	chr26	tRNA	tRNA	Eddy SR
GK000029.2/13148204-13148134	13	13	9	11.6667	RF00005	chr29	tRNA	tRNA	Eddy SR
GK000030.2/80920741-80920812	8	6	21	11.6667	RF00005	chrX	tRNA	tRNA	Eddy SR
GK000003.2/28007108-28007037	13	13	8	11.3333	RF00005	chr3	tRNA	tRNA	Eddy SR
GK000004.2/75336932-75336861	6	3	25	11.3333	RF00005	chr4	tRNA	tRNA	Eddy SR
GK000006.2/59137828-59137756	10	3	21	11.3333	RF00005	chr6	tRNA	tRNA	Eddy SR
GK000007.2/41766133-41766066	6	20	8	11.3333	RF00189	chr7	SNORD95	Small nucleolar RNA SNORD95	PMID:14602913
GK000010.2/81529108-81528998	14	11	9	11.3333	RF00004	chr10	U2	U2 spliceosomal RNA	The uRNA database, PMID:9016512; Griffiths-Jones SR; PMID:18390578
GK000011.2/91329509-91329581	0	1	33	11.3333	RF00005	chr11	tRNA	tRNA	Eddy SR
GK000015.2/2385438-2385321	1	9	24	11.3333	RF00001	chr15	5S_rRNA	5S ribosomal RNA	Szymanski et al, 5S ribosomal database, PMID:11752286
GK000015.2/62314236-62314164	10	23	1	11.3333	RF00005	chr15	tRNA	tRNA	Eddy SR
GK000016.2/14336568-14336777	15	8	11	11.3333	RF00156	chr16	SNORA70	Small nucleolar RNA SNORA70	Griffiths-Jones SR, INFERNAL
GK000023.2/30016598-30016670	7	9	18	11.3333	RF00005	chr23	tRNA	tRNA	Eddy SR
GK000023.2/37388762-37388880	9	15	10	11.3333	RF00001	chr23	5S_rRNA	5S ribosomal RNA	Szymanski et al, 5S ribosomal database, PMID:11752286
GK000024.2/45528128-45528459	4	13	17	11.3333	RF00100	chr24	7SK	7SK RNA	Published; PMID:18193315
V00654.1/4194-4123	11	17	6	11.3333
GK000002.2/134259754-134259967	6	3	24	11	RF00012	chr2	U3	Small nucleolar RNA U3	Published; PMID:19875933; Gardner PP
GK000003.2/69323153-69323075	9	9	15	11	RF00279	chr3	SNORD45	Small nucleolar RNA SNORD45	Moxon SJ
GK000006.2/7250158-7250040	6	22	5	11	RF00001	chr6	5S_rRNA	5S ribosomal RNA	Szymanski et al, 5S ribosomal database, PMID:11752286
GK000007.2/48654604-48654675	3	11	19	11	RF00005	chr7	tRNA	tRNA	Eddy SR
GK000007.2/60222749-60222819	10	16	7	11	RF00005	chr7	tRNA	tRNA	Eddy SR
GK000014.2/74458941-74458870	2	1	30	11	RF00005	chr14	tRNA	tRNA	Eddy SR
GK000019.2/10017778-10017665	10	10	13	11	RF00001	chr19	5S_rRNA	5S ribosomal RNA	Szymanski et al, 5S ribosomal database, PMID:11752286
GK000022.2/54252476-54252548	3	24	6	11	RF00005	chr22	tRNA	tRNA	Eddy SR
GK000023.2/30835191-30835098	8	16	9	11	RF00005	chr23	tRNA	tRNA	Eddy SR
GK000023.2/46469252-46469182	14	14	5	11	RF00005	chr23	tRNA	tRNA	Eddy SR
GK000025.2/7304196-7304124	4	7	22	11	RF00005	chr25	tRNA	tRNA	Eddy SR
GK000027.2/13664280-13664351	2	0	31	11	RF00005	chr27	tRNA	tRNA	Eddy SR
AAFC03038179.1/9139-9341	15	11	6	10.6667	RF00457		IRES_mnt	Mnt IRES	Published; 11314024, INFERNAL
AAFC03074072.1/524-194	9	20	3	10.6667	RF00100		7SK	7SK RNA	Published; PMID:18193315
AF490528.1/1519-1448	10	16	6	10.6667
GK000001.2/95174819-95174892	14	15	3	10.6667	RF00005	chr1	tRNA	tRNA	Eddy SR
GK000003.2/101819118-101819039	14	7	11	10.6667	RF00157	chr3	SNORD39	Small nucleolar RNA SNORD55/SNORD39	Griffiths-Jones SR, INFERNAL
GK000003.2/21442962-21442889	12	15	5	10.6667	RF00005	chr3	tRNA	tRNA	Eddy SR
GK000004.2/1268553-1268662	10	15	7	10.6667	RF00001	chr4	5S_rRNA	5S ribosomal RNA	Szymanski et al, 5S ribosomal database, PMID:11752286
GK000004.2/31677007-31677079	13	10	9	10.6667	RF00606	chr4	SNORD93	Small nucleolar RNA SNORD93	INFERNAL
GK000007.2/59801616-59801545	6	10	16	10.6667	RF00005	chr7	tRNA	tRNA	Eddy SR
GK000011.2/25217493-25217585	7	19	6	10.6667	RF00005	chr11	tRNA	tRNA	Eddy SR
GK000013.2/81034448-81034519	3	8	21	10.6667	RF00005	chr13	tRNA	tRNA	Eddy SR
GK000021.2/60864853-60864971	9	15	8	10.6667	RF00001	chr21	5S_rRNA	5S ribosomal RNA	Szymanski et al, 5S ribosomal database, PMID:11752286
GK000023.2/30791698-30791780	18	6	8	10.6667	RF00005	chr23	tRNA	tRNA	Eddy SR
GK000024.2/12724292-12724363	8	17	7	10.6667	RF00005	chr24	tRNA	tRNA	Eddy SR
GK000027.2/35412082-35412154	14	3	15	10.6667	RF00005	chr27	tRNA	tRNA	Eddy SR
GK000029.2/41853743-41853677	4	18	10	10.6667	RF00070	chr29	SNORD29	Small nucleolar RNA SNORD29	Moxon SJ; Griffiths-Jones SR
AAFC03085012.1/105656-105579	18	8	5	10.3333	RF00622		CPEB3_ribozyme	Mammalian CPEB3 ribozyme	Published; PMID:16990549; INFERNAL
AAFC03097110.1/4392-4258	17	2	12	10.3333	RF00419		SNORA52	Small nucleolar RNA SNORA52	Moxon SJ, INFERNAL
GK000001.2/147136983-147136868	11	6	14	10.3333	RF00001	chr1	5S_rRNA	5S ribosomal RNA	Szymanski et al, 5S ribosomal database, PMID:11752286
GK000001.2/85947560-85947284	5	14	12	10.3333	RF01953	chr1	SOX2OT_exon3	SOX2 overlapping transcript exon 3	Predicted; MAFFT; Eberhardt R
GK000004.2/103195956-103195860	6	18	7	10.3333	RF00019	chr4	Y_RNA	Y RNA	Griffiths-Jones SR, Published; PMID:18087752, Gardner PP
GK000004.2/34843148-34843218	3	15	13	10.3333	RF00005	chr4	tRNA	tRNA	Eddy SR
GK000004.2/69398037-69397821	9	12	10	10.3333	RF01976	chr4	HOTAIRM1_2	HOX antisense intergenic RNA myeloid 1 conserved region 2	Predicted; CMfinder; Eberhardt R
GK000007.2/23852876-23852996	8	17	6	10.3333	RF00001	chr7	5S_rRNA	5S ribosomal RNA	Szymanski et al, 5S ribosomal database, PMID:11752286
GK000010.2/88652520-88652449	8	5	18	10.3333	RF00005	chr10	tRNA	tRNA	Eddy SR
GK000011.2/100126373-100126447	18	8	5	10.3333	RF00005	chr11	tRNA	tRNA	Eddy SR
GK000013.2/47812959-47813030	9	4	18	10.3333	RF00005	chr13	tRNA	tRNA	Eddy SR
GK000014.2/20088257-20088185	8	13	10	10.3333	RF00005	chr14	tRNA	tRNA	Eddy SR
GK000016.2/11333163-11333319	9	7	15	10.3333	RF00004	chr16	U2	U2 spliceosomal RNA	The uRNA database, PMID:9016512; Griffiths-Jones SR; PMID:18390578
GK000016.2/60849418-60849347	8	20	3	10.3333	RF00005	chr16	tRNA	tRNA	Eddy SR
GK000019.2/23947014-23946812	16	9	6	10.3333	RF00457	chr19	IRES_mnt	Mnt IRES	Published; 11314024, INFERNAL
GK000020.2/34486409-34486338	2	14	15	10.3333	RF00005	chr20	tRNA	tRNA	Eddy SR
GK000021.2/45436507-45436285	6	4	21	10.3333	RF00012	chr21	U3	Small nucleolar RNA U3	Published; PMID:19875933; Gardner PP
GK000022.2/7754193-7754123	3	14	14	10.3333	RF00005	chr22	tRNA	tRNA	Eddy SR
GK000023.2/25080477-25080359	19	5	7	10.3333	RF00001	chr23	5S_rRNA	5S ribosomal RNA	Szymanski et al, 5S ribosomal database, PMID:11752286
GK000023.2/30907150-30907222	2	23	6	10.3333	RF00005	chr23	tRNA	tRNA	Eddy SR
GK000023.2/31053606-31053524	21	3	7	10.3333	RF00005	chr23	tRNA	tRNA	Eddy SR
GK000023.2/31087558-31087477	23	5	3	10.3333	RF00005	chr23	tRNA	tRNA	Eddy SR
GK000026.2/13739113-13739036	18	9	4	10.3333	RF00622	chr26	CPEB3_ribozyme	Mammalian CPEB3 ribozyme	Published; PMID:16990549; INFERNAL
AAFC03054895.1/56890-57104	9	13	8	10	RF02247		Six3os1_2	Six3os1 conserved region 2	Predicted; CMfinder
GK000001.2/53997075-53997005	14	3	13	10	RF00005	chr1	tRNA	tRNA	Eddy SR
GK000003.2/33034891-33035004	11	13	6	10	RF00485	chr3	K_chan_RES	Potassium channel RNA editing signal	PMID:15361858
GK000010.2/64188336-64188220	11	15	4	10	RF00001	chr10	5S_rRNA	5S ribosomal RNA	Szymanski et al, 5S ribosomal database, PMID:11752286
GK000014.2/26380557-26380394	7	18	5	10	RF00003	chr14	U1	U1 spliceosomal RNA	Zwieb C, The uRNA database, PMID:9016512
GK000014.2/33207319-33207211	4	4	22	10	RF00001	chr14	5S_rRNA	5S ribosomal RNA	Szymanski et al, 5S ribosomal database, PMID:11752286
GK000015.2/26214842-26214770	9	13	8	10	RF00005	chr15	tRNA	tRNA	Eddy SR
GK000015.2/60877934-60877671	5	16	9	10	RF00100	chr15	7SK	7SK RNA	Published; PMID:18193315
GK000015.2/84096213-84096295	15	3	12	10	RF00005	chr15	tRNA	tRNA	Eddy SR
GK000017.2/12842337-12842407	9	13	8	10	RF00005	chr17	tRNA	tRNA	Eddy SR
GK000017.2/53491971-53492043	12	7	11	10	RF00005	chr17	tRNA	tRNA	Eddy SR
GK000020.2/9123922-9124029	7	12	11	10	RF00001	chr20	5S_rRNA	5S ribosomal RNA	Szymanski et al, 5S ribosomal database, PMID:11752286
GK000023.2/30819036-30819108	1	22	7	10	RF00005	chr23	tRNA	tRNA	Eddy SR
GK000023.2/31113251-31113206	12	10	8	10	RF00032	chr23	Histone3	Histone 3' UTR stem-loop	Published; PMID:17998288
GK000023.2/31153405-31153312	9	14	7	10	RF00005	chr23	tRNA	tRNA	Eddy SR
GK000023.2/45538375-45538447	12	15	3	10	RF00005	chr23	tRNA	tRNA	Eddy SR
GK000024.2/59571616-59571688	10	15	5	10	RF00005	chr24	tRNA	tRNA	Eddy SR
GK000025.2/12775461-12775533	27	0	3	10	RF00005	chr25	tRNA	tRNA	Eddy SR
GK000030.2/136013006-136012938	10	12	8	10	RF00005	chrX	tRNA	tRNA	Eddy SR
AAFC03071173.1/67816-67484	3	18	8	9.66667	RF00009		RNaseP_nuc	Nuclear RNase P	Brown JW, The Ribonuclease P Database, PMID:9847214
GK000001.2/42482009-42481847	7	4	18	9.66667	RF00003	chr1	U1	U1 spliceosomal RNA	Zwieb C, The uRNA database, PMID:9016512
GK000002.2/59492876-59492949	10	5	14	9.66667	RF00005	chr2	tRNA	tRNA	Eddy SR
GK000003.2/18745670-18745954	5	2	22	9.66667	RF00100	chr3	7SK	7SK RNA	Published; PMID:18193315
GK000004.2/29265114-29265220	6	18	5	9.66667	RF00001	chr4	5S_rRNA	5S ribosomal RNA	Szymanski et al, 5S ribosomal database, PMID:11752286
GK000005.2/88230862-88230933	6	11	12	9.66667	RF00005	chr5	tRNA	tRNA	Eddy SR
GK000006.2/31544855-31545141	3	11	15	9.66667	RF00100	chr6	7SK	7SK RNA	Published; PMID:18193315
GK000014.2/47742631-47742559	6	15	8	9.66667	RF00005	chr14	tRNA	tRNA	Eddy SR
GK000016.2/74707565-74707387	7	8	14	9.66667	RF00004	chr16	U2	U2 spliceosomal RNA	The uRNA database, PMID:9016512; Griffiths-Jones SR; PMID:18390578
GK000017.2/24801039-24800672	8	8	13	9.66667	RF02543	chr17	LSU_rRNA_eukarya	Eukaryotic large subunit ribosomal RNA	Published; PMID:11869452
GK000018.2/47648251-47648180	4	4	21	9.66667	RF00005	chr18	tRNA	tRNA	Eddy SR
GK000018.2/49111001-49110928	13	6	10	9.66667	RF00005	chr18	tRNA	tRNA	Eddy SR
GK000019.2/15194001-15193841	13	10	6	9.66667	RF00003	chr19	U1	U1 spliceosomal RNA	Zwieb C, The uRNA database, PMID:9016512
GK000022.2/44015767-44015696	4	19	6	9.66667	RF00005	chr22	tRNA	tRNA	Eddy SR
GK000022.2/59977073-59977141	15	8	6	9.66667	RF00005	chr22	tRNA	tRNA	Eddy SR
GK000023.2/30817791-30817872	18	7	4	9.66667	RF00005	chr23	tRNA	tRNA	Eddy SR
GK000030.2/21908797-21908868	11	15	3	9.66667	RF00005	chrX	tRNA	tRNA	Eddy SR
GK000030.2/42327920-42327991	6	13	10	9.66667	RF00005	chrX	tRNA	tRNA	Eddy SR
GK000001.2/38091456-38091374	18	7	3	9.33333	RF00005	chr1	tRNA	tRNA	Eddy SR
GK000003.2/34572051-34571922	5	18	5	9.33333	RF00156	chr3	SNORA70	Small nucleolar RNA SNORA70	Griffiths-Jones SR, INFERNAL
GK000003.2/49232261-49232191	8	11	9	9.33333	RF00005	chr3	tRNA	tRNA	Eddy SR
GK000005.2/69164053-69163982	10	10	8	9.33333	RF00005	chr5	tRNA	tRNA	Eddy SR
GK000005.2/98611122-98611193	5	11	12	9.33333	RF00005	chr5	tRNA	tRNA	Eddy SR
GK000006.2/59538536-59538463	13	8	7	9.33333	RF00005	chr6	tRNA	tRNA	Eddy SR
GK000007.2/105258579-105258650	7	14	7	9.33333	RF00005	chr7	tRNA	tRNA	Eddy SR
GK000007.2/82837351-82837279	10	7	11	9.33333	RF00005	chr7	tRNA	tRNA	Eddy SR
GK000008.2/6624615-6624458	9	16	3	9.33333	RF00003	chr8	U1	U1 spliceosomal RNA	Zwieb C, The uRNA database, PMID:9016512
GK000010.2/12406080-12405973	4	17	7	9.33333	RF00019	chr10	Y_RNA	Y RNA	Griffiths-Jones SR, Published; PMID:18087752, Gardner PP
GK000010.2/1763505-1763369	7	12	9	9.33333	RF00396	chr10	SNORA13	Small nucleolar RNA SNORA13	PMID:15199136, INFERNAL
GK000010.2/65798496-65798607	6	16	6	9.33333	RF00001	chr10	5S_rRNA	5S ribosomal RNA	Szymanski et al, 5S ribosomal database, PMID:11752286
GK000011.2/27192855-27193069	6	16	6	9.33333	RF02247	chr11	Six3os1_2	Six3os1 conserved region 2	Predicted; CMfinder
GK000011.2/84872440-84872542	10	4	14	9.33333	RF00004	chr11	U2	U2 spliceosomal RNA	The uRNA database, PMID:9016512; Griffiths-Jones SR; PMID:18390578
GK000011.2/95816939-95817043	4	23	1	9.33333	RF00026	chr11	U6	U6 spliceosomal RNA	Griffiths-Jones SR; ; PMID:18390578
GK000015.2/52852141-52852212	0	1	27	9.33333	RF00005	chr15	tRNA	tRNA	Eddy SR
GK000017.2/65086389-65086318	9	11	8	9.33333	RF00005	chr17	tRNA	tRNA	Eddy SR
GK000018.2/56567821-56567739	9	5	14	9.33333	RF00875	chr18	mir-692	microRNA mir-692	miRBase; Wilkinson A, Daub J
GK000020.2/18198163-18198000	10	13	5	9.33333	RF00003	chr20	U1	U1 spliceosomal RNA	Zwieb C, The uRNA database, PMID:9016512
GK000021.2/26861000-26861069	7	11	10	9.33333	RF00005	chr21	tRNA	tRNA	Eddy SR
GK000026.2/19723538-19723467	1	0	27	9.33333	RF00005	chr26	tRNA	tRNA	Eddy SR
GK000029.2/41854828-41854757	6	13	9	9.33333	RF00086	chr29	SNORD27	Small nucleolar RNA SNORD27	Griffiths-Jones SR, Moxon SJ, Daub J
GK000030.2/129604164-129604093	5	18	5	9.33333	RF00005	chrX	tRNA	tRNA	Eddy SR
GK000030.2/142979774-142979702	8	14	6	9.33333	RF00005	chrX	tRNA	tRNA	Eddy SR
U36394.1/2953-3082	8	19	1	9.33333
AAFC03010584.1/35356-35492	8	10	9	9	RF00396		SNORA13	Small nucleolar RNA SNORA13	PMID:15199136, INFERNAL
GK000002.2/10883950-10883787	6	14	7	9	RF00003	chr2	U1	U1 spliceosomal RNA	Zwieb C, The uRNA database, PMID:9016512
GK000002.2/19659548-19659675	11	10	6	9	RF02531	chr2	NRF2_IRES	Nrf2 internal ribosome entry site (IRES)	Published; PMID:19934254
GK000003.2/113598483-113598756	1	3	23	9	RF00478	chr3	SCARNA6	Small Cajal body specific RNA 6	Moxon SJ, Daub J, INFERNAL
GK000005.2/39604203-39604131	1	3	23	9	RF00005	chr5	tRNA	tRNA	Eddy SR
GK000005.2/67513287-67513358	5	13	9	9	RF00005	chr5	tRNA	tRNA	Eddy SR
GK000007.2/42634080-42634151	7	11	9	9	RF00005	chr7	tRNA	tRNA	Eddy SR
GK000011.2/99007026-99007235	11	8	8	9	RF00012	chr11	U3	Small nucleolar RNA U3	Published; PMID:19875933; Gardner PP
GK000012.2/30229070-30228999	2	6	19	9	RF00005	chr12	tRNA	tRNA	Eddy SR
GK000013.2/35434446-35434518	6	13	8	9	RF00005	chr13	tRNA	tRNA	Eddy SR
GK000014.2/20012259-20012479	4	4	19	9	RF01960	chr14	SSU_rRNA_eukarya	Eukaryotic small subunit ribosomal RNA	Published; PMID:11869452
GK000014.2/39509977-39509906	8	12	7	9	RF00005	chr14	tRNA	tRNA	Eddy SR
GK000015.2/66465950-66466020	13	5	9	9	RF00005	chr15	tRNA	tRNA	Eddy SR
GK000017.2/54615161-54615277	11	9	7	9	RF00001	chr17	5S_rRNA	5S ribosomal RNA	Szymanski et al, 5S ribosomal database, PMID:11752286
GK000018.2/36741388-36741317	1	6	20	9	RF00005	chr18	tRNA	tRNA	Eddy SR
GK000019.2/23879967-23879873	8	12	7	9	RF00580	chr19	SNORD91	Small nucleolar RNA SNORD91 family	Marantidis E, INFERNAL
GK000019.2/49345104-49345175	0	1	26	9	RF00005	chr19	tRNA	tRNA	Eddy SR
GK000022.2/59922249-59922321	4	15	8	9	RF00005	chr22	tRNA	tRNA	Eddy SR
GK000023.2/20590561-20590632	10	7	10	9	RF00005	chr23	tRNA	tRNA	Eddy SR
GK000023.2/31436343-31436414	3	16	8	9	RF00005	chr23	tRNA	tRNA	Eddy SR
GK000028.2/27508068-27507996	4	16	7	9	RF00005	chr28	tRNA	tRNA	Eddy SR
GK000030.2/142878450-142878331	9	4	14	9	RF00001	chrX	5S_rRNA	5S ribosomal RNA	Szymanski et al, 5S ribosomal database, PMID:11752286
AY149618.1/12219-12431	5	3	18	8.66667
BT030494.1/9-136	10	9	7	8.66667
GK000003.2/101818601-101818498	4	17	5	8.66667	RF00218	chr3	SNORD46	Small nucleolar RNA SNORD46	Griffiths-Jones SR
GK000003.2/30861492-30861814	3	19	4	8.66667	RF00100	chr3	7SK	7SK RNA	Published; PMID:18193315
GK000003.2/32944165-32944278	8	12	6	8.66667	RF00485	chr3	K_chan_RES	Potassium channel RNA editing signal	PMID:15361858
GK000003.2/50790822-50790727	12	5	9	8.66667	RF00068	chr3	SNORD21	Small nucleolar RNA SNORD21	Griffiths-Jones SR
GK000004.2/89006669-89006550	3	17	6	8.66667	RF00001	chr4	5S_rRNA	5S ribosomal RNA	Szymanski et al, 5S ribosomal database, PMID:11752286
GK000005.2/101525072-101525001	7	15	4	8.66667	RF00005	chr5	tRNA	tRNA	Eddy SR
GK000006.2/63308751-63308822	8	9	9	8.66667	RF00005	chr6	tRNA	tRNA	Eddy SR
GK000007.2/41231562-41231683	2	11	13	8.66667	RF00001	chr7	5S_rRNA	5S ribosomal RNA	Szymanski et al, 5S ribosomal database, PMID:11752286
GK000011.2/13520722-13520527	6	14	6	8.66667	RF02272	chr11	Vax2os1_3	Vax2os1 conserved region 3	Predicted; MAFFT
GK000011.2/51321334-51321049	3	10	13	8.66667	RF00100	chr11	7SK	7SK RNA	Published; PMID:18193315
GK000013.2/18407301-18407232	13	9	4	8.66667	RF00005	chr13	tRNA	tRNA	Eddy SR
GK000013.2/29488621-29488549	2	18	6	8.66667	RF00005	chr13	tRNA	tRNA	Eddy SR
GK000016.2/28541697-28541625	6	2	18	8.66667	RF00005	chr16	tRNA	tRNA	Eddy SR
GK000018.2/14877845-14877692	11	10	5	8.66667	RF00003	chr18	U1	U1 spliceosomal RNA	Zwieb C, The uRNA database, PMID:9016512
GK000020.2/12133140-12133070	6	17	3	8.66667	RF00005	chr20	tRNA	tRNA	Eddy SR
GK000023.2/24977642-24977972	7	15	4	8.66667	RF00100	chr23	7SK	7SK RNA	Published; PMID:18193315
GK000023.2/30855589-30855660	5	16	5	8.66667	RF00005	chr23	tRNA	tRNA	Eddy SR
GK000023.2/30918896-30918967	4	16	6	8.66667	RF00005	chr23	tRNA	tRNA	Eddy SR
GK000023.2/31079927-31080009	19	1	6	8.66667	RF00005	chr23	tRNA	tRNA	Eddy SR
GK000023.2/31086280-31086208	1	19	6	8.66667	RF00005	chr23	tRNA	tRNA	Eddy SR
GK000024.2/37322178-37322249	18	6	2	8.66667	RF00005	chr24	tRNA	tRNA	Eddy SR
GK000029.2/46570633-46570560	1	16	9	8.66667	RF00005	chr29	tRNA	tRNA	Eddy SR
GK000030.2/146127113-146127004	9	13	4	8.66667	RF00001	chrX	5S_rRNA	5S ribosomal RNA	Szymanski et al, 5S ribosomal database, PMID:11752286
GK000030.2/76958718-76958389	4	3	19	8.66667	RF00100	chrX	7SK	7SK RNA	Published; PMID:18193315
AAFC03071410.1/11867-11658	7	9	9	8.33333	RF02141		HOXA11-AS1_5	HOXA11 antisense RNA 1 conserved region 5	Predicted; CMfinder; Eberhardt R
AF493542.1/2517-2451	4	16	5	8.33333
GK000001.2/152111946-152111844	6	12	7	8.33333	RF00026	chr1	U6	U6 spliceosomal RNA	Griffiths-Jones SR; ; PMID:18390578
GK000001.2/1945275-1945343	14	2	9	8.33333	RF00005	chr1	tRNA	tRNA	Eddy SR
GK000003.2/110433757-110433829	6	15	4	8.33333	RF00005	chr3	tRNA	tRNA	Eddy SR
GK000003.2/111019616-111019458	11	2	12	8.33333	RF00004	chr3	U2	U2 spliceosomal RNA	The uRNA database, PMID:9016512; Griffiths-Jones SR; PMID:18390578
GK000003.2/21236410-21236473	6	15	4	8.33333	RF00005	chr3	tRNA	tRNA	Eddy SR
GK000003.2/21242779-21242852	2	7	16	8.33333	RF00005	chr3	tRNA	tRNA	Eddy SR
GK000003.2/54610931-54610767	9	3	13	8.33333	RF00004	chr3	U2	U2 spliceosomal RNA	The uRNA database, PMID:9016512; Griffiths-Jones SR; PMID:18390578
GK000004.2/5215888-5215816	9	9	7	8.33333	RF00005	chr4	tRNA	tRNA	Eddy SR
GK000005.2/111443991-111444063	4	11	10	8.33333	RF00005	chr5	tRNA	tRNA	Eddy SR
GK000006.2/12665782-12665854	3	10	12	8.33333	RF00005	chr6	tRNA	tRNA	Eddy SR
GK000007.2/89140311-89140422	3	3	19	8.33333	RF00001	chr7	5S_rRNA	5S ribosomal RNA	Szymanski et al, 5S ribosomal database, PMID:11752286
GK000009.2/40298837-40298781	8	14	3	8.33333	RF00005	chr9	tRNA	tRNA	Eddy SR
GK000009.2/45870508-45870664	10	9	6	8.33333	RF02543	chr9	LSU_rRNA_eukarya	Eukaryotic large subunit ribosomal RNA	Published; PMID:11869452
GK000010.2/33284333-33284262	8	7	10	8.33333	RF00005	chr10	tRNA	tRNA	Eddy SR
GK000013.2/24181078-24181174	6	9	10	8.33333	RF00019	chr13	Y_RNA	Y RNA	Griffiths-Jones SR, Published; PMID:18087752, Gardner PP
GK000013.2/40395039-40394969	4	14	7	8.33333	RF00005	chr13	tRNA	tRNA	Eddy SR
GK000015.2/55986115-55986045	9	7	9	8.33333	RF00005	chr15	tRNA	tRNA	Eddy SR
GK000015.2/63969372-63969643	3	0	22	8.33333	RF02210	chr15	WT1-AS_8	WT1 antisense RNA conserved region 8	Predicted; CMfinder
GK000016.2/622499-622433	3	17	5	8.33333	RF00005	chr16	tRNA	tRNA	Eddy SR
GK000016.2/8850073-8850151	2	9	14	8.33333	RF00004	chr16	U2	U2 spliceosomal RNA	The uRNA database, PMID:9016512; Griffiths-Jones SR; PMID:18390578
GK000017.2/71966381-71966619	8	3	14	8.33333	RF01891	chr17	TUG1_3	Taurine upregulated gene 1 conserved region 3	Predicted; CMfinder; Eberhardt R
GK000017.2/9852674-9852745	1	0	24	8.33333	RF00005	chr17	tRNA	tRNA	Eddy SR
GK000019.2/50740036-50740107	4	16	5	8.33333	RF00005	chr19	tRNA	tRNA	Eddy SR
GK000023.2/7345606-7345677	10	13	2	8.33333	RF00005	chr23	tRNA	tRNA	Eddy SR
GK000025.2/304-423	1	6	18	8.33333	RF00001	chr25	5S_rRNA	5S ribosomal RNA	Szymanski et al, 5S ribosomal database, PMID:11752286
GK000028.2/20953518-20953447	4	16	5	8.33333	RF00005	chr28	tRNA	tRNA	Eddy SR
GK000028.2/21324857-21324786	1	2	22	8.33333	RF00005	chr28	tRNA	tRNA	Eddy SR
V00654.1/5617-5551	4	15	6	8.33333
AAFC03038181.1/32658-32752	8	11	5	8	RF00580		SNORD91	Small nucleolar RNA SNORD91 family	Marantidis E, INFERNAL
AAFC03041822.1/1217-946	2	0	22	8	RF02210		WT1-AS_8	WT1 antisense RNA conserved region 8	Predicted; CMfinder
GK000001.2/41668974-41669044	4	12	8	8	RF00005	chr1	tRNA	tRNA	Eddy SR
GK000001.2/82250680-82250794	5	15	4	8	RF00001	chr1	5S_rRNA	5S ribosomal RNA	Szymanski et al, 5S ribosomal database, PMID:11752286
GK000001.2/82914920-82914847	3	18	3	8	RF00005	chr1	tRNA	tRNA	Eddy SR
GK000002.2/5714405-5714334	9	12	3	8	RF00005	chr2	tRNA	tRNA	Eddy SR
GK000003.2/21260760-21260833	3	4	17	8	RF00005	chr3	tRNA	tRNA	Eddy SR
GK000004.2/1017736-1017845	5	15	4	8	RF00001	chr4	5S_rRNA	5S ribosomal RNA	Szymanski et al, 5S ribosomal database, PMID:11752286
GK000004.2/113107110-113107230	10	11	3	8	RF00001	chr4	5S_rRNA	5S ribosomal RNA	Szymanski et al, 5S ribosomal database, PMID:11752286
GK000004.2/69310306-69310076	13	6	5	8	RF02140	chr4	HOXA11-AS1_4	HOXA11 antisense RNA 1 conserved region 4	Predicted; CMfinder; Eberhardt R
GK000005.2/119072761-119072691	2	5	17	8	RF00005	chr5	tRNA	tRNA	Eddy SR
GK000006.2/68699659-68699558	14	4	6	8	RF00004	chr6	U2	U2 spliceosomal RNA	The uRNA database, PMID:9016512; Griffiths-Jones SR; PMID:18390578
GK000006.2/75523581-75523652	17	6	1	8	RF00005	chr6	tRNA	tRNA	Eddy SR
GK000007.2/90531993-90532075	9	9	6	8	RF00875	chr7	mir-692	microRNA mir-692	miRBase; Wilkinson A, Daub J
GK000010.2/12189893-12190008	4	10	10	8	RF00020	chr10	U5	U5 spliceosomal RNA	Zwieb C, The uRNA database, PMID:9016512; PMID:18390578
GK000010.2/26814256-26814588	4	15	5	8	RF00009	chr10	RNaseP_nuc	Nuclear RNase P	Brown JW, The Ribonuclease P Database, PMID:9847214
GK000010.2/31820029-31820141	11	3	10	8	RF00004	chr10	U2	U2 spliceosomal RNA	The uRNA database, PMID:9016512; Griffiths-Jones SR; PMID:18390578
GK000012.2/13253755-13253684	9	12	3	8	RF00005	chr12	tRNA	tRNA	Eddy SR
GK000013.2/40793450-40793316	12	7	5	8	RF00156	chr13	SNORA70	Small nucleolar RNA SNORA70	Griffiths-Jones SR, INFERNAL
GK000013.2/77049296-77048981	8	11	5	8	RF00100	chr13	7SK	7SK RNA	Published; PMID:18193315
GK000015.2/48478047-48478169	11	5	8	8	RF00004	chr15	U2	U2 spliceosomal RNA	The uRNA database, PMID:9016512; Griffiths-Jones SR; PMID:18390578
GK000018.2/59453568-59453497	17	1	6	8	RF00005	chr18	tRNA	tRNA	Eddy SR
GK000019.2/43071559-43071487	3	14	7	8	RF00005	chr19	tRNA	tRNA	Eddy SR
GK000020.2/53521867-53521796	4	16	4	8	RF00005	chr20	tRNA	tRNA	Eddy SR
GK000021.2/67578453-67578561	10	6	8	8	RF01922	chr21	mir-654	microRNA mir-654	Predicted; ClustalW2
GK000025.2/17677653-17677583	13	3	8	8	RF00005	chr25	tRNA	tRNA	Eddy SR
GK000027.2/35239619-35239691	17	0	7	8	RF00005	chr27	tRNA	tRNA	Eddy SR
GK000028.2/3323197-3323470	6	9	9	8	RF02543	chr28	LSU_rRNA_eukarya	Eukaryotic large subunit ribosomal RNA	Published; PMID:11869452
AAFC03090425.1/20968-21182	6	11	6	7.66667	RF02113		DLG2-AS1_2	DLG2 antisense RNA 1 conserved region 2	Predicted; ClustalW; Eberhardt R
AY849926.1/149-83	2	17	4	7.66667
GK000001.2/122615298-122615492	9	6	8	7.66667	RF00004	chr1	U2	U2 spliceosomal RNA	The uRNA database, PMID:9016512; Griffiths-Jones SR; PMID:18390578
GK000003.2/22836908-22836981	6	15	2	7.66667	RF00005	chr3	tRNA	tRNA	Eddy SR
GK000004.2/38949894-38949975	17	1	5	7.66667	RF00005	chr4	tRNA	tRNA	Eddy SR
GK000007.2/100463073-100463286	11	9	3	7.66667	RF00012	chr7	U3	Small nucleolar RNA U3	Published; PMID:19875933; Gardner PP
GK000009.2/22576628-22576548	0	16	7	7.66667	RF00005	chr9	tRNA	tRNA	Eddy SR
GK000009.2/55267308-55267189	6	14	3	7.66667	RF00001	chr9	5S_rRNA	5S ribosomal RNA	Szymanski et al, 5S ribosomal database, PMID:11752286
GK000009.2/62555482-62555411	5	9	9	7.66667	RF00005	chr9	tRNA	tRNA	Eddy SR
GK000010.2/70444593-70444715	6	6	11	7.66667	RF00001	chr10	5S_rRNA	5S ribosomal RNA	Szymanski et al, 5S ribosomal database, PMID:11752286
GK000010.2/83872928-83872631	2	3	18	7.66667	RF00017	chr10	Metazoa_SRP	Metazoan signal recognition particle RNA	Published; PMID:19838050
GK000011.2/104313757-104313831	7	14	2	7.66667	RF00049	chr11	SNORD36	Small nucleolar RNA SNORD36	Griffiths-Jones SR
GK000013.2/5037726-5037797	2	4	17	7.66667	RF00005	chr13	tRNA	tRNA	Eddy SR
GK000018.2/35208293-35208222	0	3	20	7.66667	RF00005	chr18	tRNA	tRNA	Eddy SR
GK000019.2/22318568-22318497	10	8	5	7.66667	RF00005	chr19	tRNA	tRNA	Eddy SR
GK000021.2/57844399-57844281	4	10	9	7.66667	RF00001	chr21	5S_rRNA	5S ribosomal RNA	Szymanski et al, 5S ribosomal database, PMID:11752286
GK000021.2/67363874-67364077	9	4	10	7.66667	RF01928	chr21	Mico1	Maternal intergenic circadian oscillating RNA 1	Predicted; ClustalW; Eberhardt R
GK000022.2/35516892-35516816	2	9	12	7.66667	RF00005	chr22	tRNA	tRNA	Eddy SR
GK000023.2/31184102-31184174	10	10	3	7.66667	RF00005	chr23	tRNA	tRNA	Eddy SR
GK000023.2/31192853-31192781	11	9	3	7.66667	RF00005	chr23	tRNA	tRNA	Eddy SR
GK000025.2/26877428-26877500	11	8	4	7.66667	RF00005	chr25	tRNA	tRNA	Eddy SR
GK000025.2/305837-305956	0	7	16	7.66667	RF00001	chr25	5S_rRNA	5S ribosomal RNA	Szymanski et al, 5S ribosomal database, PMID:11752286
GK000029.2/28734154-28734468	13	4	6	7.66667	RF00100	chr29	7SK	7SK RNA	Published; PMID:18193315
GK000030.2/66217553-66217651	6	11	6	7.66667	RF00026	chrX	U6	U6 spliceosomal RNA	Griffiths-Jones SR; ; PMID:18390578
L22578.1/703-978	7	12	4	7.66667
AAFC03041825.1/3941-3832	9	11	2	7.33333	RF02203		WT1-AS_1	WT1 antisense RNA conserved region 1	Predicted; ClustalW
GK000001.2/151587554-151587621	4	17	1	7.33333	RF00005	chr1	tRNA	tRNA	Eddy SR
GK000002.2/38336406-38336477	6	11	5	7.33333	RF00005	chr2	tRNA	tRNA	Eddy SR
GK000004.2/16928519-16928397	5	13	4	7.33333	RF00001	chr4	5S_rRNA	5S ribosomal RNA	Szymanski et al, 5S ribosomal database, PMID:11752286
GK000006.2/46501972-46502082	4	11	7	7.33333	RF00001	chr6	5S_rRNA	5S ribosomal RNA	Szymanski et al, 5S ribosomal database, PMID:11752286
GK000007.2/104957237-104956931	3	14	5	7.33333	RF00100	chr7	7SK	7SK RNA	Published; PMID:18193315
GK000008.2/6152168-6152239	5	11	6	7.33333	RF00005	chr8	tRNA	tRNA	Eddy SR
GK000009.2/68710644-68710572	5	11	6	7.33333	RF00005	chr9	tRNA	tRNA	Eddy SR
GK000012.2/81631613-81631541	8	8	6	7.33333	RF00005	chr12	tRNA	tRNA	Eddy SR
GK000013.2/6810597-6810525	3	5	14	7.33333	RF00005	chr13	tRNA	tRNA	Eddy SR
GK000017.2/68562949-68563094	1	10	11	7.33333	RF01875	chr17	MIAT_exon5_1	Myocardial infarction associated transcript exon 5 conserved region 1	Predicted; WAR; Eberhardt R
GK000018.2/51979111-51979039	4	11	7	7.33333	RF00005	chr18	tRNA	tRNA	Eddy SR
GK000020.2/24681375-24681446	8	9	5	7.33333	RF00005	chr20	tRNA	tRNA	Eddy SR
GK000020.2/55347026-55346944	17	1	4	7.33333	RF00005	chr20	tRNA	tRNA	Eddy SR
GK000021.2/2135603-2135691	4	10	8	7.33333	RF00108	chr21	SNORD116	Small nucleolar RNA SNORD116	Griffiths-Jones SR
GK000023.2/30921921-30921998	4	9	9	7.33333	RF00005	chr23	tRNA	tRNA	Eddy SR
GK000024.2/28822883-28823046	4	3	15	7.33333	RF00003	chr24	U1	U1 spliceosomal RNA	Zwieb C, The uRNA database, PMID:9016512
GK000024.2/7370418-7370489	2	7	13	7.33333	RF00005	chr24	tRNA	tRNA	Eddy SR
GK000026.2/36251910-36251981	6	7	9	7.33333	RF00005	chr26	tRNA	tRNA	Eddy SR
GK000029.2/45295909-45295838	3	8	11	7.33333	RF00005	chr29	tRNA	tRNA	Eddy SR
AAFC03041822.1/1604-1317	4	10	7	7	RF02209		WT1-AS_7	WT1 antisense RNA conserved region 7	Predicted; ClustalW
AAFC03120959.1/6811-6616	1	11	9	7	RF02272		Vax2os1_3	Vax2os1 conserved region 3	Predicted; MAFFT
GK000001.2/18963334-18963629	2	2	17	7	RF00100	chr1	7SK	7SK RNA	Published; PMID:18193315
GK000001.2/2283151-2283079	4	12	5	7	RF00005	chr1	tRNA	tRNA	Eddy SR
GK000002.2/23825262-23825193	5	12	4	7	RF00005	chr2	tRNA	tRNA	Eddy SR
GK000002.2/34923410-34923516	3	1	17	7	RF00001	chr2	5S_rRNA	5S ribosomal RNA	Szymanski et al, 5S ribosomal database, PMID:11752286
GK000002.2/65109828-65109530	12	6	3	7	RF00100	chr2	7SK	7SK RNA	Published; PMID:18193315
GK000003.2/106787216-106787435	8	9	4	7	RF00261	chr3	IRES_L-myc	L-myc internal ribosome entry site (IRES)	PMID:14730027, INFERNAL
GK000003.2/21067603-21067530	6	7	8	7	RF00005	chr3	tRNA	tRNA	Eddy SR
GK000003.2/51523728-51523658	5	13	3	7	RF00005	chr3	tRNA	tRNA	Eddy SR
GK000003.2/66327148-66327076	2	0	19	7	RF00005	chr3	tRNA	tRNA	Eddy SR
GK000003.2/86506738-86506667	3	2	16	7	RF00005	chr3	tRNA	tRNA	Eddy SR
GK000003.2/94218083-94218012	0	5	16	7	RF00005	chr3	tRNA	tRNA	Eddy SR
GK000004.2/31753065-31752994	3	8	10	7	RF00005	chr4	tRNA	tRNA	Eddy SR
GK000004.2/69295467-69295094	6	3	12	7	RF02041	chr4	HOTTIP_2	HOXA transcript at the distal tip, conserved region 2	Predicted; MAFFT; Eberhardt R
GK000006.2/3875373-3875587	0	17	4	7	RF00012	chr6	U3	Small nucleolar RNA U3	Published; PMID:19875933; Gardner PP
GK000007.2/52209220-52209419	2	14	5	7	RF00090	chr7	SNORA74	Small nucleolar RNA SNORA74	Griffiths-Jones SR, INFERNAL
GK000008.2/33318744-33318605	9	8	4	7	RF00003	chr8	U1	U1 spliceosomal RNA	Zwieb C, The uRNA database, PMID:9016512
GK000008.2/66080676-66080565	1	10	10	7	RF00001	chr8	5S_rRNA	5S ribosomal RNA	Szymanski et al, 5S ribosomal database, PMID:11752286
GK000010.2/77300497-77300617	3	8	10	7	RF00001	chr10	5S_rRNA	5S ribosomal RNA	Szymanski et al, 5S ribosomal database, PMID:11752286
GK000012.2/8525825-8525707	2	16	3	7	RF00001	chr12	5S_rRNA	5S ribosomal RNA	Szymanski et al, 5S ribosomal database, PMID:11752286
GK000013.2/78103078-78103169	6	11	4	7	RF00581	chr13	SNORD12	Small nucleolar SNORD12/SNORD106	Marantidis E.
GK000015.2/8557724-8557653	6	9	6	7	RF00005	chr15	tRNA	tRNA	Eddy SR
GK000019.2/17884852-17884779	7	8	6	7	RF00005	chr19	tRNA	tRNA	Eddy SR
GK000019.2/33577456-33577127	9	9	3	7	RF00100	chr19	7SK	7SK RNA	Published; PMID:18193315
GK000021.2/57214042-57213970	17	2	2	7	RF00005	chr21	tRNA	tRNA	Eddy SR
GK000022.2/49270819-49270890	10	9	2	7	RF00005	chr22	tRNA	tRNA	Eddy SR
GK000024.2/41571726-41571655	7	8	6	7	RF00005	chr24	tRNA	tRNA	Eddy SR
GK000026.2/11389261-11389190	2	14	5	7	RF00005	chr26	tRNA	tRNA	Eddy SR
GK000028.2/18346771-18346700	4	6	11	7	RF00005	chr28	tRNA	tRNA	Eddy SR
GK000029.2/41854066-41853940	1	13	7	7	RF00099	chr29	SNORD22	Small nucleolar RNA SNORD22	Griffiths-Jones SR, INFERNAL
GK000029.2/44279568-44279694	1	12	8	7	RF01956	chr29	NEAT1_2	Nuclear enriched abundant transcript 1 conserved region 2	Predicted; MAFFT; Eberhardt R
GK000029.2/50150898-50150832	1	18	2	7	RF01973	chr29	H19_2	H19 conserved region 2	Predicted; CMfinder; Eberhardt R
AAFC03000995.1/50051-50289	5	3	12	6.66667	RF01891		TUG1_3	Taurine upregulated gene 1 conserved region 3	Predicted; CMfinder; Eberhardt R
AAFC03036502.1/31098-30972	1	11	8	6.66667	RF00099		SNORD22	Small nucleolar RNA SNORD22	Griffiths-Jones SR, INFERNAL
AAFC03060667.1/30651-30844	2	14	4	6.66667	RF01947		KCNQ1OT1_2	KCNQ1 overlapping transcript 1 conserved region 2	Predicted; ClustalW; Eberhardt R
GK000002.2/111026911-111026840	3	15	2	6.66667	RF00005	chr2	tRNA	tRNA	Eddy SR
GK000003.2/14896532-14896666	4	11	5	6.66667	RF00423	chr3	SCARNA4	Small Cajal body specific RNA 4	Moxon SJ, INFERNAL
GK000003.2/21434335-21434199	5	11	4	6.66667	RF00003	chr3	U1	U1 spliceosomal RNA	Zwieb C, The uRNA database, PMID:9016512
GK000004.2/113345032-113344965	4	7	9	6.66667	RF00005	chr4	tRNA	tRNA	Eddy SR
GK000004.2/115171223-115171294	5	13	2	6.66667	RF00005	chr4	tRNA	tRNA	Eddy SR
GK000004.2/7635340-7635443	7	9	4	6.66667	RF00026	chr4	U6	U6 spliceosomal RNA	Griffiths-Jones SR; ; PMID:18390578
GK000005.2/25177410-25177108	7	4	9	6.66667	RF00100	chr5	7SK	7SK RNA	Published; PMID:18193315
GK000006.2/103763139-103763211	1	3	16	6.66667	RF00005	chr6	tRNA	tRNA	Eddy SR
GK000006.2/119458132-119458060	5	11	4	6.66667	RF00005	chr6	tRNA	tRNA	Eddy SR
GK000007.2/19902115-19902187	4	9	7	6.66667	RF00005	chr7	tRNA	tRNA	Eddy SR
GK000009.2/95722409-95722480	2	10	8	6.66667	RF00005	chr9	tRNA	tRNA	Eddy SR
GK000010.2/88772895-88772824	9	8	3	6.66667	RF00005	chr10	tRNA	tRNA	Eddy SR
GK000011.2/94489980-94490052	0	0	20	6.66667	RF00005	chr11	tRNA	tRNA	Eddy SR
GK000013.2/79599859-79600185	8	5	7	6.66667	RF00100	chr13	7SK	7SK RNA	Published; PMID:18193315
GK000014.2/19373686-19373758	9	5	6	6.66667	RF00005	chr14	tRNA	tRNA	Eddy SR
GK000014.2/56072620-56072504	2	10	8	6.66667	RF00020	chr14	U5	U5 spliceosomal RNA	Zwieb C, The uRNA database, PMID:9016512; PMID:18390578
GK000015.2/63968985-63969272	4	11	5	6.66667	RF02209	chr15	WT1-AS_7	WT1 antisense RNA conserved region 7	Predicted; ClustalW
GK000016.2/53755355-53755250	14	2	4	6.66667	RF00001	chr16	5S_rRNA	5S ribosomal RNA	Szymanski et al, 5S ribosomal database, PMID:11752286
GK000016.2/54138773-54138844	10	9	1	6.66667	RF00005	chr16	tRNA	tRNA	Eddy SR
GK000019.2/21997876-21997719	0	2	18	6.66667	RF00191	chr19	SNORA57	Small nucleolar RNA SNORA57	PMID:14602913
GK000019.2/22856325-22856214	4	9	7	6.66667	RF00001	chr19	5S_rRNA	5S ribosomal RNA	Szymanski et al, 5S ribosomal database, PMID:11752286
GK000019.2/23709235-23709342	7	9	4	6.66667	RF00026	chr19	U6	U6 spliceosomal RNA	Griffiths-Jones SR; ; PMID:18390578
GK000020.2/42281345-42281416	15	2	3	6.66667	RF00005	chr20	tRNA	tRNA	Eddy SR
GK000021.2/1302798-1302923	9	5	6	6.66667	RF00001	chr21	5S_rRNA	5S ribosomal RNA	Szymanski et al, 5S ribosomal database, PMID:11752286
GK000022.2/10850580-10850509	0	3	17	6.66667	RF00005	chr22	tRNA	tRNA	Eddy SR
GK000022.2/36167470-36167399	5	9	6	6.66667	RF00005	chr22	tRNA	tRNA	Eddy SR
GK000023.2/30919758-30919829	4	13	3	6.66667	RF00005	chr23	tRNA	tRNA	Eddy SR
GK000023.2/30920738-30920809	5	10	5	6.66667	RF00005	chr23	tRNA	tRNA	Eddy SR
GK000023.2/48825794-48825866	5	9	6	6.66667	RF00005	chr23	tRNA	tRNA	Eddy SR
GK000024.2/24068932-24068861	3	12	5	6.66667	RF00005	chr24	tRNA	tRNA	Eddy SR
GK000030.2/110734215-110734286	6	10	4	6.66667	RF00005	chrX	tRNA	tRNA	Eddy SR
GK000030.2/143750560-143750456	2	14	4	6.66667	RF00026	chrX	U6	U6 spliceosomal RNA	Griffiths-Jones SR; ; PMID:18390578
GK000030.2/147613274-147613345	3	12	5	6.66667	RF00005	chrX	tRNA	tRNA	Eddy SR
GK000030.2/16073577-16073649	3	10	7	6.66667	RF00005	chrX	tRNA	tRNA	Eddy SR
AAFC03006841.1/13718-13584	6	8	5	6.33333	RF00423		SCARNA4	Small Cajal body specific RNA 4	Moxon SJ, INFERNAL
GK000001.2/153122459-153122530	0	0	19	6.33333	RF00005	chr1	tRNA	tRNA	Eddy SR
GK000002.2/114738114-114738185	9	0	10	6.33333	RF00005	chr2	tRNA	tRNA	Eddy SR
GK000002.2/96146369-96146298	5	12	2	6.33333	RF00005	chr2	tRNA	tRNA	Eddy SR
GK000003.2/22829735-22829898	3	11	5	6.33333	RF00003	chr3	U1	U1 spliceosomal RNA	Zwieb C, The uRNA database, PMID:9016512
GK000003.2/23398258-23398329	1	3	15	6.33333	RF00005	chr3	tRNA	tRNA	Eddy SR
GK000008.2/101643908-101644031	13	0	6	6.33333	RF00001	chr8	5S_rRNA	5S ribosomal RNA	Szymanski et al, 5S ribosomal database, PMID:11752286
GK000008.2/60244343-60244066	6	10	3	6.33333	RF00030	chr8	RNase_MRP	RNase MRP	Published; PMID:12088147, Griffiths-Jones SR, Daub J
GK000010.2/50587082-50586891	14	4	1	6.33333	RF02541	chr10	LSU_rRNA_bacteria	Bacterial large subunit ribosomal RNA	Published; PMID:11869452
GK000011.2/29220765-29220837	0	0	19	6.33333	RF00005	chr11	tRNA	tRNA	Eddy SR
GK000013.2/55160224-55160152	5	12	2	6.33333	RF00005	chr13	tRNA	tRNA	Eddy SR
GK000014.2/36618717-36618645	3	10	6	6.33333	RF00005	chr14	tRNA	tRNA	Eddy SR
GK000015.2/28525258-28525000	12	5	2	6.33333	RF01960	chr15	SSU_rRNA_eukarya	Eukaryotic small subunit ribosomal RNA	Published; PMID:11869452
GK000015.2/61516950-61516837	6	9	4	6.33333	RF00485	chr15	K_chan_RES	Potassium channel RNA editing signal	PMID:15361858
GK000016.2/61996518-61996590	6	1	12	6.33333	RF00005	chr16	tRNA	tRNA	Eddy SR
GK000017.2/30096524-30096344	10	1	8	6.33333	RF00004	chr17	U2	U2 spliceosomal RNA	The uRNA database, PMID:9016512; Griffiths-Jones SR; PMID:18390578
GK000017.2/70034599-70034526	2	11	6	6.33333	RF00005	chr17	tRNA	tRNA	Eddy SR
GK000019.2/15365201-15365129	3	11	5	6.33333	RF00005	chr19	tRNA	tRNA	Eddy SR
GK000020.2/70312897-70312968	7	5	7	6.33333	RF00005	chr20	tRNA	tRNA	Eddy SR
GK000021.2/55217525-55217453	8	9	2	6.33333	RF00005	chr21	tRNA	tRNA	Eddy SR
GK000023.2/31173161-31173233	6	10	3	6.33333	RF00005	chr23	tRNA	tRNA	Eddy SR
GK000025.2/23596907-23596789	14	2	3	6.33333	RF00001	chr25	5S_rRNA	5S ribosomal RNA	Szymanski et al, 5S ribosomal database, PMID:11752286
GK000026.2/12382631-12382559	8	6	5	6.33333	RF00005	chr26	tRNA	tRNA	Eddy SR
GK000027.2/22265689-22265618	9	2	8	6.33333	RF00005	chr27	tRNA	tRNA	Eddy SR
GK000027.2/35392953-35393071	14	2	3	6.33333	RF00001	chr27	5S_rRNA	5S ribosomal RNA	Szymanski et al, 5S ribosomal database, PMID:11752286
GK000027.2/9388658-9388780	3	8	8	6.33333	RF00099	chr27	SNORD22	Small nucleolar RNA SNORD22	Griffiths-Jones SR, INFERNAL
GK000029.2/10735500-10735286	4	9	6	6.33333	RF02113	chr29	DLG2-AS1_2	DLG2 antisense RNA 1 conserved region 2	Predicted; ClustalW; Eberhardt R
GK000029.2/48291288-48291218	6	7	6	6.33333	RF00005	chr29	tRNA	tRNA	Eddy SR
GK000030.2/107099719-107099647	6	9	4	6.33333	RF00005	chrX	tRNA	tRNA	Eddy SR
AAFC03008207.1/17938-17606	12	5	1	6	RF00547		IRES_TrkB	TrkB IRES	PMID:15908588; INFERNAL
AAFC03071412.1/120324-119951	4	5	9	6	RF02041		HOTTIP_2	HOXA transcript at the distal tip, conserved region 2	Predicted; MAFFT; Eberhardt R
AAFC03094946.1/3397-3490	2	7	9	6	RF01010		mir-632	microRNA mir-632	miRBase; Wilkinson A
AAFC03097322.1/50759-50869	3	9	6	6	RF00723		mir-448	microRNA mir-448	miRBase; Wilkinson A
GK000001.2/138197583-138197512	7	6	5	6	RF00005	chr1	tRNA	tRNA	Eddy SR
GK000001.2/95177764-95177692	13	4	1	6	RF00005	chr1	tRNA	tRNA	Eddy SR
[truncated: 8,250 more rows]
